# Supplementary material for: Four-million-year Marinoan snowball shows multiple routes to deglaciation
Source: Proc Natl Acad Sci U S A. 2025 Apr 21;122(18):e2418281122. doi: 10.1073/pnas.2418281122 (PMC12067226; doi:10.1073/pnas.2418281122)
Supplement: Supplementary file 2 — Dataset S01 (XLSX) [file pnas.2418281122.sd01.xlsx]

## Sheet: PlotDat1
Source sheet	U-Pb Data Table	0.233671	0.0335724	0.229664	0.0331	0.229759	0.0331127	0.23412	0.0335989	0.233787	0.0334616	0.237459	0.0340452	0.232049	0.0333641	0.232446	0.0333861	0.231997	0.033339
Plot name	Concordia1	0.233203	0.0334368	0.229664	0.0331	0.230365	0.0331928	0.234102	0.0336016	0.233763	0.0334654	0.237438	0.0340478	0.232033	0.033366	0.232426	0.0333887	0.231979	0.0333416
Plot Type	1	0.236958	0.034019	0.22995	0.0331379	0.230971	0.0332729	0.234049	0.033602	0.233694	0.0334669	0.237379	0.034048	0.231985	0.0333656	0.232368	0.0333889	0.231927	0.0333418
1st free col	21	0.231649	0.0333377	0.230237	0.0331758	0.231577	0.0333531	0.233965	0.0335999	0.233585	0.0334659	0.237286	0.0340458	0.231911	0.033363	0.232278	0.0333869	0.231845	0.0333398
Sigma Level	2	0.23196	0.0333605	0.230523	0.0332137	0.232184	0.0334332	0.233857	0.0335956	0.233445	0.0334626	0.237166	0.0340415	0.231814	0.0333583	0.232161	0.0333827	0.23174	0.0333356
Absolute Errs	FALSE	0.231559	0.0333131	0.23081	0.0332517	0.232791	0.0335134	0.233734	0.0335895	0.233285	0.0334572	0.237029	0.0340354	0.231705	0.0333519	0.232029	0.0333767	0.23162	0.0333296
Symbol Type	1	IsoLine	IsoLine	0.231097	0.0332896	0.233398	0.0335936	0.233607	0.0335819	0.233119	0.0334502	0.236887	0.0340279	0.231591	0.0333444	0.231891	0.0333694	0.231495	0.0333222
Inverse Plot	FALSE			0.231384	0.0333275	0.234006	0.0336737	0.233484	0.0335736	0.23296	0.0334421	0.23675	0.0340197	0.231482	0.0333364	0.231758	0.0333613	0.231376	0.0333141
Color Plot	FALSE			0.231671	0.0333654	0.234613	0.0337539	0.233377	0.0335652	0.23282	0.0334335	0.23663	0.0340115	0.231386	0.0333285	0.231642	0.0333532	0.231271	0.033306
3D plot	FALSE			0.231958	0.0334033	0.235222	0.0338341	0.233293	0.0335573	0.232711	0.0334252	0.236537	0.0340038	0.231311	0.0333213	0.231552	0.0333457	0.231189	0.0332984
Linear	FALSE			0.232245	0.0334413	0.23583	0.0339143	0.23324	0.0335507	0.232642	0.0334179	0.236478	0.0339974	0.231264	0.0333154	0.231495	0.0333394	0.231137	0.033292
Data Range	L94:P99			0.232532	0.0334792	0.236439	0.0339945	0.233222	0.0335458	0.232619	0.0334121	0.236458	0.0339928	0.231248	0.0333114	0.231475	0.0333348	0.23112	0.0332873
Filled Symbols	FALSE			0.232819	0.0335171	0.237048	0.0340747	0.233241	0.0335431	0.232643	0.0334083	0.236478	0.0339902	0.231264	0.0333095	0.231495	0.0333322	0.231138	0.0332847
ConcAge	FALSE			0.233106	0.033555	0.237657	0.0341549	0.233294	0.0335428	0.232712	0.0334068	0.236538	0.03399	0.231312	0.0333098	0.231553	0.033332	0.23119	0.0332844
ConcSwap	FALSE			0.233394	0.033593	IsoLine	IsoLine	0.233378	0.0335448	0.232821	0.0334077	0.236631	0.0339922	0.231387	0.0333125	0.231643	0.0333341	0.231272	0.0332864
1st Symbol-row	1			0.233681	0.0336309			0.233486	0.0335491	0.232961	0.033411	0.236751	0.0339965	0.231483	0.0333171	0.231759	0.0333383	0.231377	0.0332906
				0.233968	0.0336688			0.233608	0.0335553	0.23312	0.0334164	0.236888	0.0340026	0.231592	0.0333235	0.231892	0.0333443	0.231497	0.0332967
				0.234256	0.0337068			0.233736	0.0335628	0.233287	0.0334234	0.23703	0.0340101	0.231706	0.033331	0.23203	0.0333516	0.231622	0.033304
				0.234543	0.0337447			0.233859	0.0335711	0.233446	0.0334316	0.237167	0.0340183	0.231816	0.033339	0.232163	0.0333596	0.231742	0.0333121
				0.234831	0.0337826			0.233966	0.0335796	0.233586	0.0334401	0.237287	0.0340265	0.231912	0.033347	0.232279	0.0333677	0.231847	0.0333203
				0.235119	0.0338206			0.23405	0.0335874	0.233694	0.0334484	0.23738	0.0340342	0.231986	0.0333541	0.232369	0.0333752	0.231928	0.0333279
				0.235407	0.0338585			0.234102	0.033594	0.233763	0.0334557	0.237439	0.0340406	0.232033	0.03336	0.232426	0.0333815	0.23198	0.0333343
				0.235694	0.0338964			0.23412	0.0335989	0.233787	0.0334616	0.237459	0.0340452	0.232049	0.0333641	0.232446	0.0333861	0.231997	0.033339
				0.235982	0.0339344			Black	Black	Black	Black	Black	Black	Black	Black	Black	Black	Black	Black
				0.23627	0.0339723
				0.236558	0.0340103
				0.236847	0.0340482
				0.237135	0.0340862
				0.237423	0.0341241
				0.237711	0.034162
				0.238	0.0342
				0.238	0.0342
				IsoLine	IsoLine

## Sheet: U-Pb Data Table
Table S1. U-Pb CA-TIMS isotopic data.
				Compositional Parameters								Radiogenic Isotope Ratios									Isotopic Dates
	LA-ICPMS	CA temperature	Tracer	Th	206Pb*	mol %	Pb*	Pbc	Pb*	206Pb		208Pb	207Pb		207Pb		206Pb		corr.		207Pb		207Pb		206Pb			include in
Sample	label	(°C)	solution	U	x10-13 mol	206Pb*	(pg)	(pg)	Pbc	204Pb		206Pb	206Pb	% err	235U	% err	238U	% err	coef.		206Pb	±	235U	±	238U	±		weighted mean?	Weighted Mean Calculations
(a)				(b)	(c)	(c)	(c)	(c)	(c)	(d)		(e)	(e)	(f)	(e)	(f)	(e)	(f)			(g)	(f)	(g)	(f)	(g)	(f)			95% confidence interval
AT22 FRAN 17 29
z6	L8 (2023-03)	190	ET2535	0.605299	0.706547	0.996298	18.2075	0.217864	83.5726	4874.17		0.187958	0.0610185	0.0818249	0.875838	0.113976	0.104149	0.0693839	0.70242		638.921	1.76002	638.732	0.540348	638.679	0.421896		x	206Pb/238U ± random (+tracer) [+decay constant]				MSWD =	0.94024
z10	L19	190	ET2535	0.716436	0.672675	0.996579	17.8181	0.19162	92.9866	5274.57		0.222469	0.0610675	0.100221	0.876434	0.123862	0.104136	0.0538439	0.614582		640.648	2.15509	639.055	0.587428	638.605	0.327367		x	638.447	± 0.10 (0.21) [0.66]			pof =	0.473693
z7	M81 (2023-03)	190	ET2535	0.825442	0.932784	0.998026	25.3629	0.153101	165.662	9141.05		0.256319	0.0609784	0.0503787	0.875046	0.0723899	0.104123	0.0401097	0.742511		637.504	1.08388	638.303	0.343026	638.529	0.243837		x					n =	8
z1	L2 (2023-03)	190	ET2535	0.79298	1.17671	0.994528	31.7501	0.537799	59.037	3292.51		0.246239	0.0610245	0.0909597	0.875666	0.105402	0.104119	0.0315037	0.57679		639.128	1.95644	638.639	0.499643	638.501	0.191511		x
z11	L20	190	ET2535	0.781826	1.05792	0.997847	28.4689	0.189447	150.273	8379.86		0.242776	0.0610389	0.0302003	0.87583	0.0580579	0.104113	0.0322198	0.935092		639.639	0.64952	638.728	0.275244	638.47	0.195855		x
z3	L10 (2023-03)	190	ET2535	0.684156	0.301782	0.994137	7.92992	0.147716	53.6835	3077.19		0.212447	0.0609216	0.148452	0.874096	0.165538	0.104108	0.0472115	0.485913		635.498	3.19498	637.789	0.783962	638.436	0.28697		x
z9	L1	190	ET2535	0.696514	0.418134	0.996328	11.0207	0.127913	86.1582	4912.86		0.216286	0.0609289	0.080754	0.874012	0.0984443	0.104085	0.0392163	0.609897		635.756	1.73791	637.743	0.466192	638.304	0.238325		x
z2	L9 (2023-03)	190	ET2535	0.641562	0.834916	0.99653	21.7105	0.241263	89.9867	5199.9		0.199222	0.0609856	0.0797124	0.874809	0.094091	0.104083	0.0345335	0.568262		637.758	1.71492	638.175	0.445794	638.292	0.209864		x
AT22 FRAN 19 7.7
z1	L7 (2022-12)	190	ET2535	0.228195	0.695629	0.992253	16.2289	0.450755	36.0039	2328.89		0.0708871	0.0607792	0.135982	0.861987	0.152796	0.102906	0.0381472	0.54158		630.459	2.92904	631.207	0.718234	631.415	0.229447
z4	S7 (2023-03)	190	ET2535	0.33354	0.186737	0.989414	4.47748	0.165819	27.0022	1704.32		0.10397	0.0588262	0.441748	0.746285	0.465961	0.0920509	0.125128	0.322741		559.688	9.62884	566.067	2.02194	567.655	0.67992
z5	S27 (2023-03)	190	ET2535	0.471639	0.266433	0.994955	6.62851	0.112129	59.1153	3576.04		0.147028	0.0591011	0.51705	0.747984	0.552317	0.0918313	0.0844345	0.480815		569.845	11.2509	567.054	2.39979	566.359	0.457797
z7	S49 (2023-03)	190	ET2535	0.653806	0.236178	0.989739	6.15031	0.203208	30.2661	1758.38		0.204227	0.0577778	0.354416	0.681246	0.406626	0.0855533	0.138428	0.523152		520.36	7.77702	527.527	1.67301	529.185	0.70328
z6	S50 (2023-03)	190	ET2535	0.676033	0.584337	0.996859	15.3026	0.152828	100.13	5743.3		0.211172	0.0579029	0.109258	0.682429	0.126863	0.0855168	0.045055	0.541355		525.102	2.39554	528.241	0.5225	528.968	0.228811
AT21 FRAN 26
z5	S69 (2021-11)	190	ET2535	0.0646015	0.0758378	0.916664	1.69602	0.573103	2.95937	215.946		0.019918	0.065305	1.46701	1.14133	1.59382	0.126811	0.314248	0.486043		783.234	30.8197	773.139	8.62573	769.649	2.2798
z1	S31 (2021-11)	190	ET2535	0.130917	0.351117	0.99249	7.97611	0.220491	36.1743	2402.53		0.0406302	0.0615412	0.157891	0.898042	0.175031	0.105883	0.0406246	0.517491		657.242	3.38588	650.681	0.840884	648.791	0.25074
z2	S59 (2021-11)	190	ET2535	0.269492	0.255901	0.994683	6.0386	0.113533	53.188	3393.12		0.0837295	0.0608	0.13226	0.857902	0.150383	0.102383	0.0452031	0.527181		631.196	2.84851	628.977	0.705087	628.36	0.270634
z4	M187 (2021-11)	190	ET2535	1.43831	0.0757723	0.882555	2.36084	0.841015	2.80713	152.378		0.447083	0.0608616	1.61404	0.84644	1.73372	0.100913	0.31701	0.455909		633.377	34.7494	622.694	8.06995	619.757	1.87321
z7	M106 (2021-11)	190	ET2535	0.262254	0.66232	0.997323	15.5784	0.147553	105.578	6739.33		0.0817486	0.059094	0.0663117	0.749811	0.0867622	0.0920667	0.0320384	0.748284		569.58	1.44299	568.115	0.377504	567.748	0.174118
AT22 FRAN GC06
z12	M10	190	ET2535	0.425001	0.0481204	0.958556	1.18409	0.172669	6.85757	435.344		0.131961	0.0611026	1.07108	0.879196	1.14787	0.104405	0.1978	0.461351		641.878	23.0273	640.548	5.45301	640.171	1.20542		x	206Pb/238U ± random (+tracer) [+decay constant]				MSWD =	0.807064
z11	M5	190	ET2535	0.527856	0.0997181	0.972769	2.51971	0.231676	10.876	662.549		0.163905	0.0609678	0.548404	0.875947	0.637111	0.104249	0.235411	0.535318		637.133	11.7995	638.791	3.02066	639.26	1.43268		x	638.929	± 0.32 (0.37) [0.75]			pof =	0.621937
z2	M4 (2022-12)	190	ET2535	0.532846	0.0837157	0.940748	2.11761	0.437606	4.83908	304.498		0.165456	0.060713	1.13413	0.872015	1.21476	0.104216	0.184413	0.498633		628.113	24.4385	636.661	5.74562	639.072	1.122		x					n =	11
z7	M1 (2022-12)	190	ET2535	0.517879	0.107338	0.978737	2.70509	0.193529	13.9777	848.545		0.160809	0.0608542	0.432906	0.873886	0.47017	0.104198	0.0933302	0.482698		633.116	9.32065	637.675	2.22636	638.962	0.567743		x
z3	M6 (2022-12)	190	ET2535	0.498692	0.115276	0.979474	2.88993	0.200488	14.4145	879.002		0.154852	0.0604701	0.539351	0.86831	0.597387	0.10419	0.106593	0.607227		619.469	11.6389	634.649	2.81911	638.92	0.648381		x
z1	M2 (2022-12)	190	ET2535	0.507448	0.171916	0.985965	4.31968	0.203108	21.2679	1285.47		0.157571	0.060489	0.328883	0.868548	0.364662	0.104186	0.0986408	0.480178		620.142	7.09631	634.778	1.72112	638.896	0.599989		x
z5	M14 (2022-12)	190	ET2535	0.518277	0.0424337	0.94789	1.06934	0.193607	5.52324	346.231		0.160934	0.0606616	1.50364	0.870957	1.60646	0.104178	0.259159	0.464669		626.289	32.4109	636.087	7.59335	638.848	1.57624		x
z14	M21	190	ET2535	0.628157	0.0407513	0.955732	1.05632	0.156654	6.74303	407.565		0.195059	0.0612086	1.12131	0.878133	1.22352	0.104098	0.270866	0.472248		645.605	24.0922	639.974	5.80864	638.38	1.64629		x
z8	S33 (2022-12)	190	ET2535	0.49075	0.0192441	0.911191	0.481403	0.155665	3.09256	203.157		0.152391	0.0603276	2.61899	0.865341	2.75029	0.10408	0.440239	0.371145		614.373	56.5644	633.034	12.955	638.272	2.67529		x
z10	M27	190	ET2535	0.50086	0.0576159	0.972059	1.44592	0.137445	10.52	645.736		0.155531	0.0610501	0.807474	0.87561	0.889751	0.104068	0.24729	0.456277		640.029	17.3653	638.609	4.21761	638.207	1.50261		x
z9	M26	190	ET2535	0.485383	0.0584168	0.969762	1.45992	0.151173	9.65727	596.669		0.150727	0.0608277	0.793792	0.872025	0.875777	0.104021	0.238554	0.463762		632.179	17.0933	636.666	4.14229	637.931	1.44894		x
MN1502-13
z14	7	190	ET2535	0.711817	0.115618	0.985701	3.05863	0.139194	21.9739	1261.81		0.221032	0.0608817	0.382713	0.874114	0.421693	0.104178	0.110133	0.468159		634.089	8.23864	637.799	1.9971	638.846	0.669839		x	206Pb/238U ± random (+tracer) [+decay constant]				MSWD =	1.09095
z13	9	190	ET2535	0.682565	0.216208	0.992694	5.67896	0.132062	43.0022	2469.52		0.211949	0.0609027	0.195666	0.874338	0.225529	0.104169	0.0661072	0.568439		634.833	4.21156	637.92	1.06823	638.792	0.402039		x	638.662	± 0.40 (0.44) [0.79]			pof =	0.351439
z11	13	190	ET2535	0.826586	0.196283	0.992216	5.33844	0.127799	41.7722	2317.84		0.256671	0.0609669	0.203055	0.875142	0.242439	0.104155	0.0813469	0.612611		637.1	4.36895	638.356	1.14888	638.711	0.494661		x					n =	4
z12	16	190	ET2535	0.892451	0.15319	0.988813	4.23151	0.143832	29.4198	1612.85		0.277131	0.0609425	0.25969	0.874086	0.293434	0.104071	0.0917715	0.502931		636.238	5.58833	637.783	1.38965	638.22	0.557644		x
AT21 FRAN 24
z7	M20	180	ET2535	0.324091	0.278757	0.99237	6.67702	0.177884	37.5358	2364.56		0.100635	0.0609863	0.159519	0.875921	0.18655	0.104214	0.0587985	0.584079		637.783	3.43184	638.777	0.884455	639.058	0.357732			206Pb/238U ± random (+tracer) [+decay constant]				MSWD =	0.96751
z8	M42	180	ET2535	0.336131	0.635799	0.995925	15.2794	0.215892	70.7735	4427.83		0.104374	0.0610471	0.0786852	0.876634	0.0955348	0.104195	0.0359369	0.615813		639.929	1.69221	639.163	0.453138	638.947	0.218605			638.226	± 0.11 (0.21) [0.69]			pof =	0.469445
z12	M31	190	ET2535	0.315041	0.280563	0.994117	6.70364	0.137803	48.6466	3066.68		0.0978264	0.0609427	0.168822	0.874842	0.190113	0.10416	0.0734508	0.466819		636.242	3.63292	638.193	0.900754	638.744	0.446668		x					n =	11
z5	M15	180	ET2535	0.391944	0.385606	0.994619	9.40501	0.173142	54.3197	3352.89		0.121708	0.0609428	0.126468	0.874392	0.145602	0.104107	0.0517073	0.523356		636.246	2.7215	637.949	0.689674	638.43	0.314295		x
z6	M18	180	ET2535	0.294731	0.166431	0.988584	3.95529	0.159508	24.7968	1580.42		0.0915218	0.0610796	0.315177	0.876171	0.374149	0.104085	0.156542	0.556213		641.074	6.77693	638.912	1.77415	638.302	0.951337		x
z14	M35	190	ET2535	0.31382	0.462433	0.99532	11.046	0.180451	61.2133	3855.32		0.0974497	0.0609929	0.0969278	0.874822	0.116828	0.104072	0.0400013	0.626505		638.016	2.0852	638.182	0.553522	638.229	0.243069		x
z13	M47	190	ET2535	0.367483	0.609207	0.997011	14.7628	0.151553	97.4098	6037.18		0.114114	0.060966	0.0804953	0.874434	0.0946069	0.104072	0.0323878	0.574644		637.068	1.73196	637.972	0.448136	638.228	0.196805		x
z2	M8	180	ET2535	0.340828	0.306208	0.993961	7.36811	0.154412	47.7173	2987.46		0.105837	0.0610542	0.149793	0.875631	0.17675	0.104064	0.068848	0.55647		640.18	3.22131	638.62	0.837842	638.18	0.418326		x
z9	M22	190	ET2535	0.335406	0.22544	0.990196	5.41661	0.185243	29.2405	1840.36		0.104153	0.0610247	0.229511	0.875195	0.26788	0.104062	0.106781	0.532896		639.135	4.93653	638.384	1.26949	638.172	0.648801		x
z1	M4	180	ET2535	0.293673	0.244821	0.991506	5.81588	0.174061	33.4129	2124.16		0.0911941	0.060946	0.187942	0.874017	0.214251	0.104057	0.0660055	0.528195		636.36	4.04429	637.746	1.01461	638.138	0.401029		x
z10	M29	190	ET2535	0.353117	0.653838	0.997077	15.7844	0.159059	99.2356	6173.29		0.109653	0.0610183	0.104843	0.875045	0.117189	0.104055	0.0470172	0.449375		638.914	2.25515	638.303	0.555311	638.131	0.285659		x
z15	M40	190	ET2535	0.331058	0.50338	0.996301	12.0802	0.155099	77.8871	4877.88		0.102803	0.0609961	0.0805219	0.874717	0.105667	0.104054	0.0427974	0.720334		638.13	1.73222	638.125	0.500614	638.124	0.260019		x
z11	M24	190	ET2535	0.324158	0.206459	0.990944	4.94522	0.156587	31.5814	1992.35		0.100662	0.0609437	0.240253	0.873756	0.268889	0.104029	0.07242	0.509046		636.281	5.17003	637.605	1.27315	637.979	0.439898		x
(a) z1, z2, etc. are labels for analyses composed of single zircon grains that were annealed and chemically abraded (Mattinson, 2005).
(b) Model Th/U ratio calculated from radiogenic 208Pb/206Pb ratio and 207Pb/235U date.
(c) Pb* and Pbc are radiogenic and common Pb, respectively. mol % 206Pb* is with respect to radiogenic and blank Pb.
(d) Measured ratio corrected for spike and fractionation only. Fractionation correction for single-collector Daly analyses with EARTHTIME ET2535 tracer solution is based on measurement of 202Pb/205Pb in the tracer solution.
(e) Corrected for fractionation and spike. Common Pb in zircon analyses is assigned to procedural blank with composition of 206Pb/204Pb = 18.04 ± 0.61%; 207Pb/204Pb = 15.54 ± 0.52%; 208Pb/204Pb = 37.69 ± 0.63% (1 sigma).
206Pb/238U and 207Pb/206Pb ratios corrected for initial disequilibrium in 230Th/238U using a D(Th/U) of 0.20 ± 0.05 (1 sigma).
(f) Errors are 2 sigma, propagated using algorithms of Schmitz and Schoene (2007) and Crowley et al. (2007).
(g) Calculations based on the decay constants of Jaffey et al. (1971). 206Pb/238U and 207Pb/206Pb dates corrected for initial disequilibrium in 230Th/238U usinga D(Th/U) of 0.20 ± 0.05 (1 sigma).
