# Supplementary material for: Four-million-year Marinoan snowball shows multiple routes to deglaciation
Source: Proc Natl Acad Sci U S A. 2025 Apr 21;122(18):e2418281122. doi: 10.1073/pnas.2418281122 (PMC12067226; doi:10.1073/pnas.2418281122)
Supplement: Supplementary file 3 — Dataset S02 (XLSX) [file pnas.2418281122.sd02.xlsx]

## Sheet: Sheet1
quantity	sample	Ce	Dy	Er	Eu	Gd	Hf	Ho	La	Lu	Nb	Nd	P	Pb	Pb202	Pb204	Pb206	Pb206/U238	Pb206/U238 age	Pb207	Pb207/Pb206	Pb207/Pb206 age	Pb207/U235	Pb207/U235 age	Pb208	Pb208/Th232	Pb208/Th232age	Pr	Sm	Ta	Tb	Th	Th232	Ti	Tm	U	U/Th	U235	U238	U238/Pb206	Y	Yb	Zr	rho 206Pb/238U v 207Pb/235U	rho 207Pb/206Pb v 238U/206Pb	Ce	Dy	Er	Eu
		mean	mean	mean	mean	mean	mean	mean	mean	mean	mean	mean	mean	mean	mean	mean	mean	mean	mean	mean	mean	mean	mean	mean	mean	mean	mean	mean	mean	mean	mean	mean	mean	mean	mean	mean	mean	mean	mean	mean	mean	mean	mean	mean	mean	uncertainty	uncertainty	uncertainty	uncertainty
aliquot
2019-04_1_MN1502_13_M_1	MN1502 13	14.1	82	152	1.44	20.1	9250	34.2	-0.066	57.4	1.43	1.93		26.6961				0.102899	631.146		0.0618029	663.374	0.875844	637.572		0.0315769	630.292	0.086	4.76		6.63	88.0146		18.4	35.9	113.378	1.24467			9.79741	928	301		0.888267	-0.034587	2	10	9.7	0.2
2019-04_1_MN1502_13_M_10	MN1502 13	20.4	113	201	0.99	31.4	9010	43.9	-0.21	83.8	3.05	2.07		84.782				0.100525	617.28		0.0620269	672.679	0.860111	629.211		0.0299043	596.741	0.15	4.46		9.04	294.532		7.17	49.8	346.527	1.13506			10.0234	1280	436		0.945902	-0.0658997	2.6	9.3	14	0.16
2019-04_1_MN1502_13_M_11	MN1502 13	9.7	48.3	85	0.68	11.7	8860	21	-0.1	33.3	1.04	0.88		15.0977				0.103931	637.228		0.0623426	679.712	0.893157	648.295		0.0315583	627.818	0.062	1.84		4.28	50.1686		16.6	20.5	74.8308	1.46183			9.66138	533	171		0.811681	-0.0165902	1.2	5	8.7	0.12
2019-04_1_MN1502_13_M_13	MN1502 13	17.3	171	265	4.17	44.7	8740	64.2	-0.49	97.3	1.07	5.61		44.956				0.102485	628.755		0.0619519	671.155	0.876247	637.768		0.0304715	606.627	0.492	10.9		15	153.033		18.1	59.6	122.654	0.773511			9.80604	1740	516		0.899213	-0.180638	2.2	10	24	0.23
2019-04_1_MN1502_13_M_14	MN1502 13	27.8	150	248	0.73	32.1	10780	54.4	-0.2	90	3.69	2.3		80.1723				0.102351	628.012		0.0621612	679.101	0.873044	636.42		0.0310643	618.263	0.111	5.5		9.8	267.696		7.05	58.2	381.738	1.37752			9.82793	1540	493		0.93208	-0.0874513	2.1	11	19	0.12
2019-04_1_MN1502_13_M_15	MN1502 13	37.7	172	282	0.42	37.5	11100	70.6	-12.7	106	6.9	2.83		113.288				0.102395	628.312		0.0651548	777.287	0.919013	661.227		0.0314497	625.797	0.45	6.62		12	381.095		9	61.1	490.786	1.30973			9.80627	1710	594		0.925228	-0.183432	4.3	25	37	0.14
2019-04_1_MN1502_13_M_2	MN1502 13	17.7	84.2	163	0.59	18.4	11100	34.3	-0.022	60	2.34	1.35		39.459				0.10383	636.653		0.0613518	648.472	0.878717	639.455		0.0312768	622.427	0.061	3.8		6.36	130.662		10.4	34.5	200.415	1.47579			9.66408	947	315		0.898223	-0.065151	1.9	9.2	18	0.11
2019-04_1_MN1502_13_M_3	MN1502 13	26	213	346	1.24	48.9	9350	76.9	-0.77	126.2	3.89	4.26		109.278				0.100233	615.64		0.0628943	702.514	0.867762	633.724		0.0304394	606.024	0.287	10.9		14.8	368.089		7.3	74	454.846	1.19429			10.007	2280	663		0.935905	-0.143825	2.8	17	37	0.17
2019-04_1_MN1502_13_M_4	MN1502 13	19.3	84.5	150	0.35	18	10200	34.2	-1.46	58.1	3.16	1.41		39.964				0.102742	630.189		0.0625994	691.381	0.884301	642.138		0.0295847	589.219	0.141	3.3		6.26	140.125		7.7	35.1	215.227	1.47797			9.82324	909	292		0.922894	-0.0331534	2.5	6.3	12	0.11
2019-04_1_MN1502_13_M_5	MN1502 13	17.9	238	423	1.81	60.9	9970	95.3	-0.55	130	2.63	5.42		84.4524				0.100817	618.977		0.0622866	681.424	0.866452	633.88		0.0304674	606.559	0.402	12		20.2	288.349		7.06	80	335.245	1.12086			9.9741	2890	715		0.947721	-0.145586	1.6	20	38	0.21
2019-04_1_MN1502_13_M_7	MN1502 13	33	179	263	2.48	49	9700	65.3	-9.3	85.6	2.41	8.9		57.6284				0.101853	625.094		0.0660702	805.366	0.931707	667.506		0.0302821	602.911	1.19	13.2		15.7	198.001		13.3	57.5	190.212	0.939237			9.85895	1660	489		0.889618	-0.0809722	3.8	16	27	0.33
2019-04_1_MN1502_13_M_8	MN1502 13	28	137	252	0.81	28.7	11100	54.9	-0.26	90.7	3.81	2.07		65.5646				0.102667	629.837		0.064433	753.228	0.912202	658.558		0.0319356	635.326	0.125	5.12		10	212.312		7.3	56	281.505	1.27914			9.75818	1460	470		0.922934	0.13692	3.2	15	26	0.17
2019-04_1_MN1502_13_M_9	MN1502 13	16.6	79.6	131	0.68	18.5	9320	30.6	0.00516	54.2	2.03	0.98		32.9945				0.101804	624.837		0.0618126	664.148	0.868021	633.718		0.0310596	618.161	0.072	2.98		5.77	110.456		10.2	31.4	170.044	1.49185			9.87139	886	284		0.87572	-0.0569306	1.4	9	12	0.14
2019-04_2_MN1502_13_L_1	MN1502 13	8.7	149	223	1.86	40	9960	49.5	-0.44	59.2	1.64	3.95		30.693				0.104311	639.418		0.0750783	1069.45	1.08006	742.139		0.0362387	719.357	0.231	8.2		14	89.5332		45.9	44.5	98.6012	1.08168			9.65627	1380	384		0.869584	-0.149128	1	10	25	0.2
2019-04_2_MN1502_13_L_2	MN1502 13	9.3	99	157	1.12	25	9670	34.4	-0.115	52.7	1.16	2.86		20.7789				0.103238	633.156		0.0616295	654.138	0.877294	638.197		0.0332047	660.086	0.113	4.37		8.37	65.8292		17.6	29.4	91.7411	1.36532			9.75394	973	283		0.824284	-0.0689055	1.1	13	16	0.2
2019-04_2_MN1502_13_S_10	MN1502 13	22.9	187.4	282	1.08	51.7	10410	77.2	-0.6	105.9	3.19	2.88		79.591				0.101476	622.932		0.0621958	678.569	0.867103	635.319		0.0311396	619.747	0.19	10.37		14.7	269.425		5.53	67.2	352.684	1.27459			9.87786	2040	590		0.907945	0.17666	1.7	9.6	25	0.19
2019-04_2_MN1502_13_S_12	MN1502 13	13.9	77.2	125.3	0.94	21.6	9830	29.6	-1.74	44.6	1.36	1.52		18.0985				0.103809	636.552		0.0639586	738.085	0.916103	659.364		0.0280844	559.764	0.159	4.07		5.95	68.7279		11.5	25.9	82.7384	1.18052			9.66266	837	230		0.773085	-0.0113456	1.2	5	9.6	0.2
2019-04_2_MN1502_13_S_13	MN1502 13	40.1	137	271	0.74	26.3	10580	55.4	-0.14	104.3	4.99	1.65		84.1627				0.101802	624.821		0.0617628	664.025	0.868562	635.234		0.032319	642.849	0.063	6.03		9.4	275.231		5.34	56.3	347.262	1.25346			9.85349	1570	571		0.952402	-0.060917	4.7	16	18	0.13
2019-04_2_MN1502_13_S_3	MN1502 13	49	198	298	1.54	47.3	10000	77	-100	104	3.24	18		95.1999				0.100723	618.467		0.0613712	649.784	0.852929	625.414		0.0303381	604.01	3.2	13.7		15.2	325.176		7	61.6	354.439	1.07257			9.9961	1990	611		0.932296	0.00727077	22	31	35	0.39
2019-04_2_MN1502_13_S_4	MN1502 13	9.2	139	208	2.72	43	7710	58.1	-0.4	80.1	1.14	4.12		30.4835				0.10345	634.425		0.0616147	656.691	0.878526	639.44		0.0322844	642.156	0.327	7.8		12.4	99.5964		18.3	45.9	107.368	1.05439			9.67845	1490	422		0.848909	0.178287	1.1	15	24	0.35
2019-04_2_MN1502_13_S_5	MN1502 13	15.9	123	204	1.44	37.1	9310	49.3	-0.5	72.4	2.07	3.27		41.5815				0.104193	638.735		0.0652433	779.457	0.938692	671.031		0.0331884	659.828	0.25	7.36		9.6	131.736		10.3	40.2	169.054	1.24948			9.64075	1320	385		0.936411	-0.268268	1.4	10	20	0.15
2019-04_2_MN1502_13_S_6	MN1502 13	27.5	149	232	0.95	30.1	9900	56.2	-0.66	79	3.8	2.79		53.964				0.103053	632.079		0.0622042	678.65	0.883949	642.123		0.0324664	645.71	0.149	6.95		10.3	176.44		6.9	46.1	229.029	1.30299			9.77195	1430	446		0.933596	-0.131284	4.7	16	34	0.16
2019-04_2_MN1502_13_S_7	MN1502 13	30.8	159	276	1.53	46	9270	67.9	-1.3	88	4.53	5.4		57.6118				0.101331	621.97		0.0648439	766.389	0.908071	654.944		0.0307817	612.709	0.421	11.3		13.4	196.816		8.08	56	245.304	1.2197			9.95342	1790	527		0.916095	0.0528665	3.6	15	24	0.24
2019-04_2_MN1502_13_S_8	MN1502 13	14.5	100.7	167	0.49	21.2	10500	39.7	-0.081	65.4	3.78	1.15		32.2627				0.102581	629.354		0.0618013	664.3	0.875082	637.438		0.0321496	639.483	0.054	4.11		7.13	105.749		7.3	39.3	182.784	1.70182			9.78488	1125	377		0.910056	-0.131218	1.4	9.4	17	0.11
2019-04_2_MN1502_13_S_9	MN1502 13	14.3	83.7	151	1.11	21.6	9350	35.8	-1.08	58.5	1.75	1.65		29.333				0.104184	638.688		0.0616677	658.24	0.887099	644.988		0.0328722	653.639	0.136	4.54		6.44	93.8425		14.4	33	116.42	1.21625			9.64096	935	319		0.893012	-0.168308	1.5	8.2	18	0.22
2021-11_1_AT21_FRAN_24_S_z10	AT21 FRAN 24	30.4447	228.159	367.993	1.18798	63.7769		82.4345	6.32724	103.614	2.17979	23.9702	174.429	27.1442		8.14836	28.8992	0.100836	619.264	23.9033	0.0618665	667.865	0.860442	630.117	26.9579	0.0314689	626.23	7.14413	23.7235	2.41891	20.0554	93.8917	93.9501	3.77784	76.1324	277.141	2.99469		274.792	9.92251	2441.71	671.751	494660	0.909537	-0.176579	10.517	14.0182	20.9906	0.311204
2021-11_1_AT21_FRAN_24_S_z12	AT21 FRAN 24	12.4383	301.177	454.458	1.20095	68.8265		104.235	0.022776	122.959	1.83216	13.9807	74.9445	34.3085		40.7364	32.0986	0.0994678	611.249	26.2812	0.0613025	648.518	0.840366	619.149	32.2956	0.0294996	587.446	0.909628	24.5846	2.74167	26.0431	126.842	117.447	3.90376	93.8488	323.955	2.68638		315.905	10.0587	2966.51	824.94	459517	0.978722	0.058462	0.816158	22.766	39.7592	0.212609
2021-11_1_AT21_FRAN_24_S_z13	AT21 FRAN 24	22.7391	375.051	509.015	2.17216	81.969		125.698	0.35316	133.942	2.37288	22.6887	113.231	41.5018		165.801	34.9741	0.0987793	607.22	29.7725	0.0638876	735.583	0.87044	635.512	40.3939	0.0322942	642.386	2.4638	36.3127	2.58704	33.4557	138.307	134.425	6.82324	105.041	346.351	2.50563		338.523	10.125	3404.2	910.486	485001	0.836036	-0.290982	2.0002	31.7171	27.9837	0.319077
2021-11_1_AT21_FRAN_24_S_z14	AT21 FRAN 24	14.0526	316.758	459.313	2.06393	80.3495		109.769	0.0522455	117.872	1.85754	16.1527	112.375	31.4758		127.909	30.437	0.0989672	608.313	25.1805	0.0618725	668.307	0.844403	621.369	32.2437	0.03044	605.997	1.36737	32.4049	2.11195	29.1312	111.792	115.372	5.55659	91.5199	288.057	2.59075		295.937	10.1089	3141.44	776.309	502651	0.932385	-0.0678786	1.31476	21.2309	31.0268	0.493036
2021-11_1_AT21_FRAN_24_S_z15	AT21 FRAN 24	11.483	325.494	306.876	4.2298	101.097		87.6834	0.0799898	69.4023	2.03075	11.9846	197.454	19.637		249.985	14.7998	0.0987013	606.757	12.4565	0.0629249	703.704	0.856592	627.983	19.7189	0.0289154	575.974	1.28376	41.1102	1.97175	36.4267	76.8491	78.3753	15.5667	57.6054	146.847	2.14574		146.219	10.1347	2672.54	467.349	480221	0.841085	-0.159249	1.68364	114.396	83.8142	1.70425
2021-11_1_AT21_FRAN_24_S_z16	AT21 FRAN 24	86.795	340.992	438.133	3.70364	96.4042		110.981	11.5038	115.643	2.5065	102.71	643.728	35.5069		-3112.05	29.6327	0.096175	591.909	25.2909	0.0637679	740.083	0.848823	623.734	34.281	0.0190055	380.484	30.7719	66.7741	2.51222	32.7513	204.121	196.649	13.2265	90.322	304.444	1.51341		294.966	10.4058	3189.45	794.701	465025	0.92016	-0.234726	6.54203	27.1091	32.9874	0.79246
2021-11_1_AT21_FRAN_24_S_z17	AT21 FRAN 24	29.8344	193.666	295.232	0.960666	43.9379		66.3112	3.22725	81.1077	2.67602	34.1487	100.933	25.4767		-114.808	25.1268	0.0995731	611.879	20.435	0.0608	630.864	0.834917	616.16	24.232	0.0309742	616.545	8.78649	26.8739	3.06113	16.631	88.0946	84.3775	4.84665	60.8084	253.927	2.88912		238.74	10.0421	1798.44	553.489	476234	0.948561	-0.44887	10.0872	10.3664	15.2379	0.210321
2021-11_1_AT21_FRAN_24_S_z18	AT21 FRAN 24	265.282	451.92	636.608	4.68078	133.242		152.615	37.5617	160.675	5.8574	352.195	814.819	52.4944		-327.872	43.4306	0.0990138	608.604	36.9607	0.0636835	729.933	0.869443	635.139	54.2333	0.00839213	168.812	112.809	145.34	3.78939	43.3538	757.966	768.771	124.973	123.821	404.561	0.613269		420.275	10.0969	3993.86	1063.98	464049	0.899734	-0.153576	46.5122	30.7079	31.8151	0.670949
2021-11_1_AT21_FRAN_24_S_z19	AT21 FRAN 24	11.097	265.475	405.477	1.24031	63.4433		97.07	0.0114948	110.946	1.69679	11.8494	72.7403	26.6186		-13.521	27.9214	0.10062	617.994	22.7508	0.061017	638.604	0.84639	622.489	26.3601	0.030951	616.084	0.993193	32.2279	2.10382	22.9141	92.183	90.9197	3.54041	81.5156	267.887	2.90273		266.363	9.9443	2612.74	736.427	502855	0.942781	0.154967	0.760427	12.2082	23.418	0.207716
2021-11_1_AT21_FRAN_24_S_z2	AT21 FRAN 24	12.5492	284.68	444.913	1.3037	74.97		99.7491	0.730472	113.498	1.682	6.44826	69.2921	32.4076		20.7755	31.8106	0.10254	629.258	26.2337	0.06174	663.857	0.873032	637.11	31.7973	0.0313214	623.349	-18.2827	28.0751	1.85614	21.4444	111.183	109.271	2.93171	87.5187	302.045	2.72217		296.169	9.75223	2834.83	781.09	467420	0.878924	-0.0643591	0.572571	11.0529	22.4718	0.220949
2021-11_1_AT21_FRAN_24_S_z20	AT21 FRAN 24	17.7874	277.682	373.033	1.59592	62.6295		88.2354	0.0773708	103.976	2.68082	13.4839	98.7628	28.4524		-149.557	26.5885	0.098153	603.561	22.32	0.0628951	703.103	0.850976	625.114	27.603	0.0283697	565.414	2.26663	35.7971	2.52502	24.8476	107.496	104.102	19.6037	75.4382	264.818	2.46444		258.735	10.1824	2509.22	675.65	465219	0.686682	0.250565	2.26661	32.9695	22.8331	0.420271
2021-11_1_AT21_FRAN_24_S_z21	AT21 FRAN 24	16.236	246.118	395.157	1.14135	54.4125		94.4675	0.0376983	108.55	2.96509	8.91975	88.1026	35.3736		-12.8792	33.5489	0.0999926	614.335	27.2487	0.0607754	630.098	0.83771	617.772	34.6485	0.0306859	610.89	1.25454	28.4308	3.11705	21.879	123.625	121.458	5.82776	78.5384	327.492	2.65025		321.031	10.0009	2374.76	725.523	487505	0.917048	0.295893	0.922037	10.7974	23.0543	0.199509
2021-11_1_AT21_FRAN_24_S_z22	AT21 FRAN 24	21.3769	331.474	485.582	1.4923	73.1858		115.038	1.32445	131.742	1.89001	18.4481	81.468	35.2185		-14.2022	34.7531	0.101793	624.88	28.3842	0.0611109	641.791	0.857465	628.619	35.0638	0.030438	606.022	4.45144	49.6842	2.54516	26.9913	124.314	123.326	3.25981	96.7209	326.223	2.67328		326.212	9.82366	3112.78	867.629	495083	0.881632	0.274582	11.1832	30.6965	57.1633	0.280632
2021-11_1_AT21_FRAN_24_S_z23	AT21 FRAN 24	12.5031	316.629	472.839	1.3814	69.7547		113.013	0.0045011	130.297	2.38843	9.09823	80.7971	35.0303		-16.1384	34.6921	0.0993851	610.781	28.4693	0.061453	653.873	0.841916	620.104	35.3538	0.0300464	598.352	1.67305	41.2409	2.40837	25.6799	124.972	126.079	4.51786	98.6811	330.359	2.64128		332.93	10.0604	3000.58	856.275	484304	0.90332	0.115585	0.761178	14.721	18.0167	0.215841
2021-11_1_AT21_FRAN_24_S_z24	AT21 FRAN 24	56.2314	440.199	602.36	3.52206	116.827		154.88	0.377672	160.779	4.17744	37.9292	125.061	63.039		-307.957	49.8062	0.0953486	587.046	43.661	0.0655272	790.26	0.859741	629.753	64.3214	0.0196742	393.793	10.1952	81.342	4.73704	39.2908	340.311	348.185	23.0814	124.945	501.853	1.47234		510.858	10.4971	4152.3	1086.95	499579	0.978481	-0.231896	3.19893	24.0325	34.0202	0.441479
2021-11_1_AT21_FRAN_24_S_z28	AT21 FRAN 24	31.4548	320.512	401.894	2.68806	78.9088		102.109	0.254559	112.385	3.26043	17.2162	124.235	42.0563		1020.85	30.6197	0.10271	630.232	27.1895	0.0650479	773.739	0.921138	662.752	38.0531	0.0176877	354.273	4.60967	44.735	3.452	25.9932	270.078	246.594	21.9775	84.0449	321.666	1.26865		290.521	9.74253	2935.26	730.989	441181	0.784978	0.236561	5.03078	40.3141	36.5833	0.620253
2021-11_1_AT21_FRAN_24_S_z29	AT21 FRAN 24	10.7333	213.357	304.044	1.33477	46.9105		74.3548	0.0443592	86.6984	1.70013	6.03755	62.5009	21.4191		118.1	20.7859	0.103109	632.579	17.3311	0.0624417	687.402	0.887684	644.955	19.8601	0.0258928	516.492	1.21416	22.8064	2.05419	16.6855	87.8285	82.7048	5.09269	63.8328	208.419	2.35491		192.368	9.70023	2010.89	558.638	467656	0.784242	-0.0642175	1.68413	12.458	23.2493	0.254468
2021-11_1_AT21_FRAN_24_S_z3	AT21 FRAN 24	40.0843	63.7936	132.311	0.828539	15.9076		27.3243	0.652838	53.0963	2.46802	1.68956	72.4452	48.7221		43.8339	29.0054	0.320899	1793.95	45.0028	0.116203	1897.58	5.14292	1842.91	47.235	0.0931763	1800.41	6.38043	5.1343	3.51137	4.70864	56.3516	54.6903	34.5083	30.9474	88.7017	1.64748		86.6691	3.11666	773.477	302.369	473124	0.884592	0.231002	3.58274	7.03365	14.6788	0.300013
2021-11_1_AT21_FRAN_24_S_z30	AT21 FRAN 24	12.6083	219.731	308.915	0.939107	50.8159		79.6055	0.020785	88.282	2.09016	5.39475	64.7302	25.8755		111.154	25.6954	0.102368	628.203	21.3571	0.0617812	664.934	0.878448	639.602	24.2253	0.0312151	621.205	0.724269	18.7031	2.99287	17.0269	89.5001	83.9217	4.02282	67.8072	256.148	2.88862		239.608	9.69816	1978.79	567.753	456294	0.876265	-0.364078	1.31616	18.4579	22.2002	0.171204
2021-11_1_AT21_FRAN_24_S_z31	AT21 FRAN 24	11.0922	318.405	419.498	1.28177	78.0714		110.405	0.0166167	125.324	1.70706	6.28521	71.9762	36.5317		27.3434	34.1554	0.101341	622.238	28.1535	0.0617917	665.619	0.865489	632.994	35.1388	0.0316013	628.83	1.11811	28.3504	2.61414	22.6022	125.287	120.726	6.64993	93.9518	323.977	2.58246		319.725	9.8719	2905.45	739.271	456312	0.893388	0.0909931	0.932934	29.1762	29.104	0.234029
2021-11_1_AT21_FRAN_24_S_z32	AT21 FRAN 24	10.3672	228.262	313.762	1.16774	57.3866		78.039	0.0633915	98.2019	1.86933	5.36679	77.4251	23.5083		19.4387	25.315	0.0998466	613.492	20.8174	0.0615442	657.063	0.847163	623.036	23.7057	0.0301035	599.428	0.636977	20.9747	2.15571	17.0927	84.261	85.4142	11.4604	68.5852	240.783	2.86378		242.346	10.0161	2163.48	587.263	496514	0.864665	0.535542	1.08253	10.5224	12.5825	0.229932
2021-11_1_AT21_FRAN_24_S_z34	AT21 FRAN 24	77.1351	240.348	339.759	1.30068	63.8386		80.7526	11.8062	94.2663	2.66097	53.399	212.271	33.4765		221.809	31.4016	0.101217	621.515	26.5985	0.0634519	722.065	0.886287	644.223	32.5321	0.0332002	660.122	18.342	44.1639	3.517	18.4175	108.034	105.441	4.02562	69.81	307.542	2.85248		295.748	9.88138	2132.78	601.598	462712	0.968505	-0.300543	18.4834	11.329	22.6709	0.182348
2021-11_1_AT21_FRAN_24_S_z35	AT21 FRAN 24	12.0923	283.443	399.356	1.06371	66.2147		101.132	0.0107765	113.537	2.11206	4.86368	81.6402	32.4108		14.1943	31.3953	0.100732	618.677	25.8965	0.061785	665.392	0.858205	629.03	31.2764	0.0323266	643.028	0.606903	25.1819	2.49788	20.6238	107.84	103.965	3.54753	84.0778	308.185	2.86511		297.38	9.92763	2667.96	715.871	475928	0.879106	-0.176682	0.754224	14.4881	24.2256	0.180191
2021-11_1_AT21_FRAN_24_S_z36	AT21 FRAN 24	9.6526	240.463	333.989	0.973338	55.3189		87.0483	0.0239509	101.785	2.27055	4.10628	75.2285	27.4318		132.531	27.0384	0.102332	628.043	22.0974	0.0611878	644.163	0.863184	631.777	26.4997	0.0317783	632.303	0.459705	21.0709	2.6948	17.2368	92.605	89.497	4.16834	75.7124	261.239	2.81702		252.555	9.77183	2293.22	622.159	482938	0.686723	0.348878	0.582001	16.0375	16.7197	0.146001
2021-11_1_AT21_FRAN_24_S_z37	AT21 FRAN 24	27.1419	502.984	670.6	1.66632	111.002		172.22	0.0374142	190.036	4.6962	7.80265	115.307	68.7697		297.789	57.186	0.100392	616.675	46.9729	0.0615397	656.833	0.851782	625.497	67.4768	0.0310497	618.023	0.905012	39.36	4.769	35.9722	237.052	232.86	5.20982	141.168	555.787	2.3348		544.923	9.96512	4588.4	1229.91	489971	0.899595	0.124223	1.08452	36.9303	55.0334	0.215109
2021-11_1_AT21_FRAN_24_S_z38	AT21 FRAN 24	8.14275	203.888	289.961	0.7736	46.3477		71.8187	0.00537954	88.1404	1.62045	4.14671	61.3811	20.8326		-1002.19	22.4046	0.100055	614.696	18.2169	0.0609084	634.698	0.8403	619.155	19.9961	0.032061	637.829	0.324371	19.2573	2.15905	15.3583	70.1022	67.1622	5.58039	61.8385	222.327	3.20322		213.559	9.99892	1934.68	531.437	469148	0.923716	-0.135555	0.636484	11.5014	15.8877	0.156503
2021-11_1_AT21_FRAN_24_S_z39	AT21 FRAN 24	83.4597	297.94	400.357	2.41816	79.7517		103.028	18.6552	111.289	2.00899	54.6777	150.107	27.4912		-311.795	26.3025	0.098783	607.257	22.0288	0.0627947	699.829	0.85517	627.415	26.0598	0.0226853	453.373	15.3901	65.1425	2.54772	24.4283	130.453	124.075	6.72219	79.8576	268.17	2.06316		253.042	10.121	2672.58	699.903	475967	0.67311	0.35703	15.1876	9.7726	19.2365	0.306089
2021-11_1_AT21_FRAN_24_S_z4	AT21 FRAN 24	12.6094	286.089	442.053	1.62573	76.8014		103.351	0.0298242	120.691	2.03235	7.83667	73.1874	31.5673		3.92494	31.8415	0.0991169	609.217	25.959	0.0610219	638.334	0.834226	615.804	31.2426	0.0308692	614.485	4.95614	22.8688	2.24501	22.4798	109.673	108.323	4.52305	90.2398	310.238	2.82141		306.629	10.0871	2898.2	824.455	496310	0.832386	-0.343285	0.736879	13.5946	27.9635	0.264868
2021-11_1_AT21_FRAN_24_S_z41	AT21 FRAN 24	33.0462	429.673	484.078	4.12013	137.483		136.862	0.966841	124.845	5.38781	16.3702	156.631	38.3226		-422.247	26.595	0.0935377	576.402	23.8455	0.0671005	838.122	0.8648	632.639	36.0853	0.0234371	468.207	2.68951	64.5122	3.64641	37.0522	177.027	167.716	289.441	93.6552	289.435	1.64526		272.247	10.6927	3567.8	788.429	444099	0.413946	0.57684	5.16577	32.1592	40.9136	0.401787
2021-11_1_AT21_FRAN_24_S_z42	AT21 FRAN 24	9.02436	221.511	294.972	1.0549	51.5379		72.9334	0.359666	94.0604	1.5354	5.46932	70.6767	20.4906		-68.5474	21.6618	0.0993822	610.736	18.1298	0.0629428	704.28	0.862958	631.319	20.6687	0.0363718	721.978	0.422382	27.0629	1.62134	17.0763	60.896	62.3019	7.2566	64.4665	205.258	3.38569		207.511	10.0727	1998.31	594.439	467281	0.936817	-0.541981	0.693965	15.7425	20.2609	0.169609
2021-11_1_AT21_FRAN_24_S_z43	AT21 FRAN 24	13.8282	274.871	392.846	0.922953	63.5751		103.213	0.143745	120.375	2.79595	5.58183	91.7623	39.3666		-61.0362	36.9635	0.100135	615.191	30.0812	0.0609375	635.52	0.841313	619.79	39.3001	0.0314877	626.615	0.530561	28.628	3.31235	21.1106	134.046	133.654	5.59989	81.7882	353.372	2.62954		353.239	9.98149	2751.89	745.152	489904	0.720935	-0.0883106	0.984685	12.7423	13.9067	0.228051
2021-11_1_AT21_FRAN_24_S_z45	AT21 FRAN 24	9.77819	211.128	298.034	1.20211	51.6328		70.9631	0.444798	85.8987	1.85401	4.36146	69.9864	24.3128		-59.274	22.056	0.0964621	593.617	18.1842	0.061921	669.525	0.824898	610.613	22.0856	0.0313223	623.363	0.733144	22.2155	1.8951	16.1856	84.0267	76.411	7.49211	61.1718	235.375	2.79744		214.233	10.3686	2051.29	544.115	472886	0.801759	0.0423529	1.0637	15.1331	17.7666	0.31855
2021-11_1_AT21_FRAN_24_S_z46	AT21 FRAN 24	89.618	197.068	269.075	1.75336	64.1086		65.7031	520.024	82.3711	5.24863	66.4778	186.68	24.7895		-159.503	22.2192	0.0995675	611.86	18.7079	0.0630925	708.699	0.866118	633.252	21.9444	0.0202716	405.512	28.2071	63.3263	3.4185	15.6026	129.41	124.816	1203.4	55.4387	236.585	1.8279		213.362	10.0401	1814.34	517.941	464937	0.656458	-0.190318	28.789	12.0774	10.658	0.435485
2021-11_1_AT21_FRAN_24_S_z47	AT21 FRAN 24	39.0566	305.795	380.347	3.24551	103.761		96.1063	187.866	101.469	3.80651	17.8636	134.575	35.1516		-542.913	26.614	0.0900101	555.527	23.8731	0.0672336	837.58	0.831321	614.245	33.1233	0.0241713	482.706	5.47897	57.0753	3.71843	27.47	151.727	149.114	19.8474	79.7202	301.326	1.95092		284.047	11.1387	2659.58	659.372	460212	0.0142926	0.890353	7.20869	51.1026	41.2482	1.2408
2021-11_1_AT21_FRAN_24_S_z48	AT21 FRAN 24	286.837	311.594	343.497	4.91881	144.261		91.3198	-1469.5	91.0047	4.24038	194.628	688.333	33.7139		-325.94	26.9624	0.0945741	582.501	23.2045	0.0646082	757.73	0.841398	619.791	32.1591	0.0229371	458.067	111.071	170.446	3.28706	29.5192	168.453	161.029	39.8418	66.5509	285.534	1.80604		272.556	10.5791	2581.39	593.12	469833	0.28194	0.649412	51.7199	28.3108	14.7398	0.434708
2021-11_1_AT21_FRAN_24_S_z49	AT21 FRAN 24	28.7897	274.82	419.249	0.725518	71.7785		100.295	-1.54699	118.731	5.06077	4.26455	109.174	63.4568		-0.233253	53.7122	0.0989255	608.082	43.7458	0.061001	638.04	0.831828	614.508	64.2038	0.0309881	616.819	1.07561	28.2065	4.75893	21.0312	219.304	221.525	3.96384	85.8315	514.006	2.33487		520.75	10.111	2734.66	768.24	512290	0.927852	0.0485747	1.51448	14.8782	17.835	0.115985
2021-11_1_AT21_FRAN_24_S_z5	AT21 FRAN 24	10.8142	184.846	288.65	1.24891	50.7549		66.6804	0.110747	82.0972	1.94748	5.2617	69.1921	20.9281		77.3235	20.5892	0.102824	630.894	17.2222	0.0626215	693.983	0.888028	645.1	20.1562	0.0328103	652.487	2.36749	15.7874	2.17019	14.7827	68.206	65.2724	6.04526	61.152	198.99	2.91745		190.157	9.73223	1925.27	551.123	446793	0.922808	-0.0137277	1.93672	9.9146	17.0592	0.340148
2021-11_1_AT21_FRAN_24_S_z51	AT21 FRAN 24	48.8869	553.489	551.241	7.32616	206.271		153.568	-29.5086	129.056	3.26683	25.2964	223.124	39.5296		-1137.14	27.5367	0.0981543	603.492	23.86	0.0649532	770.658	0.878384	639.729	35.592	0.0224625	448.91	18.7503	120.443	2.02192	55.0221	191.774	172.742	22.4392	108.973	298.904	1.58666		269.723	10.2144	4558.82	854.486	456726	0.894158	0.231523	8.02065	62.196	38.2803	1.31295
2021-11_1_AT21_FRAN_24_S_z52	AT21 FRAN 24	19.1739	395.841	484.508	3.23952	129.314		116.977	-0.523875	121.496	2.71832	11.0956	143.927	36.5224		1161.71	30.8706	0.0992419	609.929	25.7345	0.0624998	689.777	0.85502	627.204	34.6949	0.0283843	565.661	11.4655	57.7316	2.27556	35.4939	137.887	131.611	24.6796	95.4665	312.963	2.26924		297.33	10.0821	3440.59	777.881	475818	0.891389	-0.0340141	1.46592	37.2783	32.6347	0.532706
2021-11_1_AT21_FRAN_24_S_z53	AT21 FRAN 24	150.176	237.389	348.98	2.19876	83.7462		75.2233	-115.012	95.5167	2.48974	99.1553	441.016	30.1811		307.289	29.4289	0.0989469	608.222	24.4182	0.0621355	676.932	0.849518	624.226	30.2923	0.031833	633.373	249.89	90.6272	2.35984	19.4994	102.609	103.731	4.13133	69.5442	276.012	2.67578		277.114	10.1036	2366.14	602.455	485838	0.812967	-0.409666	42.2358	22.8009	20.6143	0.325889
2021-11_1_AT21_FRAN_24_S_z54	AT21 FRAN 24	14.1768	245.205	365.541	1.01082	65.8285		84.5471	-0.0266241	103.281	2.86504	3.75221	83.2951	29.5761		103.837	31.4148	0.0993607	610.637	25.4939	0.0608094	631.31	0.832905	615.102	29.8889	0.0316587	629.957	3.78273	22.4218	2.64604	20.1754	100.153	102.392	3.45066	78.1853	299.411	2.98437		302.509	10.0659	2417.29	691.599	510456	0.944681	-0.199336	0.820691	11.4381	18.4744	0.119543
2021-11_1_AT21_FRAN_24_S_z55	AT21 FRAN 24	21.1916	193.529	278.646	1.92014	60.283		65.2464	-0.904066	77.7703	2.80867	9.09568	88.8315	23.4507		210.049	18.9071	0.0986186	606.246	15.8917	0.0630799	708.919	0.858085	628.597	21.2465	0.0187285	374.926	20.7979	29.7439	2.33072	17.1049	139.092	128.14	11.5682	57.4973	202.286	1.49739		183.64	10.1569	1826.23	498.611	478126	0.94771	-0.595675	2.36212	13.3979	16.6839	0.333636
2021-11_1_AT21_FRAN_24_S_z57	AT21 FRAN 24	13.3382	153.869	235.305	0.619553	35.6447		53.1256	-0.0307038	73.555	2.94877	1.85998	81.1729	21.4094		54.9024	25.5592	0.0989424	608.169	20.9307	0.0613212	649.127	0.836502	616.997	22.0795	0.0313959	624.763	4.40588	12.8395	2.82185	12.1954	72.3179	77.0805	4.20231	51.9957	240.023	3.26038		247.178	10.1147	1542.66	467.129	490947	0.924845	-0.197807	1.06624	8.20489	12.5732	0.131283
2021-11_1_AT21_FRAN_24_S_z58	AT21 FRAN 24	64.9294	565.928	593.79	10.2584	200.479		150.459	-2.23189	132.524	4.35089	34.7232	206.317	43.6529		339.39	29.222	0.0897501	554.032	26.2382	0.0670719	853.898	0.837202	617.19	41.147	0.0162402	325.609	425.139	104.163	4.02401	57.3346	291.527	280.422	17.4378	116.714	328.62	1.12338		310.588	11.1471	4562.56	935.768	473931	0.678363	-0.13881	3.59523	51.8584	31.1964	1.28215
2021-11_1_AT21_FRAN_24_S_z59	AT21 FRAN 24	11.9215	116.473	179.501	0.947302	29.8617		39.2195	-0.125397	55.1502	2.65403	2.1055	72.4138	19.2032		60.5234	20.5262	0.0992064	609.684	16.9191	0.0617616	664.433	0.846115	622.193	18.1055	0.0308928	614.932	-52.945	9.01948	3.02216	8.98835	67.2242	65.665	5.06991	41.8186	205.598	2.99144		193.913	10.1021	1174.12	357.936	492662	0.947076	0.00990751	0.955694	5.1166	15.2613	0.26227
2021-11_1_AT21_FRAN_24_S_z6	AT21 FRAN 24	18.4303	415.662	497.186	6.00758	130.982		134.49	0.375395	114.35	1.90645	16.0077	217.343	38.301		73.935	29.4188	0.0997654	613.002	25.2782	0.0643055	749.857	0.88489	643.367	36.9259	0.0328719	653.651	6.3152	46.3425	2.29217	37.0771	126.166	120.908	9.16579	92.4407	288.721	2.32488		282.36	10.0271	3670.45	758.216	459583	0.878248	-0.255405	2.55079	69.9207	36.3271	2.14238
2021-11_1_AT21_FRAN_24_S_z60	AT21 FRAN 24	10.9926	176.056	263.771	1.29648	46.3552		59.7984	-0.331337	74.9477	2.08167	4.07855	71.6624	20.6053		38.0422	21.3651	0.1001	614.955	17.8956	0.0627439	697.946	0.865906	633.117	20.3835	0.0326109	648.509	-18.1872	16.5469	2.27006	15.0163	68.7733	68.4151	9.37728	58.1973	209.17	3.11193		206.855	9.99756	1826.94	506.632	480138	0.891383	-0.0219753	1.10285	18.0775	21.9174	0.216177
2021-11_1_AT21_FRAN_24_S_z7	AT21 FRAN 24	14.8461	243.742	375.748	1.55236	65.7338		90.686	0.169041	101.581	2.34469	9.63334	128.531	33.2796		84.8167	29.5238	0.100174	615.403	24.8053	0.0630027	706.945	0.870488	635.653	32.5945	0.0329868	655.909	2.70824	25.4549	2.14353	21.8973	108.504	105.732	4.44412	80.4666	285.998	2.63975		280.906	9.98385	2563.63	683.355	463731	0.927255	-0.311372	1.04611	18.8267	24.1527	0.297573
2021-11_1_AT21_FRAN_24_S_z8	AT21 FRAN 24	306.403	203.841	293.562	2.96666	91.079		67.1692	136.537	78.1386	3.55451	304.077	307.773	31.9964		61.186	28.5781	0.100658	618.238	23.8133	0.0622995	682.658	0.864688	632.55	30.0414	0.0295406	588.19	175.983	111.128	3.62323	21.1733	114.372	110.357	7.44601	59.452	292.141	2.53782		272.596	9.93457	1943.36	532.224	471293	0.769583	0.124516	116.908	18.3821	17.2156	0.995858
2021-11_1_AT21_FRAN_24_S_z9	AT21 FRAN 24	9.47472	256.332	406.731	1.32469	64.4641		94.7714	0.00133005	112.684	1.62181	10.2243	73.2068	26.4862		-11.2859	26.5895	0.099632	612.215	21.5347	0.0606308	624.87	0.833043	615.138	26.2835	0.0311558	620.093	1.36668	18.5307	1.70098	21.4956	91.4861	90.9484	5.1694	85.9855	256.91	2.8228		255.506	10.0416	2671.72	720.429	473047	0.925849	-0.0410542	0.525516	14.5763	29.6656	0.173618
2021-11_1_AT21_FRAN_26_S_z1	AT21 FRAN 26	43.8148	65.1465	103.58	0.366042	14.4008		24.0458	0.00654337	48.5766	1.21432	2.37605	72.4996	40.2932		-63.4798	15.6554	0.329571	1836.2	24.0352	0.11499	1878.61	5.24041	1858.93	39.8028	0.0996219	1919.26	0.142345	9.56909	1.48176	5.00544	44.108	43.5453	13.6919	26.3734	44.297	1.00294		43.7306	3.03462	671.52	234.968	481747	0.799497	0.061074	3.73288	5.40897	8.14047	0.069479
2021-11_1_AT21_FRAN_26_S_z10	AT21 FRAN 26	62.1027	234.867	336.601	2.35921	50.7826		81.8967	0.0319968	118.148	5.53566	7.72003	99.6722	73.9553		8.32158	25.3337	0.0783104	486.006	19.4093	0.0574979	509.371	0.62072	490.198	69.2871	0.0235265	469.982	1.17143	20.2502	8.83811	18.0345	338.114	316.23	11.5668	82.0593	338.122	1.01996		312.579	12.7821	2343.45	743.632	486727	0.914326	0.281961	5.64109	37.0974	46.1146	0.676739
2021-11_1_AT21_FRAN_26_S_z11	AT21 FRAN 26	4.74544	39.5533	83.0743	0.262035	5.85863		16.765	0.0624556	44.7832	1.31887	1.27572	35.8973	48.6904		-508.563	103.94	0.270639	1543.73	140.754	0.101649	1653.15	3.7928	1590.4	44.2372	0.0903642	1748.35	0.408313	1.65722	2.05046	2.50935	58.2379	52.9253	2.02523	23.9253	401.39	7.53511		370.862	3.70146	514.153	249.158	466958	0.903117	0.0894175	1.28047	7.50929	11.9871	0.125358
2021-11_1_AT21_FRAN_26_S_z12	AT21 FRAN 26	53.0858	102.411	193.97	0.426341	14.9157		41.4731	0.00491526	92.8004	3.90512	1.40751	84.6336	129.65		45.3851	68.491	0.313695	1758.78	105.623	0.115497	1886.8	5.00004	1819.16	117.241	0.0918383	1775.86	0.119842	4.8683	4.73358	7.05233	151.842	137.17	4.35924	53.8675	228.231	1.49702		206.039	3.18775	1269.51	534.588	464859	0.959622	-0.0681571	2.6228	5.86054	6.32436	0.0953046
2021-11_1_AT21_FRAN_26_S_z14	AT21 FRAN 26	48.0971	205.31	334.226	1.85594	36.039		76.2813	0.539463	138.536	2.33598	8.44227	92.0725	249.082		-967.079	121.395	0.291383	1648.38	178.047	0.109737	1794.21	4.41701	1715.41	224.6	0.0821888	1596.44	1.3051	14.0559	3.28937	14.4974	327.562	295.509	7.80954	83.1004	430.959	1.31788		389.975	3.43142	2152.83	795.088	466836	0.976128	-0.13765	2.44823	20.0515	33.1222	0.348229
2021-11_1_AT21_FRAN_26_S_z15	AT21 FRAN 26	16.9793	29.4554	46.3824	0.424517	6.8863		10.3514	2.01323e-05	23.7359	0.919085	1.18431	45.0736	20.8191		-144.454	11.2895	0.0995737	611.896	9.17097	0.0608489	632.47	0.835226	616.433	19.8544	0.0303091	603.502	0.0588191	2.1469	1.40145	2.15421	73.5208	70.2709	4.80754	11.8885	114.122	1.5479		108.475	10.0435	317.188	128.451	470983	0.761125	0.0800508	1.02241	1.81305	2.83647	0.120131
2021-11_1_AT21_FRAN_26_S_z16	AT21 FRAN 26	8.14938	132.626	216.571	0.519663	18.4949		48.6252	0.0691079	80.5009	1.32481	2.40841	153.514	21.1849		-575.89	26.3424	0.0896824	553.639	21.8287	0.0618935	667.391	0.765825	577.035	19.0886	0.0291421	580.584	0.181301	5.81521	2.73775	8.32161	77.1796	69.9553	3.28934	52.1876	311.611	4.02025		280.654	11.155	1385.47	467.924	480432	0.882577	-0.634375	1.78383	9.17696	12.3737	0.273771
2021-11_1_AT21_FRAN_26_S_z17	AT21 FRAN 26	12.7525	118.034	183.651	1.61011	26.0796		41.3987	0.0449824	79.7195	0.875905	8.03528	53.7203	56.5472		-359.125	37.5656	0.2897	1639.89	52.8742	0.105634	1724.16	4.21841	1677.25	50.0911	0.0758425	1477.51	0.500603	11.528	0.92183	8.53695	80.0232	70.7185	7.00718	43.7859	136.556	1.76723		124.605	3.45318	1197.09	417.625	472562	0.79316	0.136013	1.05906	9.3972	11.928	0.209604
2021-11_1_AT21_FRAN_26_S_z18	AT21 FRAN 26	26.5399	144.673	200.473	1.34956	30.2216		47.1019	0.0488755	69.0763	2.37211	9.27159	88.6424	74.7281		-206.871	53.8546	0.0800869	496.618	41.8129	0.0580387	530.013	0.64071	502.645	66.4155	0.024642	492.022	0.539499	13.1453	3.15168	10.8884	325.061	288.701	3.88437	44.4295	711.776	2.25251		643.148	12.4963	1358.51	416.679	482636	0.94334	0.000673205	1.80471	5.90289	11.9326	0.156877
2021-11_1_AT21_FRAN_26_S_z19	AT21 FRAN 26	33.0415	64.8821	114.762	0.402616	10.8191		23.4705	0.00786145	46.8997	1.53676	2.61182	68.4447	64.1508		243.124	27.5833	0.323896	1808.6	42.7207	0.115957	1893.74	5.17759	1848.59	58.0172	0.0967032	1865.68	0.0660076	4.41412	1.7031	4.29205	71.5792	64.958	9.71511	28.1137	90.2483	1.25609		81.5143	3.08786	671.943	269.499	473742	0.86667	-0.176029	1.36607	4.59063	6.36141	0.079874
2021-11_1_AT21_FRAN_26_S_z20	AT21 FRAN 26	17.9318	48.1661	79.0796	0.519423	10.3311		17.4213	0.0287522	31.4425	1.33005	3.01929	63.4032	70.9455		-131.993	41.1954	0.346595	1917.92	67.7264	0.12304	1999.89	5.88802	1958.64	65.8339	0.0972689	1876.04	0.177122	3.76405	1.34758	3.99899	78.6051	73.0294	8.55492	18.5141	122.406	1.53806		112.042	2.88931	524.635	175.444	499420	0.987809	-0.230922	1.12259	3.50593	5.96962	0.154008
2021-11_1_AT21_FRAN_26_S_z21	AT21 FRAN 26	53.4257	131.866	234.1	0.758529	21.9735		48.9921	0.0966028	100.917	4.09284	4.75901	97.1463	130.914		843.927	69.6218	0.320433	1791.63	108.014	0.116138	1896.73	5.15637	1845.3	118.208	0.0897228	1736.63	0.243706	8.02329	3.75245	8.7795	155.968	141.171	6.57233	57.4184	231.956	1.47836		208.128	3.10317	1443.39	560.469	482703	0.96801	0.469434	2.01241	5.64109	13.4364	0.113301
2021-11_1_AT21_FRAN_26_S_z22	AT21 FRAN 26	38.7292	70.8708	116.245	0.734532	13.9401		25.6191	0.568766	53.6016	1.90644	8.15757	70.5668	97.8732		792.604	47.6404	0.292553	1653.93	74.3455	0.116746	1906	4.72154	1770.56	97.3386	0.081862	1590.27	0.984118	9.60479	1.93036	5.14525	127.921	127.497	181.685	28.9689	156.242	1.21961		154.713	3.42383	735.609	281.451	466284	0.941677	0.601518	1.68855	4.19048	5.22081	0.145366
2021-11_1_AT21_FRAN_26_S_z23	AT21 FRAN 26	26.3872	53.5732	93.298	0.245229	8.09362		19.8842	0.0146491	43.1429	1.42428	1.04453	72.3039	50.6535		-55.7488	22.7516	0.325479	1816.25	34.9262	0.114929	1877.75	5.15705	1845.12	47.0531	0.0952716	1839.21	0.0632108	2.86727	1.47943	3.71733	56.899	52.9279	10.4242	22.8991	71.9276	1.26031		67.0438	3.07368	596.174	235.255	495793	0.920534	-0.249162	1.18479	2.95568	5.08146	0.0655155
2021-11_1_AT21_FRAN_26_S_z25	AT21 FRAN 26	9.73516	191.903	301.724	1.16242	38.144		70.9739	-1.5738	108.598	0.867487	6.83838	194.455	40.8723		103.77	40.1365	0.161664	965.976	39.1448	0.0730552	1014.41	1.62818	981.026	37.5157	0.0388247	769.432	0.763989	17.4232	1.06409	14.3016	116.174	108.786	7.7463	73.4012	258.811	2.29122		237.849	6.18652	1877.84	635.721	485140	0.912247	0.0436786	2.77168	7.56938	18.2497	0.290901
2021-11_1_AT21_FRAN_26_S_z27	AT21 FRAN 26	7.60564	107.39	165.999	0.378342	18.2618		39.5684	-0.0480202	64.8661	1.06018	1.66994	110.892	45.4302		186.535	28.7392	0.304333	1712.7	41.7018	0.108775	1778.04	4.57128	1743.88	42.2565	0.0899028	1739.9	0.134176	8.3056	0.928501	8.16115	54.5769	50.9695	12.1473	40.6744	94.5973	1.7256		89.221	3.28527	1089.08	372.302	476717	0.80523	0.0288418	0.73366	5.13005	10.3224	0.0909744
2021-11_1_AT21_FRAN_26_S_z29	AT21 FRAN 26	79.7808	190.419	343.052	2.72048	44.5699		78.1735	-0.0233071	142.614	2.47084	5.07081	85.7943	216.366		15.1738	59.3588	0.319697	1787.78	90.7833	0.114584	1872.45	5.05112	1827.05	205.28	0.0902835	1746.81	0.487197	21.3783	2.00466	15.3083	258.781	245.897	5.35205	84.6027	186.06	0.714808		177.518	3.13433	2095.48	824.951	484973	0.982205	-0.0688557	7.73491	20.8328	35.8018	0.435311
2021-11_1_AT21_FRAN_26_S_z3	AT21 FRAN 26	31.6605	67.4886	123.17	0.374312	13.6151		26.5472	0.0021922	56.5007	2.03655	1.10105	69.6315	51.7102		-45.9398	30.7731	0.330332	1839.89	47.2919	0.115129	1880.94	5.24411	1859.5	49.1605	0.09576	1848.21	0.0744245	5.54775	2.87628	5.15141	57.851	54.9504	4.86062	30.803	94.4847	1.66371		89.011	3.02759	737.659	278.763	477374	0.905579	-0.238108	1.83891	7.82758	11.6509	0.121838
2021-11_1_AT21_FRAN_26_S_z30	AT21 FRAN 26	64.2815	110.846	193.984	1.05287	21.4612		45.9247	-0.468763	81.4382	3.00634	3.94075	75.7987	130.756		86.4128	83.1263	0.306461	1723.14	127.435	0.114681	1873.98	4.84681	1792.74	121.127	0.0894102	1730.85	0.663624	11.5992	3.97731	8.54984	156.51	145.319	6.05637	50.656	279.182	1.77506		259.701	3.26373	1237.57	483.444	476831	0.971113	-0.435731	5.70794	7.80268	10.3439	0.175979
2021-11_1_AT21_FRAN_26_S_z31	AT21 FRAN 26	23.867	138.283	297.569	0.338438	20.4813		59.8231	-0.221868	125.95	1.2096	2.48309	175.206	15.5555		-6.41317	60.5572	0.101061	620.57	49.4925	0.0611436	642.975	0.853602	626.375	14.2416	0.0276932	552.001	0.475528	6.93063	3.74766	9.50609	59.9224	54.4062	5.98666	76.4982	611.168	10.0096		553.834	9.91177	1707.47	757.985	462109	0.942219	-0.00654583	5.72166	29.0758	69.4714	0.116805
2021-11_1_AT21_FRAN_26_S_z32	AT21 FRAN 26	6.68826	142.94	242.969	0.305861	28.5016		59.3058	-0.0270847	95.0203	1.91269	1.64183	174.021	18.0166		12.8697	17.0585	0.0776928	482.328	13.0371	0.0573012	500.743	0.61889	488.892	16.7742	0.0247055	493.27	0.12423	8.62182	3.33578	11.6586	78.41	73.071	11.1791	59.4186	225.058	2.89172		207.26	12.8713	1565.4	584.115	476457	0.898121	-0.484534	0.524699	7.02733	13.9907	0.0881442
2021-11_1_AT21_FRAN_26_S_z33	AT21 FRAN 26	3.59858	14.3904	39.2246	0.0797941	2.64887		7.24481	0.00484721	26.1075	0.921235	0.211225	29.5813	11.0231		23.7501	14.9235	0.26857	1533.38	19.4668	0.0976279	1578.05	3.61548	1552.52	10.415	0.101686	1954.34	0.00603092	1.01331	0.758316	1.04878	12.0008	11.3203	1.61554	11.5124	54.6952	4.8275		53.098	3.72548	226.34	125.471	488763	0.849856	0.125569	0.497155	1.68853	2.26874	0.050955
2021-11_1_AT21_FRAN_26_S_z34	AT21 FRAN 26	28.5725	46.5054	68.8712	1.16523	15.0225		16.5925	-35.1632	32.2143	1.05914	4.32525	70.3275	26.1882		88.1942	11.7503	0.0961393	591.727	9.66485	0.0615917	658.157	0.815025	605.119	24.1277	0.0286501	570.909	0.840011	9.37134	1.46285	4.2123	97.646	90.9891	4.93186	16.7246	129.68	1.33342		120.181	10.4027	498.435	184.614	469073	0.774216	-0.172927	4.42658	5.8652	7.97799	0.305742
2021-11_1_AT21_FRAN_26_S_z35	AT21 FRAN 26	233.231	262.818	402.026	5.52541	74.2105		99.1866	5.33014	139.057	5.67879	18.9055	145.801	312.678		357.75	93.6114	0.310812	1744.55	144.183	0.115357	1884.61	4.94374	1809.5	287.648	0.0808546	1571.39	3.10421	43.0662	3.78768	24.3181	416.392	383.362	11.5685	90.1207	312.363	0.754159		286.562	3.21821	2713.88	839.598	490536	0.96455	0.0759007	18.3051	14.5801	21.3048	0.520686
2021-11_1_AT21_FRAN_26_S_z36	AT21 FRAN 26	14.4348	109.487	179.895	2.13895	28.8432		42.7417	0.0151068	66.2397	0.860483	2.96885	80.4076	44.0604		-14.9587	17.3812	0.310019	1740.62	24.8239	0.107034	1748.49	4.57564	1744.42	41.8589	0.088967	1722.54	0.145848	13.1646	0.687682	9.85308	53.1764	50.5972	7.63392	41.4633	56.2433	1.05858		53.5984	3.2271	1160.17	392.936	505317	0.92746	-0.142981	0.59957	4.87574	10.8539	0.393154
2021-11_1_AT21_FRAN_26_S_z37	AT21 FRAN 26	123.614	129.862	237.139	5.07655	34.7082		49.2539	2.13849	116.791	3.46414	24.7555	158.591	201.694		1954.14	122.76	0.301965	1700.16	191.946	0.116724	1905.69	4.85768	1793.4	181.379	0.0856634	1660.14	3.93101	30.4558	3.66715	10.8105	265.798	242.665	13.0514	62.4596	446.034	1.69315		403.171	3.3279	1598.87	640.602	478593	0.994816	0.81214	55.2325	19.9875	18.1077	3.36268
2021-11_1_AT21_FRAN_26_S_z38	AT21 FRAN 26	37.813	80.5667	147.322	0.559065	20.0891		33.2567	0.05081	66.4633	1.31605	2.07874	58.2606	136.931		-2611.36	68.3169	0.326009	1818.84	104.839	0.115039	1879.64	5.17141	1847.57	124.013	0.0919852	1778.55	0.286705	10.4412	1.7734	6.92265	159.778	144.62	5.12652	35.7451	222.04	1.39905		199.43	3.06839	909.345	360.888	465315	0.972501	-0.401009	1.83961	6.04245	7.3777	0.0995571
2021-11_1_AT21_FRAN_26_S_z39	AT21 FRAN 26	40.2953	95.7286	172.39	1.17651	26.7189		39.3154	0.0232178	73.6626	1.59742	4.50881	77.7449	196.034		-302.668	65.4703	0.32601	1818.89	100.693	0.115292	1883.52	5.18182	1849.47	177.81	0.0922961	1784.32	0.293273	15.7636	2.16872	8.67852	227.735	205.884	7.62628	41.6484	210.869	0.927228		191.606	3.06768	1100.95	420.356	470533	0.902367	0.408988	2.4615	4.29351	7.5681	0.187969
2021-11_1_AT21_FRAN_26_S_z4	AT21 FRAN 26	35.6771	93.6977	161.243	0.746523	21.6401		35.3601	-0.000214153	92.6182	1.29347	2.69868	60.8896	190.138		-63.6573	87.8074	0.324458	1811.32	135.194	0.115319	1883.99	5.15864	1845.57	180.962	0.0952991	1839.67	0.195756	11.1836	1.97484	7.65681	215.628	205.498	4.77056	42.8564	274.874	1.37346		258.629	3.08298	1037.08	414.321	463317	0.967809	0.19569	3.91721	14.2471	22.7394	0.166977
2021-11_1_AT21_FRAN_26_S_z41	AT21 FRAN 26	10.7531	176.465	281.111	2.20755	49.5192		66.2482	0.43839	98.683	0.986665	15.6877	157.089	91.7528		-115.843	49.8061	0.302997	1705.84	71.2926	0.107314	1753.35	4.48355	1727.25	84.7328	0.0873142	1691.72	0.784459	27.0283	1.18685	15.756	117.074	106.465	29.2154	60.5766	178.804	1.50495		164.364	3.30463	1831.71	566.411	477110	0.968798	-0.0838915	1.73935	9.76161	14.5741	0.303884
2021-11_1_AT21_FRAN_26_S_z42	AT21 FRAN 26	87.0603	149.128	275.393	1.56974	31.9859		60.9961	0.0177257	99.8105	4.86985	3.39995	102.142	200.366		-812.842	78.492	0.325698	1817.4	120.215	0.114732	1874.79	5.15227	1844.59	183.691	0.0909796	1759.95	0.115494	10.6167	3.90521	12.1134	236.008	215.29	3.55257	60.8774	250.847	1.0627		229.845	3.07034	1702.67	586.699	491846	0.922233	-0.0884307	3.6706	8.67245	18.6485	0.220645
2021-11_1_AT21_FRAN_26_S_z43	AT21 FRAN 26	65.3612	130.381	235.449	1.17589	25.6357		53.3238	0.0166046	97.7539	4.21071	4.8197	87.0309	160.256		220.342	71.2937	0.321216	1795.43	109.489	0.115003	1879.02	5.09273	1834.54	144.212	0.093547	1807.43	0.228657	8.65167	3.43279	10.2435	183.491	164.61	4.56536	56.3361	237.396	1.28181		211.722	3.11553	1513.3	545.464	475277	0.951125	0.423895	3.77718	9.13418	16.9383	0.180451
2021-11_1_AT21_FRAN_26_S_z44	AT21 FRAN 26	15.5308	177.622	301.821	0.332616	39.9554		69.2192	0.000316372	95.5774	3.97319	10.4208	57.9711	101.071		115.182	77.7508	0.306634	1723.92	113.534	0.109319	1787.14	4.62927	1754.25	90.7468	0.0875276	1695.93	0.257393	12.9891	4.7751	13.9489	124.541	111.623	4.12366	65.272	264.005	2.12448		240.115	3.2635	1938.66	611.079	465604	0.951201	0.598028	1.7328	15.1078	24.5808	0.115104
2021-11_1_AT21_FRAN_26_S_z45	AT21 FRAN 26	43.5672	145.437	214.099	6.25271	46.632		51.5167	1.86613	87.9708	1.5948	66.6909	112.393	87.326		137.508	69.3198	0.183676	1087.01	73.0982	0.0789147	1168.97	2.0022	1116.16	81.9629	0.034841	691.814	4.62593	34.9225	1.03213	14.9784	279.032	265.064	10.2807	51.4289	376.323	1.38339		352.862	5.44334	1364.24	478.461	494945	0.873717	-0.302077	7.97414	16.1236	14.2124	1.71922
2021-11_1_AT21_FRAN_26_S_z46	AT21 FRAN 26	66.3744	155.941	266.309	2.41554	45.1346		62.9727	0.172283	96.3197	1.94771	24.3512	113.255	126.262		32.284	40.4486	0.332077	1848.28	63.0477	0.116686	1905.19	5.35435	1877.17	116.226	0.0926725	1791.23	0.62768	20.176	1.96431	14.1939	147.167	135.24	6.39103	58.5954	123.795	0.835817		113.257	3.01249	1697.3	518.613	465294	0.979087	-0.548702	2.93022	8.81106	11.2333	0.320662
2021-11_1_AT21_FRAN_26_S_z47	AT21 FRAN 26	38.5353	104.186	193.976	1.21593	23.3117		41.1594	0.0755175	91.6416	1.53756	12.2368	82.8049	120.133		13.534	49.5225	0.328128	1828.85	76.4364	0.115522	1887.09	5.21863	1854.66	111.21	0.0954133	1841.91	0.240827	9.22244	1.76024	8.64105	134.613	124.377	4.33736	48.2924	156.566	1.18725		149.245	3.05393	1183.76	457.394	471203	0.993312	0.447036	1.76255	6.49403	8.18031	0.168057
2021-11_1_AT21_FRAN_26_S_z49	AT21 FRAN 26	64.4021	246.351	393.838	1.01798	48.7597		94.6407	-0.0530765	111.17	3.03313	14.8845	129.001	168.498		13.4133	64.2696	0.320333	1790.88	100.009	0.116364	1900.15	5.14021	1841.82	155.798	0.0935416	1807.09	0.426965	12.2519	2.7191	19.5265	193.259	178.895	3.90865	83.0817	215.888	1.16134		191.716	3.12832	2442.61	697.663	463568	0.974598	-0.0517219	4.92326	34.4508	53.3764	0.244942
2021-11_1_AT21_FRAN_26_S_z5	AT21 FRAN 26	5.86474	127.554	154.024	0.560503	28.4231		38.9522	0.0943627	56.4351	0.775431	5.16569	162.486	9.10561		-65.3644	87.3525	0.180578	1070.06	89.7829	0.0770537	1121.6	1.91848	1087.3	7.79392	0.0471526	927.52	0.697888	11.1335	1.38478	11.4195	21.1567	18.7315	7.30829	35.0254	479.026	27.0663		471.141	5.54098	1156.24	314.376	491977	0.969525	0.249939	3.47743	13.9746	25.2852	0.27381
2021-11_1_AT21_FRAN_26_S_z50	AT21 FRAN 26	22.2801	59.0297	125.02	0.225252	9.35345		25.5625	-0.355979	58.7546	2.33333	7.21766	78.5528	61.7419		16.1903	46.7069	0.309045	1735.94	68.1669	0.109133	1784.05	4.65113	1758.28	56.6859	0.0885706	1715.24	0.493461	2.40465	2.80749	4.05476	74.4649	68.2858	4.54859	33.9717	158.475	2.11534		143.509	3.23586	728.811	310.496	472785	0.913259	-0.266886	1.71998	3.05134	5.91901	0.077808
2021-11_1_AT21_FRAN_26_S_z51	AT21 FRAN 26	82.7821	192.257	311.036	2.63751	50.1455		69.0517	-2.66143	111.87	2.07375	120.094	150.809	293.925		102.062	77.3735	0.293955	1660.24	121.661	0.117744	1921.37	4.77019	1777.83	259.743	0.0903861	1748.75	17.1206	30.2532	2.36191	16.0361	342.187	302.274	30.04	74.4714	282.578	0.832353		249.402	3.42192	2062.54	657.713	412342	0.993684	0.549974	6.62954	23.5171	40.8125	0.479533
2021-11_1_AT21_FRAN_26_S_z52	AT21 FRAN 26	66.537	150.587	176.299	4.10954	29.033		41.7647	-1.16069	63.337	1.51129	39.3918	96.8669	53.2418		54.5281	28.5536	0.136177	822.897	27.9187	0.0730422	1013.54	1.37106	876.246	48.3108	0.0403372	799.248	11.0879	18.382	2.31831	11.4353	141.378	128.357	12.1416	38.2415	223.719	1.56279		202.706	7.3568	1197	350.231	483183	0.906123	0.444045	9.60834	16.8611	14.5367	0.627428
2021-11_1_AT21_FRAN_26_S_z53	AT21 FRAN 26	39.0317	75.3334	121.356	1.36322	17.5628		27.7947	-0.0114684	49.698	1.03627	6.01125	81.8078	45.94		24.254	23.9251	0.356416	1964.87	37.07	0.115914	1893.1	5.69736	1930.34	42.0972	0.0979228	1888.06	0.777048	5.50538	1.00953	5.57163	50.1944	46.0446	5.7014	28.0026	69.9788	1.40675		64.1913	2.80741	780.237	251.731	483807	0.94292	-0.236788	2.40266	6.12357	6.78977	0.22538
2021-11_1_AT21_FRAN_26_S_z54	AT21 FRAN 26	39.1357	80.7263	167.162	0.483923	15.709		33.1236	-0.0378752	66.4343	2.60371	2.95423	76.9178	92.5211		62.9704	55.5747	0.336769	1870.87	85.6146	0.115229	1882.57	5.35499	1877.23	87.0046	0.0962717	1857.65	0.626313	4.93836	2.8307	5.73875	103.646	97.6225	4.34342	39.5193	166.247	1.68168		156.43	2.97052	937.181	384.58	488533	0.972185	-0.116599	4.28613	13.1172	24.5026	0.165725
2021-11_1_AT21_FRAN_26_S_z55	AT21 FRAN 26	5.61347	40.3581	127.108	0.303877	4.6834		20.267	-0.0674984	101.691	7.15318	1.40319	101.623	5.00087		85.7355	40.2285	0.0822292	509.401	31.4377	0.0584712	546.104	0.663056	516.38	4.57212	0.0245953	491.065	0.769819	1.18587	21.8468	2.10237	21.8677	19.9955	2.40982	44.0222	512.91	24.0355		468.906	12.16	685.005	507.024	472371	0.898776	-0.158835	0.330233	5.28207	13.0504	0.0943849
2021-11_1_AT21_FRAN_26_S_z56	AT21 FRAN 26	45.6743	100.838	188.222	0.679443	18.8711		39.575	-0.213552	78.172	2.09328	5.74636	93.8093	160.574		239.76	64.1742	0.32576	1817.6	99.6711	0.11622	1898.03	5.22024	1855.57	140	0.0953646	1840.92	2.97058	8.73603	2.65922	7.46676	178.563	157.384	8.37298	46.1781	214.088	1.20243		188.398	3.06995	1149.89	444.759	457835	0.986515	0.117428	2.12738	4.68257	12.2201	0.117024
2021-11_1_AT21_FRAN_26_S_z57	AT21 FRAN 26	38.5877	73.1035	133.843	0.839055	14.8169		28.613	-0.0334715	58.0012	1.17988	2.51105	84.0246	55.3851		-138.784	22.6635	0.332004	1847.56	34.9121	0.115448	1885.86	5.2851	1865.44	53.2091	0.095904	1850.54	1.26864	5.70708	1.12642	5.2831	63.3865	60.8963	6.92864	33.2917	67.71	1.21964		64.9435	3.01681	815.934	332.137	499315	0.967797	-0.00840213	6.01644	13.8563	23.2648	0.220363
2021-11_1_AT21_FRAN_26_S_z58	AT21 FRAN 26	55.7693	165.543	251.259	2.71949	44.3584		59.3827	-0.0520905	82.283	1.05597	9.98516	148.168	59.1014		-112.805	20.1634	0.335854	1866.53	30.945	0.114764	1875.08	5.31417	1870.84	55.3607	0.0950529	1835.2	5.29042	17.1184	0.847797	13.5682	66.607	62.47	7.4827	55.5268	61.6902	0.929337		57.6329	2.97643	1575.28	466.281	485696	0.859528	0.207871	2.98904	13.8494	18.1328	0.317075
2021-11_1_AT21_FRAN_26_S_z59	AT21 FRAN 26	5.76832	240.66	306.822	0.338211	60.4843		76.3626	-0.124428	83.9891	1.7775	12.6163	63.7829	29.1372		-3.36684	34.2562	0.0994674	611.276	27.8856	0.0609393	635.69	0.835737	616.729	27.9631	0.0305434	608.102	6.85721	22.6675	2.37214	18.7809	101.933	97.7043	6.79074	64.4278	342.92	3.31418		329.334	10.0455	2071.07	555.454	481948	0.715523	0.134269	0.529933	8.46742	12.1107	0.106752
2021-11_1_AT21_FRAN_26_S_z6	AT21 FRAN 26	21.3071	50.6278	104.724	0.273437	6.7011		21.0037	0.0439774	58.9468	4.16448	0.807334	37.4766	30.0668		-165.481	25.7491	0.0823124	509.898	19.9887	0.0581642	534.364	0.660188	514.625	27.0154	0.0222156	444.106	0.0987689	2.98027	9.16022	3.58161	145.152	130.541	2.94721	28.1678	333.53	2.261		299.237	12.1513	641.308	298.245	444812	0.852017	-0.353255	1.06882	4.14158	6.29074	0.0794474
2021-11_1_AT21_FRAN_26_S_z61	AT21 FRAN 26	92.4702	198.157	304.126	4.29792	57.8991		68.4324	-3.88647	119.406	3.10935	31.793	157.078	187.079		-88.1082	110.35	0.285622	1619.47	160.632	0.108527	1773.91	4.28367	1689.97	180.58	0.0790985	1538.51	29.5774	33.3483	3.47783	16.4427	256.044	247.595	30.468	73.2816	385.766	1.52853		373.129	3.49937	2075.84	694.434	495544	0.915899	0.375909	21.1038	24.2988	28.8752	1.35504
2021-11_1_AT21_FRAN_26_S_z62	AT21 FRAN 26	38.1863	85.3767	159.794	5.64559	18.284		33.2082	-1.20069	74.6098	4.30126	7.31302	86.7359	139.823		-34.1124	114.922	0.279777	1589.38	175.656	0.114458	1870.53	4.41651	1713.38	135.726	0.0838175	1626.49	4.49785	9.99322	8.19319	5.97178	179.751	174.705	5.47045	41.8772	406.716	2.26057		394.948	3.5902	938.76	421.419	496368	0.997572	-0.0852441	14.3407	7.01331	10.1294	2.24209
2021-11_1_AT21_FRAN_26_S_z63	AT21 FRAN 26	45.7059	131.024	217.052	1.5338	34.5155		49.0845	-0.817546	85.808	2.14117	6.35102	128.839	81.8383		-60.9532	48.735	0.300612	1694.19	70.6619	0.108617	1775.44	4.50302	1731.12	74.8768	0.0712751	1391.11	2.00281	15.3618	2.96575	10.2429	123.427	112.715	30.0618	50.796	174.323	1.42165		154.762	3.32528	1406.5	486.65	483361	0.971875	-0.491138	6.84051	7.63222	13.0361	0.238939
2021-11_1_AT21_FRAN_26_S_z65	AT21 FRAN 26	26.1384	59.723	127.944	0.713673	12.0634		24.9477	-1.53183	74.8252	2.34499	2.13628	75.263	150.367		-22.309	119.219	0.285624	1619.56	171.366	0.107622	1758.64	4.21803	1677.22	140.554	0.0799396	1554.38	0.598247	6.01012	3.93835	4.51917	201.294	189.523	4.63595	38.2376	426.906	2.13559		400.465	3.49877	790.559	393.567	486330	0.94989	-0.0469766	1.86355	6.06797	11.2141	0.150597
2021-11_1_AT21_FRAN_26_S_z67	AT21 FRAN 26	38.9894	212.936	353.927	1.64027	54.4541		80.6002	0.403131	119.087	2.63493	3.69527	132.103	122.917		-91.6241	68.0043	0.303444	1708.11	99.4078	0.109549	1791	4.58677	1746.32	123.398	0.0894306	1731.12	0.298156	21.4069	3.07466	18.6709	151.229	152.013	5.62183	83.5968	211.44	1.54991		212.718	3.29747	2302.78	739.381	502465	0.972686	-0.109943	1.63162	29.4802	43.8978	0.39468
2021-11_1_AT21_FRAN_26_S_z68	AT21 FRAN 26	21.1313	52.0709	171.393	2.45047	13.0427		26.6581	3.37175	164.585	7.49044	6.6161	129.346	5.73621		-40.339	131.576	0.206736	1211.27	159.992	0.0911288	1448.32	2.59886	1299.79	5.47628	0.0361601	716.949	1.58757	11.8997	27.9326	3.86384	18.0588	17.4065	61.4294	64.7797	638.91	37.64		611.277	4.84026	900.43	807.573	492431	0.968034	-0.433636	10.4998	7.98119	11.5585	1.12175
2021-11_1_AT21_FRAN_26_S_z69	AT21 FRAN 26	330.435	158.643	180.805	20.4666	73.946		43.542	10.0882	107.273	2.25242	43.5502	138.482	8.85152		-157.519	47.2295	0.104397	640.088	41.2359	0.0651736	778.575	0.93839	671.859	8.69017	0.00375716	75.7943	8.88939	110.596	4.63788	19.0751	274.299	291.461	10.5343	52.8568	460.411	1.87025		444.131	9.58378	1389.55	558.379	489102	0.90068	0.0685556	112.63	51.3748	34.7473	7.08744
2021-11_1_AT21_FRAN_26_S_z7	AT21 FRAN 26	19.5701	152.869	229.999	1.29415	36.7622		54.5364	0.00863264	86.1086	1.65207	3.23972	96.0878	62.8629		-221.773	34.2155	0.290624	1644.5	48.3499	0.105903	1729.1	4.24336	1682.16	58.814	0.0884463	1712.76	0.350761	13.2955	2.16622	12.2694	76.4752	71.2697	8.04804	55.2686	119.217	1.57694		112.751	3.44238	1532.88	497.57	457403	0.928367	0.150439	1.53757	10.2675	18.8987	0.21161
2021-11_1_AT21_FRAN_26_S_z73	AT21 FRAN 26	112.687	125.461	220.845	2.98446	37.2477		47.019	1.06735	91.536	2.37465	6.26048	115.415	140.814		-892.051	59.8048	0.290445	1643.19	87.1155	0.109036	1782.34	4.36541	1704.95	129.285	0.088784	1719.03	1.16687	23.3659	1.91634	11.0678	172.507	158.059	15.4346	57.8526	217.53	1.2602		198.923	3.45331	1486.81	529.751	477928	0.989871	0.807328	25.8825	7.69462	8.03912	0.733872
2021-11_1_AT21_FRAN_26_S_z74	AT21 FRAN 26	56.9576	224.464	339.932	7.47276	73.8045		80.9416	0.0445114	132.739	1.70302	4.84719	143.14	167.878		-346.425	39.931	0.345223	1911.61	64.7316	0.121327	1974.91	5.777	1942.65	160.931	0.100258	1931.13	0.461406	30.1563	1.1843	19.1733	181.376	173.35	8.613	82.9721	114.381	0.639346		110.99	2.89699	2389.69	762.153	497768	0.947537	-0.398798	2.60215	12.8623	17.609	0.498658
2021-11_1_AT21_FRAN_26_S_z76	AT21 FRAN 26	18.6621	58.6891	105.507	0.543547	14.7817		23.6252	0.0440965	38.2516	0.966308	1.51549	70.2701	158.963		370.179	126.017	0.488366	2563.33	307.588	0.182751	2677.21	12.3119	2628.1	153.29	0.139131	2632.78	0.22511	6.21265	1.54889	4.77099	123.375	119.113	5.4599	25.7162	255.934	2.07869		247.636	2.04805	689.9	232.359	495189	0.988805	-0.11636	2.02767	3.21587	5.63587	0.170891
2021-11_1_AT21_FRAN_26_S_z78	AT21 FRAN 26	11.8051	292.517	493.436	1.62673	73.5028		113.856	0.894017	160.771	1.05498	6.21768	345.21	27.8369		129.127	19.4933	0.0857081	530.075	15.7143	0.0602523	610.755	0.712146	545.848	25.1282	0.0250725	500.381	1.98117	32.0093	1.38016	22.6352	117.101	104.819	10.4423	115.646	248.357	1.95119		222.295	11.6771	3330.73	1052.25	476353	0.830358	0.120912	5.52947	55.2502	78.7095	0.560478
2021-11_1_AT21_FRAN_26_S_z79	AT21 FRAN 26	46.3415	93.4689	199.087	1.37838	21.5413		39.9408	0.164401	93.5208	2.21803	1.94429	77.503	158.456		87.7557	72.9852	0.321122	1794.97	113.081	0.11602	1894.91	5.13822	1841.95	144.571	0.0907556	1755.74	0.564235	9.93495	2.38944	6.62094	188.192	171.877	3.99561	50.4429	239.303	1.27831		217.927	3.116	1184.48	515.201	489923	0.975047	-0.228703	2.44455	6.35984	12.5204	0.231898
2021-11_1_AT21_FRAN_26_S_z8	AT21 FRAN 26	20.7092	118.006	184.95	0.721284	26.4416		43.5315	0.0180369	77.9616	1.67061	2.94282	90.2847	67.9953		-309.003	44.1436	0.300849	1695.39	61.254	0.103936	1694.6	4.31977	1696.86	64.1506	0.0857898	1663.57	0.234005	9.01997	1.88962	9.2714	85.7641	80.7488	9.25422	43.5737	145.733	1.6885		137.06	3.32489	1195.88	432.22	470335	0.931426	0.121911	1.26244	10.7625	12.4682	0.180594
2021-11_1_AT21_FRAN_26_S_z9	AT21 FRAN 26	72.7136	194.026	314.566	4.04984	43.769		72.7531	0.632893	121.517	2.44502	25.195	173.798	51.3579		-1668.98	40.8692	0.0868082	536.622	35.3537	0.064735	763.706	0.774574	582.318	48.3668	0.0307516	612.179	6.63265	33.1942	5.24274	15.2666	179.029	168.304	7.09882	78.1225	477.796	2.67301		449.511	11.5201	2002.06	713.463	477858	0.25265	0.502947	4.68077	11.0226	11.1254	0.329062
2021-11_3.1_AT21_FRAN_24_M_z1	AT21 FRAN 24	255.679	285.781	366.364	3.51159	105.041		95.0778	-361.652	96.5105	2.36499	250.596	736.935	32.7535		-9289.81	31.2373	0.104201	638.845	25.9635	0.0623082	683.314	0.893208	647.465	33.1599	0.0265441	529.256	49.3201	171.6	1.93139	24.6508	137.159	136.678	4.49226	77.2019	282.557	2.11324		284.674	9.63082	2551.4	644.964	426061	0.970167	-0.213943	52.8383	19.3171	28.2517	0.602866
2021-11_3.1_AT21_FRAN_24_M_z10	AT21 FRAN 24	12.4511	159.987	246.041	0.62603	37.1203		57.0878	0.00848701	75.0751	3.23081	3.45063	94.5085	22.0212		261.794	24.0851	0.0999768	614.235	19.734	0.0614301	652.813	0.845361	621.928	20.6974	0.0324402	645.257	0.142845	16.7285	2.55026	12.589	73.6082	69.2911	5.26324	51.3735	242.598	3.31674		227.568	10.0054	1582.9	469.007	467446	0.881516	0.111506	0.575514	5.93001	9.0112	0.0949078
2021-11_3.1_AT21_FRAN_24_M_z11	AT21 FRAN 24	13.6054	359.098	502.395	1.38895	89.6206		125.651	0.0287463	142.165	2.75138	11.4329	124.492	46.0526		523.583	41.8201	0.103288	633.606	34.2696	0.0614963	655.423	0.874582	637.927	45.797	0.0334273	664.575	0.68676	40.1064	2.68492	28.4699	149.97	149.499	4.72129	106.364	387.182	2.62436		384.729	9.68526	3402.77	869.312	468225	0.936171	0.517065	1.0492	18.4902	29.1234	0.176793
2021-11_3.1_AT21_FRAN_24_M_z12	AT21 FRAN 24	53.178	89.0913	157.599	0.70012	21.3622		32.8773	0.457859	67.2266	3.66862	4.7107	189.368	139.475		1327.63	62.4344	0.334219	1858.34	97.4612	0.117075	1911.15	5.39023	1882.37	138.427	0.0955607	1844.53	0.570428	11.1599	3.25461	6.85441	158.963	157.88	29.0249	39.7981	179.1	1.14283		177.838	2.99537	971.399	382.124	443512	0.981966	-0.235346	3.37476	4.88437	8.60856	0.149586
2021-11_3.1_AT21_FRAN_24_M_z13	AT21 FRAN 24	19.1478	206.216	311.418	0.787145	49.45		72.5764	0.515667	90.926	64.3954	5.46981	134.018	36.6684		190.379	37.4427	0.104745	642.126	30.7047	0.0614758	654.74	0.88707	644.639	37.8774	0.0322431	641.407	0.694763	18.8535	9.50432	16.4382	123.53	127.787	14038.1	65.2121	329.72	2.69665		340.132	9.5474	2051.52	562.401	460082	0.9366	-0.113989	0.814553	10.4234	13.1331	0.160084
2021-11_3.1_AT21_FRAN_24_M_z14	AT21 FRAN 24	14.2342	296.938	421.179	1.37633	73.3494		105.906	0.105074	120.36	2.81649	11.5058	111.949	39.977		457.246	33.653	0.105963	649.199	27.8705	0.0620601	674.884	0.906177	654.711	34.8677	0.0300127	597.668	1.2906	34.9889	2.58178	24.1965	145.068	126.696	5.03303	90.2682	347.218	2.42285		302.144	9.44548	2855.21	761.692	438044	0.958836	-0.295673	1.04617	12.341	17.4232	0.114025
2021-11_3.1_AT21_FRAN_24_M_z15	AT21 FRAN 24	13.0335	330.706	462.421	1.35597	84.5308		112.067	0.0533282	126.598	2.25749	10.2715	106.044	39.2922		124.984	36.471	0.10398	637.669	29.8356	0.0613587	650.556	0.87903	640.362	37.5158	0.0317999	632.709	1.32603	35.6656	1.97096	26.4739	134.79	128.671	3.37309	95.4764	349.883	2.63511		333.312	9.61364	3165.05	827.089	437819	0.855883	0.084683	0.608934	17.4864	26.0075	0.181499
2021-11_3.1_AT21_FRAN_24_M_z16	AT21 FRAN 24	9.74277	172.955	250.827	0.738785	43.7874		60.2713	0.320101	77.6757	2.40666	5.80389	100.8	24.7984		414.753	22.9218	0.104064	638.152	19.0443	0.0622325	680.71	0.892378	647.498	23.0275	0.0317579	631.899	1.31525	16.7582	1.99274	13.6123	85.045	79.0782	11.1111	53.7997	226.457	2.69846		209.77	9.60894	1682.01	471.588	439134	0.879375	0.0263811	0.753429	6.66437	9.08109	0.121212
2021-11_3.1_AT21_FRAN_24_M_z17	AT21 FRAN 24	13.171	230.097	333.29	0.852026	59.5385		80.2052	0.0260972	95.1283	2.77845	6.1667	105.456	30.1197		121.468	30.5495	0.101723	624.359	25.0056	0.0613122	648.995	0.859311	629.225	29.2483	0.0338937	673.679	1.31877	22.8008	2.27501	19.0033	97.1234	94.2707	3.38876	71.1151	292.338	3.09583		286.644	9.87238	2196.84	600.003	454349	0.983688	0.293134	0.57477	10.8444	15.1008	0.144235
2021-11_3.1_AT21_FRAN_24_M_z18	AT21 FRAN 24	7.96389	221.936	323.082	1.28529	57.7122		76.2355	0.0313362	95.0424	1.6968	9.00512	105.773	22.7703		146.725	23.5832	0.102403	628.452	19.0864	0.0606017	623.887	0.855471	627.502	21.946	0.033024	656.699	2.63045	22.9838	1.73181	18.8349	75.6343	72.9819	4.14729	69.0014	228.176	3.06307		219.502	9.76289	2208.1	576.774	463118	0.948739	-0.478059	0.435813	11.6367	15.0797	0.209271
2021-11_3.1_AT21_FRAN_24_M_z19	AT21 FRAN 24	20.8947	309.981	458.394	1.09501	77.1112		108.849	0.0707777	124.826	4.59457	9.76127	126.722	50.755		517.966	41.7544	0.106495	652.284	34.408	0.061735	663.838	0.905566	654.395	46.5012	0.0323373	643.243	6.6457	32.9305	3.4285	24.2647	172.091	156.903	5.29183	91.2871	401.356	2.39277		369.065	9.30982	2902.51	827.606	450573	0.991085	-0.00848348	1.97496	20.1228	30.5986	0.140462
2021-11_3.1_AT21_FRAN_24_M_z2	AT21 FRAN 24	37.6111	374.953	516.554	1.54222	92.4192		128.107	-58.1755	141.831	4.56526	22.4725	160.971	59.7036		62955	49.3587	0.103253	633.404	40.5797	0.0615685	658.043	0.874647	637.885	59.8154	0.0305489	608.206	3.06594	53.7318	3.67508	29.3697	209.82	208.897	5.5925	108.665	456.274	2.17517		453.167	9.68841	3616.21	918.437	462007	0.968836	-0.235464	4.57166	15.4972	18.8936	0.176476
2021-11_3.1_AT21_FRAN_24_M_z20	AT21 FRAN 24	1705.16	434.749	381.28	15.569	350.444		112.713	713.912	96.6545	2.29704	1787.83	6665.19	28.045		688.791	26.5039	0.100682	618.332	22.3595	0.0632138	713.906	0.877647	639.305	30.976	0.0291559	580.849	103459	702.238	1.84421	56.5316	105.26	116.456	7.29357	72.0649	227.736	2.20147		251.525	9.94827	2996.03	583.787	465059	0.941549	-0.226146	132.869	20.1942	19.1517	0.883787
2021-11_3.1_AT21_FRAN_24_M_z21	AT21 FRAN 24	8.50369	122.922	178.866	0.514909	27.4399		44.4858	-0.00621131	56.7418	2.405	2.30333	95.6506	15.113		102.829	18.7152	0.10092	619.754	15.1668	0.0606549	625.66	0.844234	621.283	14.7199	0.0325695	647.785	7.69362	11.7188	1.92269	9.3824	50.2709	48.9019	4.5658	41.4537	182.58	3.65618		177.377	9.9156	1168.82	367.451	457654	0.930772	0.0396311	0.499855	9.06541	11.7612	0.120466
2021-11_3.1_AT21_FRAN_24_M_z22	AT21 FRAN 24	12.3447	193.046	290.739	0.910232	47.3458		69.4856	0.0185904	86.9594	3.10209	4.92748	126.787	30.4306		101.574	30.1774	0.100883	619.535	24.5	0.0607626	629.497	0.845618	622.023	29.9946	0.0318799	634.28	3.04295	21.4653	3.092	15.48	103.466	101.903	5.215	62.9905	290.519	2.83218		286.131	9.91875	1922.51	568.614	473385	0.931647	-0.0328113	0.615549	11.7961	14.1814	0.162304
2021-11_3.1_AT21_FRAN_24_M_z23	AT21 FRAN 24	10.6512	260.494	382.491	1.02421	62.8636		89.4829	0.0626357	103.668	1.6983	7.19904	96.1053	26.7047		224.541	27.5494	0.102322	627.896	22.4813	0.061075	640.502	0.862195	630.871	26.1332	0.032773	651.734	2.25622	32.0417	1.92694	20.9602	88.2739	86.7015	3.38066	76.3713	264.066	3.0144		258.522	9.80004	2472.67	666.238	458613	0.959024	-0.0215106	0.845757	14.0985	27.0445	0.122734
2021-11_3.1_AT21_FRAN_24_M_z24	AT21 FRAN 24	9.18031	126.03	191.253	0.404299	28.0035		43.6208	0.092008	63.1485	2.66292	2.21041	102.836	15.6627		78.9859	20.2961	0.104104	638.364	16.446	0.0606569	625.715	0.871053	635.855	16.1166	0.032974	655.7	0.38576	12.3533	2.31049	9.7614	51.2375	52.8326	4.8224	41.772	182.018	3.59088		188.484	9.61289	1213.65	390.429	488157	0.990612	0.103679	0.469622	5.45337	10.6979	0.097145
2021-11_3.1_AT21_FRAN_24_M_z26	AT21 FRAN 24	12.5739	186.059	284.402	0.799754	41.9305		65.9303	-0.362196	84.3436	3.43818	4.45316	122.74	29.3733		229.419	28.6406	0.102484	628.917	23.8002	0.0622329	680.798	0.87984	640.748	28.9583	0.03163	629.395	0.634747	22.1173	2.61882	14.4648	100.557	99.5281	12.1236	58.4305	269.434	2.68851		265.947	9.75936	1810.17	525.432	467959	0.892001	0.146415	0.801616	11.6889	13.5661	0.140935
2021-11_3.1_AT21_FRAN_24_M_z27	AT21 FRAN 24	12.6344	235.717	345.64	1.02171	52.5217		84.1389	-0.0429237	98.9741	2.99983	6.056	112.559	29.7896		62.2109	31.1992	0.101521	623.261	25.8567	0.0620291	673.932	0.869354	634.971	29.5935	0.0328793	653.855	0.555464	32.7334	2.61584	18.649	97.0089	97.6092	3.89014	72.607	296.221	3.05173		294.287	9.85935	2133.51	648.831	462294	0.964821	-0.13983	0.670638	13.247	15.8324	0.172169
2021-11_3.1_AT21_FRAN_24_M_z28	AT21 FRAN 24	7.63988	199.097	274.544	1.17844	45.2658		65.7323	-0.0635623	77.9236	1.29575	4.81248	83.4856	16.1635		125.059	17.8844	0.0985507	605.736	14.659	0.0613723	650.58	0.835339	615.712	16.2946	0.0318327	633.343	0.577645	31.406	1.34736	16.4228	54.2111	54.8211	4.12608	57.0548	173.305	3.18975		174.863	10.2129	1827.33	504.655	472023	0.966449	-0.107435	0.503856	12.0271	17.7836	0.156844
2021-11_3.1_AT21_FRAN_24_M_z29	AT21 FRAN 24	12.3356	302.844	423.206	1.30068	70.9495		101.829	-0.0453282	120.859	1.9798	7.41069	100.933	33.3804		60.687	33.896	0.102368	628.194	27.6732	0.0611319	642.57	0.864185	632.062	33.1515	0.0328036	652.364	0.625678	43.6866	1.94478	25.137	108.691	108.193	3.46903	90.1816	319.081	2.93313		316.099	9.78594	2758.81	751.208	459766	0.961191	-0.102851	0.517023	15.9806	21.8136	0.17935
2021-11_3.1_AT21_FRAN_24_M_z3	AT21 FRAN 24	9.6906	122.256	186.599	0.478882	27.4474		42.995	-0.087989	59.4287	2.61136	2.00123	86.2472	15.0795		3183.61	19.6517	0.104632	641.415	15.9526	0.0608449	632.538	0.876131	638.564	14.5722	0.0332002	660.118	0.0951559	11.3845	2.38012	9.229	48.6019	46.7237	3.80783	40.7028	186.388	3.83512		179.517	9.57336	1229.08	377.56	461260	0.97129	0.0587826	0.601261	7.68324	8.14098	0.107909
2021-11_3.1_AT21_FRAN_24_M_z30	AT21 FRAN 24	174.318	188.643	250.607	2.31363	67.8546		59.0454	-130.62	72.9788	2.92481	131.465	1132.63	27.0827		163.219	26.4697	0.104901	643.002	21.9089	0.0620253	673.758	0.898747	650.884	26.6459	0.0339132	674.084	37.0856	116.483	2.17718	17.0722	84.1355	83.0232	12.4372	53.0592	248.235	2.95936		242.162	9.54409	1677.01	484.452	452289	0.964153	0.624874	52.4211	21.1894	20.3172	0.578958
2021-11_3.1_AT21_FRAN_24_M_z31	AT21 FRAN 24	8.10879	165.715	236.203	0.989813	40.1133		55.1655	0.00782504	68.9128	2.07786	3.30346	91.2394	14.9692		57.8349	18.2903	0.102194	627.192	14.8397	0.0607572	629.235	0.859159	629.361	15.5609	0.0334733	665.484	0.228169	23.6598	1.66341	14.1715	46.2974	48.0566	6.2461	50.9754	168.268	3.60065		173.477	9.79786	1541.41	484.239	460843	0.944619	-0.137367	0.533226	12.0692	12.4464	0.261095
2021-11_3.1_AT21_FRAN_24_M_z33	AT21 FRAN 24	18.0409	467.842	664.711	1.65288	108.68		160.779	-0.0491847	179.021	3.59345	9.12058	139.101	58.3304		64.613	52.0141	0.103675	635.872	42.0299	0.0605076	620.663	0.866814	633.714	59.0863	0.0323204	642.925	0.832487	55.9578	2.93604	38.7289	191.166	191.792	3.59232	135.731	474.599	2.45941		473.487	9.64822	4333.19	1129.43	466833	0.959092	0.341365	1.09537	19.9258	24.9076	0.190228
2021-11_3.1_AT21_FRAN_24_M_z35	AT21 FRAN 24	6.0332	88.1189	139.786	0.347743	17.787		31.6539	-0.0159368	45.9321	1.80633	0.899303	73.992	9.38868		63.248	12.8558	0.104436	640.016	10.6036	0.0619222	669.67	0.893815	647.038	9.50355	0.034138	678.217	0.116962	8.02757	1.87421	6.46195	29.8888	30.1755	4.44042	30.3947	116.97	3.98623		118.097	9.68136	885.577	292.052	461500	0.976518	0.0302223	0.728175	7.01835	11.1891	0.051729
2021-11_3.1_AT21_FRAN_24_M_z36	AT21 FRAN 24	8.65242	142.686	218.031	0.838869	30.9992		50.7352	-0.0147502	66.6631	2.34204	2.60387	99.3626	16.6193		62.8105	19.0593	0.104011	637.826	15.6658	0.0615544	657.2	0.884712	643.386	15.745	0.0333665	663.381	0.353866	15.0432	1.85035	11.7053	53.5997	51.9185	5.58931	45.5589	185.952	3.44021		175.652	9.62116	1416.04	432.318	435238	0.891463	0.538077	0.689163	7.43376	12.2536	0.103698
2021-11_3.1_AT21_FRAN_24_M_z37	AT21 FRAN 24	15.4513	176.532	255.231	0.921966	35.4583		58.721	-0.148915	73.0744	4.00085	3.22602	119.279	35.1293		135.154	28.5369	0.108116	661.737	23.4677	0.0617368	663.721	0.922929	663.614	31.9921	0.0276823	551.75	0.582946	14.6865	2.55025	14.2381	136.398	121.864	6.72051	56.5613	278.242	2.03538		251.834	9.25843	1558.11	492.688	440184	0.947704	-0.124889	1.49706	10.5052	16.7974	0.122145
2021-11_3.1_AT21_FRAN_24_M_z39	AT21 FRAN 24	29.148	237.727	359.075	1.10186	54.0258		84.958	-7.56195	100.786	3.61669	15.5378	153.609	32.687		62.7093	31.2184	0.104322	639.635	25.37	0.0607964	630.712	0.876995	639.125	31.1994	0.0333809	663.641	7.75264	26.5266	2.91253	19.9738	105.06	98.4208	4.49661	74.9242	300.836	2.8902		285.011	9.59415	2313.97	669.295	451920	0.933048	0.103166	6.31816	14.3589	24.304	0.186481
2021-11_3.1_AT21_FRAN_24_M_z4	AT21 FRAN 24	8.91746	119.492	190.434	0.44759	27.4659		45.5409	0.0929654	61.6158	2.41289	1.70946	72.5786	15.1514		-32.3366	18.6422	0.102711	630.143	15.2162	0.0612391	646.339	0.865251	632.477	14.4183	0.0334743	665.48	0.109018	11.1947	1.95421	9.04846	48.697	46.1951	3.98998	43.2234	180.488	3.74174		172.782	9.64747	1249.45	394.239	445775	0.975792	0.261213	0.402551	4.90451	11.024	0.088239
2021-11_3.1_AT21_FRAN_24_M_z40	AT21 FRAN 24	478.69	277.676	338.9	4.63891	129.531		84.9539	-210.214	90.9347	1.98754	302.573	1652.83	23.9188		175.269	24.1075	0.105584	646.958	19.7882	0.0614755	657.836	0.897708	650.105	25.0668	0.0330544	657.257	248.301	197.247	1.82213	28.7947	77.5107	81.3798	4.82705	68.5097	209.739	2.75252		217.338	9.49282	2279.89	576.588	461404	0.992206	-0.282398	124.926	26.7364	25.3659	1.0585
2021-11_3.1_AT21_FRAN_24_M_z41	AT21 FRAN 24	18.3623	348.7	494.181	1.54374	77.8669		118.421	-0.0978003	139.814	3.91012	6.72465	136.49	43.9873		58.874	38.8388	0.102062	626.422	31.5381	0.0608237	631.952	0.858665	629.168	42.4294	0.0310539	618.104	2.06179	25.8452	3.02474	27.7506	150.96	143.773	11.6178	100.353	377.937	2.48631		362.475	9.80874	3340.49	886.55	455620	0.985228	0.083021	0.835313	16.0882	31.7988	0.177608
2021-11_3.1_AT21_FRAN_24_M_z42	AT21 FRAN 24	12.507	316.935	459.148	1.12176	65.4524		108.624	-0.0302109	119.213	2.23535	6.39316	114.411	35.7352		112.582	35.5522	0.100776	618.921	28.7266	0.0605443	621.896	0.844034	621.21	35.1944	0.0315991	628.788	1.4713	22.3223	2.27252	25.5968	120.387	117.074	3.16861	93.1188	343.351	2.82827		336.449	9.92673	3022.56	784.422	471465	0.948524	-0.0139567	0.585448	17.4635	20.5747	0.125105
2021-11_3.1_AT21_FRAN_24_M_z43	AT21 FRAN 24	13.8606	266.144	384.43	1.20969	57.6867		87.2462	-0.0940181	100.094	2.29305	5.71065	107.912	29.3634		93.2274	30.0825	0.102633	629.784	24.3672	0.0606663	626.087	0.861253	630.659	29.2237	0.0315856	628.506	1.08364	20.0797	2.30608	21.4393	99.7275	98.0471	3.39413	74.7593	281.401	2.83117		278.805	9.74703	2436.58	652.691	493003	0.90289	0.235479	1.6673	17.596	18.4458	0.186155
2021-11_3.1_AT21_FRAN_24_M_z46	AT21 FRAN 24	9.5393	221.427	325.135	1.23772	48.1943		76.215	-0.0350185	93.3468	2.36249	4.2706	116.039	31.6266		63.2181	28.2643	0.104689	641.749	22.9649	0.0608352	632.085	0.881083	641.235	30.377	0.0338873	673.552	0.477293	16.0416	1.85539	18.0074	99.5624	94.6495	5.80765	66.6439	268.571	2.68749		258.042	9.57115	2162.08	598.691	463923	0.956549	0.18231	0.510239	6.84424	12.5262	0.146221
2021-11_3.1_AT21_FRAN_24_M_z47	AT21 FRAN 24	11.5957	290.595	409.296	1.40128	65.6811		95.576	-0.0648256	106.941	1.94724	6.40323	123.612	29.8263		41.9145	29.4281	0.103213	633.177	23.9036	0.0608801	633.583	0.869425	635.087	29.619	0.0327305	650.931	0.732168	21.9118	2.07449	24.8044	98.6393	97.5117	3.92195	80.0918	274.047	2.76553		272.521	9.69105	2660.16	692.426	460363	0.890208	0.0218651	0.549567	15.75	23.7063	0.208329
2021-11_3.1_AT21_FRAN_24_M_z49	AT21 FRAN 24	9.64563	132.14	208.311	0.55087	24.1805		45.8545	-0.279927	59.2766	2.63002	1.78682	112.099	20.5117		109.817	21.9103	0.102125	626.813	17.8926	0.0610785	640.464	0.863077	631.581	20.8398	0.0326183	648.746	0.219577	7.77088	2.22708	9.94864	66.9904	67.4526	7.96418	42.4999	201.415	2.98963		203.48	9.79628	1319.76	396.874	470933	0.894959	-0.119585	0.535395	8.47119	10.568	0.0995249
2021-11_3.1_AT21_FRAN_24_M_z6	AT21 FRAN 24	15.1614	188.922	259.751	1.30707	50.6959		69.308	0.274286	82.4443	2.19044	10.3528	100.645	22.5122		2399.85	21.5166	0.0995365	611.672	17.7629	0.0618983	669.214	0.849648	624.343	20.4241	0.0273917	546.182	0.65278	30.366	1.75277	15.3345	85.7487	77.1416	5.98983	59.1142	232.785	2.72376		210.514	10.043	1798.51	569.967	437517	0.83911	-0.0189339	2.65891	18.435	38.2801	0.344343
2021-11_3.1_AT21_FRAN_24_M_z7	AT21 FRAN 24	11.24	131.888	206.57	0.460428	31.74		48.2606	-0.00222504	63.4571	3.065	2.45512	98.5991	21.1432		322.105	23.5967	0.101319	622.101	19.3242	0.0614249	652.965	0.856675	628.136	20.2004	0.032677	649.903	0.101825	12.8052	2.96712	10.5211	69.5887	66.4818	3.8949	45.3532	232.241	3.33891		221.463	9.87102	1334.61	423.014	460358	0.955596	-0.260545	0.454881	6.05754	11.0266	0.0894464
2021-11_3.1_AT21_FRAN_24_M_z8	AT21 FRAN 24	9.96884	240.292	347.224	1.09287	62.0322		84.7802	0.023895	100.209	2.12325	8.05693	98.984	25.4767		232.65	26.6739	0.101877	625.359	21.5051	0.0605001	620.15	0.848438	623.604	24.7285	0.0323351	643.203	0.296665	32.303	2.12236	19.2919	85.1601	82.6247	3.0475	73.3184	256.259	3.04616		248.3	9.81915	2300.47	635.631	457859	0.920841	-0.038743	0.550847	12.7715	22.5127	0.148376
2021-11_3.1_AT21_FRAN_24_M_z9	AT21 FRAN 24	11.9812	282.532	399.468	0.978022	67.9333		96.8313	0.052706	111.964	2.4505	8.15414	111.332	30.348		72.7762	32.0007	0.100961	619.988	25.9429	0.0610428	639.301	0.849243	624.053	30.5934	0.0330636	657.465	0.335437	31.6039	2.43292	23.5403	97.0017	98.0922	2.77454	79.4924	303.491	3.13884		306.096	9.91249	2615.16	690.587	491662	0.903978	0.329044	0.967185	21.077	38.8585	0.178881
2021-11_3.1_AT21_FRAN_26_M_z1	AT21 FRAN 26	37.8936	138.382	251.69	0.934583	25.5269		51.381	-0.676672	93.0009	4.42161	3.25578	187.265	135.862		227.071	82.7355	0.312636	1753.21	120.539	0.109226	1785.61	4.72376	1770.74	134.562	0.0939056	1813.78	0.646604	9.43895	4.56298	10.8734	154.409	151.956	17.1809	55.0451	254.173	1.64498		251.378	3.20397	1542.77	576.841	451641	0.974604	0.490143	2.67646	7.60836	13.2576	0.130375
2021-11_3.1_AT21_FRAN_26_M_z10	AT21 FRAN 26	52.1415	105.764	177.403	0.940415	21.6412		37.7211	-0.240855	69.9983	2.48444	4.3169	139.774	142.122		68.8439	45.7437	0.335958	1867.03	70.6428	0.115767	1890.92	5.38111	1881.43	124.199	0.0963246	1858.72	0.176609	11.1762	2.55931	8.22108	157.959	137.258	10.6541	41.1404	148.122	0.942555		129.457	2.97636	1116	426.267	437298	0.944481	-0.237378	2.64434	7.08033	10.4605	0.113701
2021-11_3.1_AT21_FRAN_26_M_z11	AT21 FRAN 26	6.62399	28.5328	56.0413	0.130823	5.29392		10.5422	-0.0659156	28.0276	1.13206	0.85358	59.2807	15.1695		16.0771	23.8453	0.286839	1625.42	32.8166	0.10314	1680.44	4.0932	1652.2	14.6779	0.0968245	1867.66	0.0321707	2.28241	1.11664	1.95073	16.7749	16.3072	4.33897	13.9908	81.2784	4.86025		79.4705	3.48971	333.594	153.978	481414	0.980222	-0.327168	0.377244	1.73867	3.23217	0.0480999
2021-11_3.1_AT21_FRAN_26_M_z13	AT21 FRAN 26	59.135	110.317	214.201	1.2828	21.481		43.9068	-0.482311	89.4289	2.92861	3.44202	139.991	149.275		77.6701	55.1167	0.325854	1817.93	84.932	0.115579	1888.02	5.20768	1853.3	139.445	0.100057	1927.26	0.161348	9.78796	2.271	8.20666	160.775	149.616	6.48581	50.9261	171.733	1.10207		161.155	3.07128	1317.72	523.005	459241	0.966675	0.174215	3.82196	12.9208	21.2329	0.238267
2021-11_3.1_AT21_FRAN_26_M_z14	AT21 FRAN 26	13.1327	85.1223	146.894	0.427044	16.0557		32.0233	-0.646023	57.5999	1.94006	2.1585	163.703	41.003		34.3531	27.9433	0.189211	1116.55	29.8912	0.0802808	1202.73	2.09989	1147.25	39.0403	0.0617733	1211.46	0.113468	7.47292	2.47925	6.15073	70.7422	67.4593	7.22367	34.1941	150.527	2.09603		145.127	5.31643	899.27	343.656	470962	0.983545	0.0689856	0.732714	5.87751	10.1085	0.0775024
2021-11_3.1_AT21_FRAN_26_M_z15	AT21 FRAN 26	68.179	141.295	250.275	0.989589	29.4462		50.2083	-3.6467	101.465	4.75607	8.49727	219.821	248.415		107.744	92.7326	0.325728	1817.44	143.242	0.11585	1892.27	5.21684	1855.02	235.008	0.0938065	1812.04	0.583339	19.3409	4.2647	10.9023	282.541	267.312	12.6682	61.4401	285.192	1.01694		272.044	3.07063	1561.29	605.919	485128	0.976454	0.369664	3.30618	7.17436	10.6241	0.242758
2021-11_3.1_AT21_FRAN_26_M_z16	AT21 FRAN 26	17.0429	116.888	182.954	1.44615	28.2137		40.1619	-0.376973	62.3907	1.09554	6.25364	130.734	52.9982		53.0022	19.5263	0.30737	1727.43	28.2036	0.108405	1771.78	4.60679	1749.74	50.0157	0.0968172	1867.51	0.272527	17.2103	1.05868	9.36478	58.7384	55.8984	11.8379	40.2012	64.3791	1.10471		60.8063	3.25653	1168.35	390.045	456643	0.959561	-0.195285	0.914366	6.51154	10.7709	0.130615
2021-11_3.1_AT21_FRAN_26_M_z17	AT21 FRAN 26	41.0953	73.6025	126.487	0.471367	15.7348		27.4483	-0.319984	51.3692	2.18776	2.02698	127.616	88.5254		37.1572	37.5474	0.335974	1867.08	57.7572	0.115502	1886.81	5.36359	1878.72	85.201	0.100285	1931.45	0.0707787	6.45121	2.4093	5.4183	94.312	91.7096	10.4175	29.4666	110.834	1.17552		106.667	2.97672	769.778	297.847	464824	0.940043	0.259015	1.94125	4.73756	6.0841	0.102422
2021-11_3.1_AT21_FRAN_26_M_z18	AT21 FRAN 26	63.287	104.24	177.8	2.2731	21.881		36.3575	-19.2264	80.0497	3.50184	13.0741	182.613	160.833		86.993	83.2982	0.31433	1761.38	129.355	0.116745	1906	5.06981	1830.12	155.164	0.0960506	1853.63	2.30608	18.6058	3.26945	7.09761	178.841	174.253	8.71408	46.4031	262.974	1.47471		252.595	3.18927	1139.47	473.752	479356	0.973515	0.4809	5.5343	11.4541	10.3285	0.610815
2021-11_3.1_AT21_FRAN_26_M_z20	AT21 FRAN 26	53.5646	193.384	296.182	3.16216	51.3973		66.5576	-0.364072	111.054	1.69051	9.79879	171.872	210.068		-6.97772	54.1204	0.340419	1888.32	83.9022	0.116225	1898.05	5.4666	1894.73	196.545	0.103214	1985.18	0.553368	27.3234	1.51553	15.6171	220.603	206.489	10.9322	67.3403	161.691	0.776401		151.643	2.94028	1868.09	661.017	462282	0.978923	0.111704	5.87237	25.266	33.6726	0.409202
2021-11_3.1_AT21_FRAN_26_M_z22	AT21 FRAN 26	54.9239	150.869	253.178	1.83747	35.8838		55.0536	-0.0527417	99.8525	2.93058	4.52437	172.724	118.643		11.8213	46.9829	0.332307	1849.34	71.9168	0.114778	1875.5	5.26731	1863.11	112.136	0.0953608	1840.95	0.112809	15.5199	2.93241	11.6468	133	125.813	4.57811	58.7781	143.333	1.0747		135.367	3.00993	1568.57	551.195	462860	0.966422	-0.245265	2.017	6.16394	9.87881	0.18364
2021-11_3.1_AT21_FRAN_26_M_z23	AT21 FRAN 26	66.6601	128.706	176.582	6.34994	55.467		39.1907	-21.6808	67.5034	2.07938	29.2889	130.078	31.2265		126.064	31.6619	0.0846732	523.903	25.524	0.0604424	618.284	0.706613	542.482	30.0899	0.0186396	373.267	3.06459	54.9668	3.29479	13.6144	177.782	173.296	9.44022	40.9389	372.557	2.06867		358.174	11.8322	1149.51	392.729	474241	0.977239	-0.0497963	2.37751	5.61369	7.4383	0.499787
2021-11_3.1_AT21_FRAN_26_M_z24	AT21 FRAN 26	41.2168	71.5115	111.288	0.731325	18.7336		24.8426	-0.224127	42.8113	2.25037	1.70052	101.491	69.2018		11.4714	28.3257	0.348738	1928.16	45.8701	0.121446	1976.63	5.8469	1952.6	65.8017	0.0981574	1892.2	0.0821026	8.09309	2.3088	5.31083	75.5408	71.6952	7.19078	25.9422	82.0263	1.07571		77.7838	2.87058	701.173	251.064	471995	0.972782	-0.0978571	2.82654	5.45182	6.38062	0.112917
2021-11_3.1_AT21_FRAN_26_M_z25	AT21 FRAN 26	45.3373	98.1997	158.741	0.896654	24.0812		33.6503	-24.8917	62.3726	1.93852	2.94566	183.791	65.7555		67.2849	28.5208	0.33012	1838.74	43.2275	0.113516	1855.55	5.17187	1847.63	60.9463	0.0936868	1810.01	0.19844	9.66066	1.7201	7.47233	75.2698	70.3017	5.87991	35.1349	89.5714	1.18961		83.2093	3.03017	953.958	350.819	465049	0.963865	0.299947	1.6957	5.97099	8.37659	0.134216
2021-11_3.1_AT21_FRAN_26_M_z26	AT21 FRAN 26	40.2837	60.9522	109.396	0.70402	16.6924		21.5606	-993.09	49.5855	1.51822	17.5842	899.554	107.29		50.501	55.7989	0.333252	1853.86	86.8654	0.116628	1904.17	5.36478	1878.56	117.781	0.110173	2112.14	2.3545	12.1497	2.36114	5.20153	105.244	115.236	7.26806	27.3869	145.977	1.40169		160.291	3.00225	670.741	284.692	438180	0.948656	-0.359302	4.65406	5.12237	5.35258	0.146004
2021-11_3.1_AT21_FRAN_26_M_z27	AT21 FRAN 26	206.969	284.187	438.612	16.1863	112.362		92.8714	593.584	161.137	4.99794	143.534	208.029	400.965		513.852	125.608	0.293471	1658.58	197.629	0.117875	1923.42	4.77352	1779.63	406.211	0.0768887	1497.12	16.9348	145.169	4.02699	26.5236	561.553	567.331	19.0482	97.0673	404.646	0.725559		409.615	3.41032	2749.86	933.705	474267	0.989307	-0.193641	13.1637	23.9992	25.3941	1.66892
2021-11_3.1_AT21_FRAN_26_M_z28	AT21 FRAN 26	134.251	97.4187	154.125	1.32268	29.8124		34.5968	1643.79	56.7732	21.41	46.7573	177.665	59.0413		205.104	20.8929	0.314678	1762.66	33.0702	0.118309	1929.68	5.13329	1839.83	58.7034	0.088262	1709.18	9.56411	25.7437	6.48573	7.89419	72.8607	72.4015	3967.32	34.9649	63.6734	0.890158		63.2929	3.19339	955.308	312.449	455766	0.975	0.260753	102.795	6.02681	7.87166	0.240135
2021-11_3.1_AT21_FRAN_26_M_z29	AT21 FRAN 26	15.6609	89.4186	183.998	0.568904	18.7689		35.2988	-0.000548211	126.535	3.07585	2.0711	117.832	73.5388		29.2892	62.585	0.279806	1590.02	85.8662	0.102873	1675.1	3.97259	1627.35	67.9224	0.0939384	1813.56	0.0874201	8.92697	8.75246	6.40284	88.1061	81.0571	3.5429	52.0122	232.536	3.26332		214.818	3.57947	1039.4	598.814	453570	0.950799	-0.516345	2.79174	14.211	18.3296	0.135651
2021-11_3.1_AT21_FRAN_26_M_z30	AT21 FRAN 26	69.3881	147.053	257.921	1.78528	34.6306		53.7741	29.7938	103.172	3.34293	9.88798	278.173	154.331		108.763	65.484	0.317476	1777	101.42	0.115911	1893.24	5.07637	1831.3	148.985	0.076456	1489.01	1.00959	20.0176	2.30029	11.213	217.492	209.162	135.877	61.1031	204.463	0.943271		197.056	3.15358	1642.22	585.637	467560	0.995831	-0.517639	3.24775	6.54014	12.32	0.220963
2021-11_3.1_AT21_FRAN_26_M_z31	AT21 FRAN 26	21.9474	74.678	123.679	1.38983	20.2226		26.1497	0.44589	51.7998	2.14671	2.6566	144.744	34.8099		82.1959	14.4225	0.332083	1847.69	22.4049	0.116257	1898.42	5.32416	1871.27	33.0109	0.0981096	1891.15	0.129458	10.491	1.09872	6.04232	38.44	36.3137	208.781	28.9984	43.8737	1.15011		41.5995	3.02049	768.474	288.138	453596	0.976733	0.0787264	0.990239	4.54938	6.42504	0.22077
2021-11_3.1_AT21_FRAN_26_M_z32	AT21 FRAN 26	126.319	304.167	428.468	4.91694	85.2123		98.1007	30.6666	136.099	5.50193	36.5287	396.706	171.558		75.8634	54.7088	0.326632	1821.94	84.7387	0.115749	1890.72	5.21171	1854.31	166.691	0.0920745	1780.21	3.95598	68.9148	3.35915	25.7354	201.922	194.777	29.2024	92.3332	164.689	0.828327		159.732	3.06064	2863.96	808.406	470366	0.973393	-0.213011	6.72034	12.9025	20.012	0.342367
2021-11_3.1_AT21_FRAN_26_M_z33	AT21 FRAN 26	49.4667	112.048	201.17	0.934244	24.1018		40.8805	21.4877	94.517	2.66864	4.60992	148.215	156.077		37.1423	72.4378	0.323562	1806.71	112.195	0.115732	1890.44	5.16081	1845.48	148.095	0.0940984	1817.61	0.370371	14.4455	2.62617	7.86827	178.644	168.635	5.44445	51.6848	226.131	1.26982		214.477	3.09464	1252.79	509.285	459967	0.984096	0.245227	1.89576	4.84753	8.40639	0.115579
2021-11_3.1_AT21_FRAN_26_M_z34	AT21 FRAN 26	75.3162	178.67	338.882	1.07605	31.5114		67.8457	4.63801	131.789	5.56052	3.17056	181.859	172.408		40.5215	63.0529	0.327932	1828.12	98.063	0.116165	1897.15	5.25012	1860.35	169.935	0.0953257	1840.24	0.207804	15.6442	4.36562	12.5328	195.879	191.563	19.2825	81.2891	186.252	0.962636		183.553	3.05051	2098.67	783.782	478287	0.973358	0.0274254	3.84446	11.6979	18.117	0.139544
2021-11_3.1_AT21_FRAN_26_M_z35	AT21 FRAN 26	44.6418	69.8534	122.757	0.827379	17.6424		26.5277	-54.7118	54.7143	2.60656	4.76225	124.397	86.5528		238.518	51.9515	0.30967	1738.78	82.1867	0.118151	1927.34	5.04115	1825.7	80.9465	0.0919154	1777.07	0.601959	11.4926	2.84308	5.49477	101.735	94.58	7.19959	29.43	171.61	1.69619		160.156	3.23213	772.553	293.817	451715	0.900211	0.275255	1.53721	4.53144	5.50313	0.221553
2021-11_3.1_AT21_FRAN_26_M_z36	AT21 FRAN 26	39.7673	69.5286	119.729	0.398594	14.8573		24.7646	-0.529885	52.8841	2.72317	2.4501	119.442	101.409		43.6675	48.4155	0.322049	1799.35	75.5077	0.116452	1901.59	5.16759	1846.6	92.4304	0.0973098	1876.79	0.149316	8.6216	3.25302	5.07354	112.365	101.751	33.1459	29.9242	157.67	1.41146		143.718	3.10893	749.473	294.745	441824	0.983961	0.220092	1.91919	3.72325	6.92465	0.0603193
2021-11_3.1_AT21_FRAN_26_M_z37	AT21 FRAN 26	37.5776	159.648	228.458	3.74914	46.43		53.5053	-0.331585	76.5309	0.934696	9.8435	162.806	83.441		17.8325	20.7939	0.332968	1852.64	32.1274	0.115353	1884.38	5.29218	1867.38	77.7297	0.0957504	1848.14	0.563263	31.1424	0.956311	13.1728	93.8596	87.0458	18.1099	46.8692	64.0358	0.68611		59.6319	3.00251	1456.54	435.524	447731	0.815084	0.180491	1.58275	6.22732	9.07854	0.237195
2021-11_3.1_AT21_FRAN_26_M_z38	AT21 FRAN 26	48.7086	159.127	270.216	2.00627	40.416		56.7626	-0.126699	111.005	1.73065	5.53616	137.859	147.004		24.1741	56.4677	0.322403	1801.11	87.2718	0.115361	1884.66	5.12478	1839.55	146.882	0.0926875	1791.32	0.34001	25.4508	1.78576	12.4882	169.947	168.974	5.84616	63.7496	167.458	0.992444		167.367	3.10482	1743	624.666	486921	0.984817	0.0600896	3.40338	13.447	17.6157	0.304458
2021-11_3.1_AT21_FRAN_26_M_z39	AT21 FRAN 26	45.4794	119.493	209.769	1.99016	28.8511		43.5192	-0.933704	96.7996	1.73576	6.16444	164.892	161.911		86.2488	57.0595	0.342407	1897.93	88.4105	0.115664	1889.39	5.4567	1893.27	150.003	0.102263	1967.78	0.453263	19.5694	1.83245	8.50251	170.913	158.021	5.5378	53.3411	171.553	1.0476		158.889	2.92242	1276.15	527.182	443098	0.977183	0.0736639	3.73992	13.6855	23.9588	0.394909
2021-11_3.1_AT21_FRAN_26_M_z4	AT21 FRAN 26	19.3097	244.798	352.914	0.42938	50.1814		80.7659	-0.112843	93.3151	10.6797	7.26427	82.8654	108.521		-18.4156	59.2511	0.160966	962.064	56.8741	0.0718515	980.722	1.60051	970.114	109.114	0.0499791	985.671	0.436763	21.1458	9.95897	19.5855	234.171	235.619	4.77632	73.2389	348.945	1.51873		350.691	6.2145	2286.38	632.112	479919	0.978599	-0.295209	0.939702	10.1167	15.0644	0.100868
2021-11_3.1_AT21_FRAN_26_M_z40	AT21 FRAN 26	2.53201	311.944	530.737	0.323079	53.7415		115.702	-0.169588	186.527	1.2184	2.88979	663.481	20.0746		39.1692	21.7018	0.0897597	554.09	17.235	0.0592574	575.221	0.732679	558.038	19.6937	0.028805	573.976	0.23985	24.6329	1.52369	22.6555	74.8455	73.292	7.21248	119.727	235.809	3.17008		231.352	11.1451	3394.5	1103.13	485409	0.885355	0.395994	0.217989	13.9513	26.5139	0.0780663
2021-11_3.1_AT21_FRAN_26_M_z42	AT21 FRAN 26	63.5755	173.376	261.736	2.6141	46.0028		58.9585	-1.62109	97.4626	2.42244	15.8733	154.526	270.397		115.573	77.6927	0.315418	1767.07	121.356	0.11652	1902.64	5.06497	1829.69	242.018	0.0910955	1762.04	2.71984	41.8965	2.39504	14.2585	318.047	285.013	13.1193	62.3637	263.345	0.831586		235.423	3.17209	1701.41	587.725	451143	0.980196	-0.287885	2.63755	9.94145	11.4756	0.21791
2021-11_3.1_AT21_FRAN_26_M_z43	AT21 FRAN 26	126.366	204.455	360.307	1.86438	47.2132		75.3028	-1.14696	143.969	7.3389	18.8864	250.813	320.694		358.117	116.946	0.320252	1790.38	186.146	0.118711	1936.05	5.23914	1857.87	293.185	0.0986111	1900.67	3.6215	45.8748	4.53897	16.0071	350.038	320.498	6.33299	85.2404	376.206	1.09736		351.161	3.12997	2328.57	836.797	460160	0.987844	0.0473102	5.72063	14.8816	29.5384	0.180993
2021-11_3.1_AT21_FRAN_26_M_z44	AT21 FRAN 26	207.448	269.869	342.156	9.92028	85.4342		80.0227	-9.09674	129.898	4.50669	65.4486	323.16	203.088		292.964	73.0408	0.306055	1720.83	116.142	0.118609	1934.53	5.00263	1818.93	192.292	0.0387533	768.237	15.9193	121.212	2.46529	24.8603	561.492	531.039	17.4309	81.7434	241.874	0.430811		228.511	3.2728	2305.97	734.092	456507	0.993788	0.260707	23.8594	23.6882	27.9314	1.73987
2021-11_3.1_AT21_FRAN_26_M_z45	AT21 FRAN 26	82.3793	126.511	214.49	2.22044	27.9242		43.9986	-1.85899	98.2863	2.86028	16.3507	145.435	188.646		149.881	79.1954	0.306092	1720.77	125.004	0.117719	1920.98	4.96705	1812.28	180.031	0.0921554	1781.07	4.03687	28.9163	3.02603	10.1458	220.324	210.117	22.2189	54.3211	259.064	1.18408		247.112	3.27686	1326.42	544.398	426448	0.987311	-0.075521	8.24294	13.1952	18.5642	0.496506
2021-11_3.1_AT21_FRAN_26_M_z46	AT21 FRAN 26	71.6857	209.563	306.998	3.58932	56.2158		71.5019	-0.828558	106.092	1.68764	13.3663	166.806	199.925		-7.10429	49.1007	0.327179	1823.77	76.5499	0.116351	1899.99	5.24845	1858.7	197.155	0.077976	1517.27	2.24149	41.6618	1.87462	17.5954	275.026	272.054	10.6245	67.9587	145.826	0.529259		143.964	3.06789	2091.47	626.511	462138	0.992086	-0.242382	4.53691	12.0748	15.6177	0.376808
2021-11_3.1_AT21_FRAN_26_M_z47	AT21 FRAN 26	52.4268	110.755	177.579	1.26505	22.2184		40.908	-0.0112769	69.6536	3.08645	1.8569	124.732	71.0409		30.9931	35.0529	0.354516	1955.72	54.4599	0.116016	1894.8	5.67082	1926.14	70.9269	0.109092	2092	0.133932	9.79381	2.22529	8.25295	73.385	73.5675	3.63465	42.7194	94.305	1.52053		94.3158	2.82394	1121.31	392.052	457335	0.978139	-0.222248	7.86443	25.721	37.8768	0.377296
2021-11_3.1_AT21_FRAN_26_M_z49	AT21 FRAN 26	25.4459	140.952	186.918	1.49141	37.5128		44.4624	-2.93746	60.0129	1.23805	8.84987	161.616	24.3191		40.0981	8.3906	0.0477689	300.78	6.01576	0.0536026	351.902	0.35327	306.959	23.309	0.0154999	310.872	1.8369	20.5166	1.71544	11.7952	168.977	163.642	7.88835	40.8467	175.317	1.03949		169.058	21.0053	1246.41	361.979	455130	0.921188	-0.161201	3.63069	7.27205	11.1037	0.22247
2021-11_3.1_AT21_FRAN_26_M_z50	AT21 FRAN 26	43.8054	82.0671	149.214	0.650518	15.7		29.4183	-0.00107125	63.4805	2.49494	1.57798	126.761	119.384		5.51232	48.4012	0.335571	1865.06	74.913	0.115561	1887.8	5.34894	1876.19	114.33	0.0989896	1907.75	0.163563	7.5	2.40346	5.94382	129.624	124.706	10.037	35.6891	143.634	1.11147		137.896	2.98163	879.738	351.617	470920	0.986514	-0.273729	1.98794	3.63508	7.24502	0.0937002
2021-11_3.1_AT21_FRAN_26_M_z51	AT21 FRAN 26	111.094	131.769	183.712	1.2888	38.4261		42.3701	-22.0731	65.3472	1.37449	52.9818	431.804	24.7931		22.4886	22.9183	0.185319	1095.8	23.5308	0.0766452	1110.7	1.95856	1101.04	24.6283	0.0573176	1126.44	12.7514	40.1586	1.35569	11.1097	46.6403	46.0824	11.6412	39.4063	118.517	2.55715		117.732	5.40348	1173.75	371.17	476744	0.936959	0.526146	72.2362	15.1838	17.3599	0.379561
2021-11_3.1_AT21_FRAN_26_M_z52	AT21 FRAN 26	118.673	124.886	192.526	5.64178	40.7815		41.3626	-2.78246	84.9156	2.77873	36.1378	161.256	119.79		305.025	52.2547	0.284802	1615.19	82.3279	0.117649	1919.79	4.62434	1753.1	115.647	0.0820206	1593.12	8.56152	66.1975	2.72059	11.2768	159.127	154.352	12.8825	47.8507	182.704	1.187		175.352	3.51569	1233.41	460.152	453361	0.957632	0.434929	10.1619	10.4823	14.3197	0.767821
2021-11_3.1_AT21_FRAN_26_M_z53	AT21 FRAN 26	62.9184	149.996	214.081	1.44828	39.7497		48.2534	-0.117721	74.3158	1.67084	5.79335	132.216	167.976		63.1732	42.1175	0.321462	1796.61	64.4925	0.114593	1872.52	5.08551	1833.3	164.57	0.0927852	1793.33	0.625455	26.0776	1.69087	12.9785	194.606	190.947	7.98322	46.7436	127.78	0.655502		125.217	3.1126	1372.7	424.032	478648	0.9458	0.404349	3.59578	9.87486	10.5211	0.19031
2021-11_3.1_AT21_FRAN_26_M_z54	AT21 FRAN 26	6.61281	202.957	330.204	0.541876	38.0462		71.0325	-0.0218129	115.353	1.04859	3.78162	350.161	96.5157		-9.20399	93.549	0.351813	1942.81	158.328	0.126695	2051.78	6.15491	1997.29	94.1388	0.10497	2017.1	0.340393	20.8967	2.15137	15.3971	100.236	96.9138	7.94135	79.2507	259.956	2.6833		252.259	2.84646	2036.06	701.633	463732	0.990463	0.106985	0.360302	10.427	11.9768	0.100401
2021-11_3.1_AT21_FRAN_26_M_z55	AT21 FRAN 26	44.8531	82.2147	141.436	1.31136	17.8083		30.5065	-0.190528	56.2913	2.35206	2.36543	77.8302	57.9603		28.6878	33.3296	0.329861	1836.75	51.5821	0.115887	1892.76	5.28083	1863.96	54.3704	0.0949795	1833.51	0.326264	11.3611	2.00326	6.86593	66.4446	62.8145	5.46686	32.0219	104.101	1.61739		97.1342	3.04405	851.118	307.491	441447	0.984166	-0.052173	2.91895	9.01639	17.3398	0.172601
2021-11_3.1_AT21_FRAN_26_M_z56	AT21 FRAN 26	54.822	92.8006	177.661	1.37867	19.0055		35.3165	-3.59125	85.5398	2.3991	5.52133	102.751	123.31		85.5992	86.6359	0.291309	1647.68	126.197	0.109119	1783.87	4.39139	1710.02	115.603	0.0813153	1579.89	2.03599	15.2261	3.11495	6.74184	164.282	153.396	6.53042	46.8815	305.14	1.86126		283.403	3.43857	1077.64	468.792	461240	0.986841	0.350447	8.05802	3.90952	9.23267	0.424993
2021-11_3.1_AT21_FRAN_26_M_z57	AT21 FRAN 26	39.6444	94.6559	154.492	1.40629	21.7744		32.5028	443.627	55.3499	2.25931	11.2395	159.132	76.9828		137.022	66.8446	0.286904	1625.59	96.0843	0.107386	1754.31	4.26091	1684.33	74.8506	0.0965852	1862.96	6.07886	21.1466	2.8333	7.91359	89.1674	87.4923	12.9042	35.4209	231.722	2.96166		221.356	3.49334	955.29	314.916	459623	0.984697	-0.756898	8.43764	10.9414	17.0366	0.173657
2021-11_3.1_AT21_FRAN_26_M_z58	AT21 FRAN 26	11.3015	69.4423	108.824	0.407861	18.6857		22.9964	16.1122	44.6706	3.41749	8.07466	213.89	41.8914		14.4241	64.3387	0.0809922	501.999	50.4596	0.0587696	557.182	0.658098	513.218	39.5888	0.0292968	583.598	3.27922	21.1035	4.59859	6.13163	155.668	147.692	3.05053	25.5002	849.286	7.39048		758.656	12.3673	687.771	243.651	453293	0.952028	-0.14796	7.24256	19.7818	22.1197	0.225094
2021-11_3.1_AT21_FRAN_26_M_z59	AT21 FRAN 26	56.0212	142.169	237.363	1.02318	30.9367		50.1267	0.0336973	83.8311	2.10549	2.58065	153.56	121.478		26.5175	39.853	0.318037	1779.3	61.1694	0.115142	1881.25	5.06309	1828.43	116.746	0.0930301	1797.44	0.379465	20.8334	2.02055	11.209	141.542	134.999	10.7383	52.1122	123.898	0.881902		119.624	3.15601	1519.53	483.904	450935	0.994779	0.381193	2.36908	7.38399	12.5497	0.167756
2021-11_3.1_AT21_FRAN_26_M_z6	AT21 FRAN 26	193.887	341.624	472.601	7.16959	82.0398		108.967	-6.88234	141.311	5.79684	27.6302	278.913	230.395		406.959	83.5166	0.321932	1798.67	130.565	0.116957	1909.38	5.21005	1853.29	216.692	0.0652461	1275.08	3.34155	45.8123	3.96205	28.8194	353.111	329.835	15.9008	100.108	259.978	0.788067		245.725	3.11136	2987.69	901.721	458030	0.99484	-0.205588	26.161	91.4913	118.032	1.67925
2021-11_3.1_AT21_FRAN_26_M_z60	AT21 FRAN 26	86.7258	153.243	236.937	2.30797	33.1459		53.0782	3.82055	94.0899	3.57421	8.89457	237.521	133.671		213.289	52.3509	0.33356	1855.22	82.0652	0.117601	1919.22	5.42561	1888.16	131.066	0.0997209	1921.15	4.34983	34.8897	2.82857	11.9704	146.684	144.033	14.2979	56.4546	153.992	1.0989		149.426	3.00178	1565.81	526.795	472501	0.988685	-0.0748409	7.67673	13.241	21.6214	0.328813
2021-11_3.1_AT21_FRAN_26_M_z61	AT21 FRAN 26	19.535	192.462	309.421	0.92954	42.7853		65.6096	0.737977	105.586	5.14517	5.88589	781.613	157.225		36.9655	103.48	0.30431	1712.29	152.2	0.110475	1805.92	4.65231	1757.66	166.841	0.101052	1945.4	2.48486	40.0206	4.12689	14.584	170.576	181.049	6.34726	71.5097	307.094	1.83241		325.33	3.29052	1922.24	628.394	427717	0.915732	-0.239948	1.4292	13.1045	15.7178	0.231862
2021-11_3.1_AT21_FRAN_26_M_z63	AT21 FRAN 26	69.7138	187.596	251.428	3.98033	49.0933		57.4657	2.08638	86.1129	8.30295	16.616	164.139	55.2724		76.0218	26.3428	0.0625404	390.843	20.8255	0.0594725	582.928	0.515111	420.739	53.344	0.0239632	478.628	27.0738	101.171	8.48351	16.8959	252.08	242.411	16.4967	58.6754	441.578	1.73629		415.565	16.2808	1706.97	499.979	455165	0.989313	-0.0138256	7.67422	20.5466	22.0231	0.854715
2021-11_3.1_AT21_FRAN_26_M_z64	AT21 FRAN 26	28.4659	130.598	221.226	2.04008	31.0979		46.0501	0.510081	86.3711	1.79705	5.99861	170.965	75.2035		208.98	34.578	0.310912	1744.97	51.6406	0.112072	1832.25	4.82683	1789.14	75.4172	0.0974159	1878.75	10.7235	50.1785	1.58532	10.6869	85.0815	85.358	9.7555	51.8338	106.84	1.29636		106.405	3.2181	1347.74	462.246	461548	0.936822	0.125751	1.92412	11.5147	18.0683	0.163781
2021-11_3.1_AT21_FRAN_26_M_z7	AT21 FRAN 26	50.5736	84.1726	163.335	0.843361	15.5716		31.0073	-0.544533	79.4268	3.65253	3.43124	129.181	135.004		65.2654	63.624	0.335977	1866.94	98.2965	0.115731	1890.43	5.37958	1880.99	127.048	0.10043	1934.18	0.289794	6.74135	3.65254	6.10228	144.113	134.776	5.66692	41.7734	191.182	1.33479		180.482	2.97904	965.479	440.771	465285	0.98495	0.196518	2.00267	4.56121	7.80393	0.191667
2021-11_3.1_AT21_FRAN_26_M_z8	AT21 FRAN 26	81.1497	242.456	390.236	1.6896	49.1095		84.5215	-1.22836	133.922	5.50174	10.3362	312.038	233.425		194	89.0743	0.331439	1845.19	138.925	0.11622	1898.03	5.35855	1877.79	213.454	0.0955036	1843.53	0.951627	23.1452	3.80753	18.3897	261.8	240.064	5.55305	90.2624	278.639	1.07845		265.709	3.01683	2520.55	828.609	471762	0.970103	-0.0183519	3.51769	7.23282	15.7103	0.185021
2021-11_3.1_AT21_FRAN_26_M_z9	AT21 FRAN 26	26.4675	77.1658	134.354	0.489842	14.9944		28.1126	-0.790331	54.5486	1.75995	3.88592	118.144	68.0289		451.911	29.6751	0.346227	1916.29	47.5138	0.1202	1957.94	5.7512	1938.38	64.4225	0.100523	1935.93	0.293133	6.97282	1.99081	5.82962	73.7837	69.8583	13.7407	32.0038	84.9686	1.15435		80.2854	2.88933	824.261	322.83	474155	0.882818	-0.163367	2.3504	4.27214	6.52307	0.0982983
2021-11_3.2_AT21_FRAN_26_M_z101	AT21 FRAN 26	42.4872	115.362	164.061	0.701036	28.7217		39.6838	0.04845	50.1699	1.63082	1.14678	103.843	33.5916		55.5545	16.5885	0.333443	1854.88	25.3872	0.114813	1875.94	5.2735	1864.21	34.2458	0.100069	1927.41	0.0837117	8.45773	1.47445	9.81846	35.8224	36.2897	5.30039	33.9485	46.5248	1.29411		47.7495	2.99842	1015.49	304.913	461307	0.90876	-0.0171603	1.86839	5.72159	8.55784	0.110744
2021-11_3.2_AT21_FRAN_26_M_z102	AT21 FRAN 26	114.199	170.736	286.744	2.98046	41.143		61.1214	36.1576	108.818	4.03108	18.6906	204.019	232.99		696.311	89.4492	0.317266	1776.25	139.206	0.116563	1903.32	5.0981	1835.55	229.245	0.0805168	1565	4.30244	27.115	4.27694	13.6984	308.36	304.702	11.6546	66.2744	272.198	0.890323		270.436	3.15104	1843.38	649.319	471394	0.969479	-0.152114	6.83058	9.90449	13.7604	0.33165
2021-11_3.2_AT21_FRAN_26_M_z103	AT21 FRAN 26	66.0204	170.222	263.491	3.18677	44.9727		59.4281	-224.497	104.971	3.58076	14.0572	138.562	150.298		813.534	46.5407	0.31625	1771.32	73.1138	0.117577	1918.77	5.10802	1837.36	156.937	0.079589	1547.8	2.27559	27.6337	1.79494	14.139	199.784	211.46	690.78	59.9301	134.033	0.664207		141.533	3.16069	1805.61	612.676	429782	0.856537	0.143689	3.30933	8.13477	11.2382	0.206298
2021-11_3.2_AT21_FRAN_26_M_z104	AT21 FRAN 26	38.1928	82.3324	144.775	0.796617	16.9695		32.2495	-3.88389	63.3744	1.6776	2.60642	106.08	146.024		26.7022	51.353	0.331216	1844.02	79.0236	0.115154	1881.41	5.25994	1861.96	150.872	0.0973346	1877.27	0.263342	7.28886	1.77729	6.35496	159.848	168.512	10.1935	36.7861	143.266	0.929522		148.709	3.02069	915.02	374.127	459735	0.975752	0.195746	3.37028	8.71812	14.8447	0.102618
2021-11_3.2_AT21_FRAN_26_M_z105	AT21 FRAN 26	41.0434	50.3347	119.05	1.91808	13.92		21.0175	-1.98911	79.4686	1.565	8.78906	45.8776	172.437		59.0341	81.4988	0.341784	1894.91	125.579	0.115187	1881.93	5.43091	1889.17	171.127	0.102526	1972.42	1.60199	13.6186	1.70526	4.30281	177.231	178.492	3.91605	32.6394	232.268	1.46102		227.058	2.92863	666.418	383.628	441680	0.976092	0.246714	4.24532	12.5294	31.204	0.185591
2021-11_3.2_AT21_FRAN_26_M_z106	AT21 FRAN 26	17.6667	208.609	365.012	3.04835	47.1784		77.5436	-3.80984	129.453	1.09102	18.9819	395.782	17.376		177.279	21.7661	0.0918711	566.578	17.6869	0.0608316	631.989	0.77117	580.339	16.3931	0.0239644	478.652	3.56574	41.348	1.58415	16.2756	76.6906	72.899	17.4997	81.7124	238.416	3.0837		226.379	10.8853	2338.56	786.12	454054	0.879283	-0.115437	1.43593	10.3792	17.0613	0.301295
2021-11_3.2_AT21_FRAN_26_M_z107	AT21 FRAN 26	50.8659	79.7214	153.744	0.749519	17.1175		30.5964	-0.700487	69.4815	2.73816	2.9206	108.736	175.331		31.76	72.5339	0.328644	1831.71	112.126	0.115619	1888.66	5.24423	1859.61	172.982	0.0969106	1869.53	0.587042	7.97554	3.47336	5.90109	191.37	190.025	13.2914	39.1255	212.884	1.10253		210.6	3.0426	959.835	403.53	476536	0.942733	-0.183427	2.07476	3.69206	8.85452	0.130045
2021-11_3.2_AT21_FRAN_26_M_z109	AT21 FRAN 26	62.1044	99.4338	198.308	2.69948	25.441		39.365	-5.47933	87.4937	2.74609	13.6031	118.195	132.288		182.998	70.5841	0.319897	1789.11	108.634	0.115105	1880.67	5.08347	1833.16	129.09	0.0930164	1797.56	3.0575	23.0705	3.13283	8.28603	150.369	147.774	7.18825	48.8805	214.152	1.41539		210.247	3.12664	1259.11	495.596	480854	0.95453	0.303684	2.99417	3.8408	10.5173	0.307467
2021-11_3.2_AT21_FRAN_26_M_z110	AT21 FRAN 26	32.6842	110.426	159.282	2.19187	35.5438		36.7566	-0.0783726	56.3311	1.03088	7.69371	79.5066	251.672		39.9684	74.0194	0.337661	1875.24	116.218	0.117334	1915.13	5.4709	1895.71	240.106	0.0995413	1917.83	0.583111	24.8447	1.4515	9.25598	267.153	258.743	10.7819	35.3557	217.51	0.809154		210.72	2.96303	1094.1	333.656	467950	0.977715	-0.100364	1.71553	4.24719	8.22145	0.159323
2021-11_3.2_AT21_FRAN_26_M_z111	AT21 FRAN 26	69.9478	205.587	317.211	2.73198	60.8672		73.2006	-0.199041	102.091	1.62315	8.90667	149.615	127.549		78.1774	33.8417	0.331215	1844.08	52.1997	0.115421	1885.56	5.27942	1865.22	124.39	0.0969785	1870.76	0.622137	36.9374	1.70718	17.87	139.016	136.757	11.1236	70.1089	99.141	0.708129		97.408	3.02124	2191.54	608.774	464518	0.946627	0.0513744	3.66383	8.7739	11.6865	0.223802
2021-11_3.2_AT21_FRAN_26_M_z112	AT21 FRAN 26	65.4473	103.013	229.712	0.839635	17.4825		45.5612	-0.166394	112.03	4.23477	2.41832	92.2528	121.409		18.5534	60.9759	0.327104	1824.17	93.6322	0.114934	1877.97	5.19358	1851.27	119.733	0.094956	1833.43	0.31798	8.94031	3.90876	7.19505	135.767	134.931	3.58691	60.5398	178.891	1.31217		177.69	3.05964	1526.63	618.992	475355	0.964144	-0.0729427	3.56316	6.3084	10.1711	0.122964
2021-11_3.2_AT21_FRAN_26_M_z113	AT21 FRAN 26	39.7482	86.716	159.705	0.90214	18.4824		33.9476	-0.00226106	67.7762	1.82306	1.79926	114.69	111.259		-14.7112	42.7756	0.329279	1834.83	65.8187	0.115208	1882.2	5.22339	1859.11	106.856	0.0977149	1884.33	0.0905732	11.2873	2.08803	6.49382	120.943	116.921	9.37462	39.0962	128.224	1.05705		123.902	3.0381	998.239	389.933	466167	0.822228	0.159946	1.71487	4.85945	8.17194	0.134939
2021-11_3.2_AT21_FRAN_26_M_z114	AT21 FRAN 26	18.5805	215.529	234.038	1.72145	83.3113		61.7945	-0.681099	58.5934	1.39233	31.5129	202.694	162.917		233.456	29.8197	0.100618	618.025	24.929	0.0625851	692.844	0.866127	633.432	162.095	0.0319147	634.984	3.29956	93.1619	1.94906	20.4172	545.545	545.65	25.7711	45.482	281.015	0.536471		282.719	9.94244	1677.14	391.714	475832	0.769614	-0.213612	1.40393	12.7432	17.9403	0.267208
2021-11_3.2_AT21_FRAN_26_M_z115	AT21 FRAN 26	88.5184	157.433	305.22	1.50521	31.3698		62.1326	-0.40218	148.977	5.80357	5.2947	137.624	338.201		344.979	137.26	0.32808	1828.96	214.365	0.116878	1908.12	5.29658	1868.14	325.206	0.0966989	1865.61	0.727989	21.7062	6.1869	11.1724	372.439	360.486	6.33352	78.0404	414.301	1.11152		401.165	3.05046	2039.26	812.943	470323	0.951775	0.419725	10.4995	10.2526	15.4371	0.412143
2021-11_3.2_AT21_FRAN_26_M_z116	AT21 FRAN 26	61.6076	108.093	201.875	1.2701	27.1292		40.9251	-0.309142	86.1979	2.00297	7.08486	117.81	144.403		355.877	56.6204	0.335173	1863.09	88.1103	0.116544	1902.75	5.34423	1883.71	146.409	0.0962953	1857.86	1.0473	22.7007	2.27999	8.50143	163.607	166.708	20.2551	48.7298	160.782	1.03114		162.766	2.98901	1275.44	482.22	482874	0.959147	-0.195367	6.10054	11.9398	25.2011	0.264039
2021-11_3.2_AT21_FRAN_26_M_z117	AT21 FRAN 26	73.0381	171.58	304.441	2.66741	41.9543		65.9436	-0.202209	127.322	4.68975	7.08554	142.347	167.435		67.2106	76.3495	0.326509	1821.36	118.477	0.116284	1899	5.24397	1859.63	167.344	0.0888075	1719.68	0.888527	30.1082	4.38976	13.0838	201.697	202.432	6.54789	73.6155	222.716	1.11394		223.575	3.06512	2020.25	745.166	475583	0.930673	0.00605487	3.01715	10.6435	17.007	0.32922
2021-11_3.2_AT21_FRAN_26_M_z119	AT21 FRAN 26	92.1817	120.994	212.229	2.896	35.5727		45.9759	-34.5695	88.5025	1.55931	63.1805	1140.07	88.4794		198.934	36.1088	0.327437	1825.84	55.8788	0.116027	1894.95	5.24613	1859.9	90.5954	0.0988163	1904.64	15.6987	46.9512	1.48732	9.81314	96.7524	99.3219	12.4543	51.3382	102.356	1.06755		105.441	3.05729	1355.68	502.063	462708	0.925551	-0.0678935	20.4325	4.22151	10.3496	0.345551
2021-11_3.2_AT21_FRAN_26_M_z121	AT21 FRAN 26	115.212	197.768	335.848	2.80014	50.3494		74.1192	-0.00372669	116.981	4.57442	5.69636	174.471	219.331		67.6528	64.3984	0.333532	1855.42	100.216	0.116655	1904.75	5.37157	1880.19	217.964	0.0963098	1858.46	0.35088	31.7162	3.38229	15.2608	245.39	243.804	8.44493	74.9167	185.844	0.764857		185.832	3.00097	2126.79	673.358	494338	0.986311	-0.417736	4.60697	7.05528	10.8869	0.404322
2021-11_3.2_AT21_FRAN_26_M_z123	AT21 FRAN 26	6.49194	60.4214	103.432	0.126002	14.0012		23.2186	0.012983	36.2177	2.06954	1.45219	88.3529	25.5123		71.0968	24.8026	0.205515	1204.85	26.9432	0.0814027	1230.11	2.30783	1214.6	25.5146	0.0633147	1240.81	0.105567	8.49753	2.69752	4.61686	43.6369	43.5907	13.8334	23.5313	115.185	2.68292		115.583	4.87127	650.287	215.277	482547	0.785883	-0.021134	0.458923	3.07629	4.89796	0.0565928
2021-11_3.2_AT21_FRAN_26_M_z124	AT21 FRAN 26	38.8084	184.226	290.197	5.15653	56.7158		64.9874	-0.0607927	95.5535	0.882325	12.0789	127.325	88.8681		127.241	24.1069	0.338319	1878.35	36.9806	0.114874	1876.88	5.36001	1878.07	90.9635	0.100741	1939.93	0.753615	45.4818	0.830161	15.8607	96.1442	99.8952	16.2942	61.8748	66.2807	0.702109		68.7729	2.96173	1862.36	564.708	479945	0.902006	0.104182	3.74275	7.95245	14.6559	0.378963
2021-11_3.2_AT21_FRAN_26_M_z125	AT21 FRAN 26	36.7925	86.4484	171.38	0.898022	16.9329		34.5284	-0.00222207	77.9084	2.53561	1.6879	137.929	85.3163		22.5939	43.7968	0.331538	1845.68	67.7368	0.115855	1892.34	5.2971	1868.06	86.16	0.101405	1952.15	0.1125	9.77341	3.46052	6.09832	90.7856	91.5127	6.33705	43.1967	125.32	1.38669		126.861	3.02146	1029.13	432.256	469080	0.967475	-0.216365	2.00035	2.94365	8.30796	0.148347
2021-11_3.2_AT21_FRAN_26_M_z126	AT21 FRAN 26	18.4387	64.3155	126.326	0.562894	14.623		26.2372	-0.191016	52.5136	1.71667	1.80679	111.271	45.4082		262.319	25.6269	0.309163	1736.45	37.3309	0.109081	1783.15	4.64996	1757.93	47.7789	0.0951492	1836.99	0.10322	8.399	1.55549	4.8589	51.7483	54.344	56.9967	29.0985	75.1382	1.4786		79.2282	3.24033	746.331	306.268	463786	0.932439	-0.198413	0.779741	4.08853	4.91137	0.12507
2021-11_3.2_AT21_FRAN_26_M_z127	AT21 FRAN 26	70.4385	134.209	288.224	1.20931	24.7752		57.63	-0.0520948	130.352	7.11082	2.05049	127.797	123.468		33.8312	72.9409	0.324975	1813.82	112.693	0.115694	1889.82	5.18254	1849.48	123.721	0.0987033	1902.5	0.142918	13.43	4.65146	8.6257	135.442	135.439	4.08992	71.6574	213.815	1.60185		214.408	3.08295	1743.48	707.572	475720	0.959288	0.168952	2.96996	7.33019	15.1808	0.178245
2021-11_3.2_AT21_FRAN_26_M_z128	AT21 FRAN 26	53.5804	46.2016	85.4133	2.19623	16.2135		17.0271	-5.98953	45.4106	2.60954	21.3301	81.8854	92.2989		355.089	136.806	0.313308	1756.85	214.038	0.117139	1912.19	5.0585	1828.91	91.2516	0.0753002	1467.04	3.87821	28.984	4.93493	4.01408	133.027	131.189	11.6777	23.4306	422.018	3.21453		417.023	3.19727	533.997	238.924	464584	0.987596	-0.43045	4.10154	2.86615	3.06805	0.354428
2021-11_3.2_AT21_FRAN_26_M_z129	AT21 FRAN 26	71.8132	155.199	329.001	1.67012	33.5936		64.6026	0.00546019	143.897	4.21925	2.10584	103.813	170.349		93.3023	66.8878	0.326654	1822.05	103.571	0.115956	1893.91	5.21959	1855.62	169.145	0.0945873	1826.62	0.125948	13.6166	2.92194	10.8226	194.229	192.642	3.10229	81.7813	196.907	1.02052		195.614	3.06627	2162.59	836.299	470717	0.929518	-0.00459913	3.0293	9.36417	13.3917	0.251129
2021-11_3.2_AT21_FRAN_26_M_z130	AT21 FRAN 26	1.61411	143.475	247.331	0.187437	28.1515		55.0475	-0.0630556	91.1912	0.776023	1.98157	304.716	10.5501		66.328	10.5008	0.0920968	567.901	8.30835	0.0592628	575.017	0.751907	569.196	10.5937	0.0308355	613.806	0.086957	10.2924	1.06343	10.3421	37.2065	37.3914	8.76807	58.3357	108.676	2.99778		108.821	10.8827	1562.81	547.703	473111	0.808124	0.0667635	0.157659	12.651	19.0527	0.0610419
2021-11_3.2_AT21_FRAN_26_M_z131	AT21 FRAN 26	42.9271	109.007	192.648	1.10908	29.0819		42.091	-0.593686	75.0316	2.00536	4.3478	125.733	111.62		286.664	43.6428	0.32234	1800.82	66.6962	0.114494	1871.08	5.08371	1832.8	109.813	0.0995466	1917.84	0.27591	15.0005	2.63707	8.64026	121.702	119.609	10.8742	46.3451	131.552	1.12305		129.325	3.11122	1192.1	436.402	473610	0.984634	0.0705942	1.60299	11.3855	15.9878	0.305654
2021-11_3.2_AT21_FRAN_26_M_z132	AT21 FRAN 26	5.94015	123.272	199.809	0.982985	31.5797		43.8507	-0.125019	65.0698	0.986821	4.39842	119.511	28.7131		58.8769	25.5623	0.196744	1157.76	26.8618	0.0788152	1166.43	2.13658	1160.62	28.6156	0.0602239	1181.94	0.387566	16.3763	1.19587	10.3236	50.7891	50.6653	17.8329	43.2539	124.066	2.44226		123.623	5.09117	1244.32	382.493	490295	0.950719	-0.164095	0.399279	6.55421	9.10943	0.186042
2021-11_3.2_AT21_FRAN_26_M_z133	AT21 FRAN 26	42.0289	107.449	191.201	1.73347	26.4884		40.55	-6.21981	82.3307	1.98748	9.63104	170.474	80.9746		367.145	57.3218	0.296246	1672.3	82.8361	0.108532	1774.03	4.42586	1716.42	81.8814	0.0886646	1716.94	1.46147	16.0632	2.45726	7.80163	97.8228	98.9673	9.41639	45.5796	185.103	1.89622		185.267	3.38708	1166.33	455.228	480727	0.984492	0.147151	4.14234	6.2356	14.8267	0.319375
2021-11_3.2_AT21_FRAN_26_M_z134	AT21 FRAN 26	63.8755	107.464	199.075	3.18652	29.3816		40.6811	-5.01876	97.5174	2.17432	16.8601	118.046	163.309		271.407	76.3119	0.303183	1707.01	116.847	0.115081	1880.25	4.80229	1785.11	160.119	0.0911064	1762.3	1.8325	21.964	1.88975	8.09763	191.517	187.956	6.62077	50.4471	244.924	1.27519		239.463	3.30346	1289.3	532.027	464087	0.91614	-0.240638	3.25416	4.74182	9.00517	0.386565
2021-11_3.2_AT21_FRAN_26_M_z135	AT21 FRAN 26	45.6184	100.764	204.107	0.939313	21.7652		41.2585	-0.109619	86.5699	3.14278	1.53853	142.227	79.6137		123.674	42.4308	0.326643	1821.79	64.8532	0.115013	1879.2	5.16987	1847.12	77.2648	0.0970701	1872.43	0.0910233	7.48724	3.06356	6.73363	87.7501	85.3263	5.80436	49.6828	127.737	1.45565		123.421	3.06965	1227.79	486.552	478534	0.976513	-0.0213213	2.85555	5.69487	13.4005	0.144455
2021-11_3.2_AT21_FRAN_26_M_z136	AT21 FRAN 26	60.8125	141.7	264.425	2.95333	35.2119		54.8395	-3.1438	111.746	2.73712	13.8926	181.084	163.831		913.427	79.5661	0.326362	1820.62	123.484	0.116897	1908.44	5.24937	1860.48	167.661	0.0931136	1799.43	1.81993	21.852	2.63484	11.0841	188.115	192.788	13.8852	61.0044	227.038	1.19986		231.823	3.06916	1637.65	623.991	495103	0.938199	-0.0411937	3.55034	7.8114	12.3268	0.297973
2021-11_3.2_AT21_FRAN_26_M_z137	AT21 FRAN 26	19.5209	84.8304	162.573	0.199336	18.0002		33.889	-0.850867	63.549	4.63717	2.82115	113.1	73.7638		240.969	45.8042	0.322694	1802.75	68.6897	0.113163	1849.91	4.99345	1817.78	71.3256	0.0960719	1854	0.288286	7.16259	5.06866	6.43547	82.2457	79.6779	7.37396	39.2814	140.81	1.72472		135.901	3.10426	964.647	374.018	484053	0.965367	0.0990886	1.15995	3.95705	8.63202	0.0519714
2021-11_3.2_AT21_FRAN_26_M_z138	AT21 FRAN 26	53.6012	121.768	221.723	1.02344	28.5933		47.0136	-1.04561	86.6773	2.22638	5.08061	142.573	153.678		161.7	51.4359	0.327464	1825.92	78.467	0.115076	1880.18	5.18383	1849.67	153.041	0.0958702	1850.32	0.586764	11.7897	3.02441	9.36853	170.653	169.934	9.42086	52.2629	152.698	0.90699		150.857	3.05961	1351.91	513.689	466109	0.956033	0.22078	5.75783	15.0388	24.2573	0.23182
2021-11_3.2_AT21_FRAN_26_M_z139	AT21 FRAN 26	59.125	129.24	222.652	1.16578	34.2619		46.6553	-0.0404153	87.4439	2.42258	5.5182	144.702	89.7333		109.065	57.0329	0.327219	1824.72	87.4705	0.115825	1891.87	5.21373	1854.49	88.9631	0.0973099	1876.87	0.374356	14.2997	2.41533	10.1089	97.9714	97.4607	9.10067	50.6506	168.976	1.70847		166.572	3.0618	1398.49	477.479	474273	0.965931	-0.167415	2.77018	7.8592	10.8652	0.154711
2021-11_3.2_AT21_FRAN_26_M_z141	AT21 FRAN 26	52.6756	100.369	217.087	0.519703	17.051		42.9941	-0.0267479	91.4857	5.62986	1.29592	116.006	107.325		217.461	65.3447	0.327544	1826.31	99.7144	0.1153	1883.73	5.19426	1851.37	105.632	0.0980151	1889.85	0.0938763	4.69375	5.09826	6.49456	116.636	115.344	3.6812	53.2952	193.177	1.65324		189.676	3.05826	1326.15	536.392	481521	0.974918	-0.273153	2.74645	6.2502	15.576	0.125408
2021-11_3.2_AT21_FRAN_26_M_z142	AT21 FRAN 26	34.6039	44.982	87.3133	0.641994	9.33941		17.9493	-0.345652	43.984	1.63086	4.73727	84.9932	73.4675		326.403	50.9255	0.322175	1800.12	77.6597	0.115025	1879.42	5.09588	1834.98	72.572	0.0886959	1717.57	0.664266	5.59878	2.86145	3.30524	87.7826	86.3492	11.3828	22.4316	150.73	1.6837		152.238	3.11007	530.16	244.925	469830	0.977246	0.187444	2.30379	2.384	4.24018	0.140516
2021-11_3.2_AT21_FRAN_26_M_z143	AT21 FRAN 26	43.8916	142.431	257.859	2.43332	30.8146		52.7694	-2.16402	106.546	2.39831	19.2803	108.027	168.805		788.92	110.603	0.280479	1593.58	157.183	0.107042	1748.8	4.12794	1659.51	167.073	0.0789381	1535.52	2.98239	20.8557	4.18782	10.9209	228.525	227.985	78.7852	61.7162	379.773	1.66798		377.764	3.57228	1535.95	628.457	469821	0.986997	0.338084	4.55281	10.5372	17.5733	0.421915
2021-11_3.2_AT21_FRAN_26_M_z144	AT21 FRAN 26	48.1014	134.72	259.368	1.28121	28.0448		52.6879	-0.050993	110.858	4.13847	5.17098	161.081	257.421		541.441	138.405	0.301574	1698.99	201.408	0.109479	1789.92	4.54005	1738.08	252.535	0.0909484	1759.37	0.393368	11.2837	4.65466	10.1126	300.977	296.651	6.93657	65.6079	446.403	1.47672		438.562	3.32024	1660.28	657.907	480460	0.983931	-0.226134	2.42751	5.56999	9.34321	0.210305
2021-11_3.2_AT21_FRAN_26_M_z146	AT21 FRAN 26	33.919	90.2437	167.108	1.22682	22.6191		34.8452	-0.181114	70.8039	1.50671	5.50879	100.1	146.675		119.892	61.9459	0.329994	1838.18	96.0421	0.116339	1899.78	5.27985	1865.15	145.03	0.0999296	1925.01	0.339249	10.9337	2.0228	7.13714	156.29	155.841	13.4489	39.9016	180.975	1.15203		180.304	3.03435	1041.31	414.19	458790	0.976925	-0.581653	2.11572	6.51386	10.9263	0.164765
2021-11_3.2_AT21_FRAN_26_M_z149	AT21 FRAN 26	30.4429	121.113	215.93	2.95129	30.4537		44.2466	-0.0227764	86.8387	1.04435	7.97213	144.875	109.211		32.1313	37.2802	0.333458	1854.99	57.7508	0.115581	1888.06	5.29991	1868.59	108.858	0.101651	1956.71	0.402849	17.4404	1.1533	10.2004	114.489	114.745	11.2319	49.3502	107.251	0.931137		107.763	3.00156	1392.51	520.737	456412	0.925317	0.104856	2.29391	6.10188	10.5525	0.279151
2021-11_3.2_AT21_FRAN_26_M_z152	AT21 FRAN 26	52.6051	105.444	189.795	1.05123	22.1741		38.0993	-0.00351543	78.6461	2.71083	3.27165	137.253	130.196		543.609	52.761	0.336381	1868.89	82.2249	0.115715	1889.97	5.30727	1877.84	129.318	0.103527	1991.02	0.137997	10.6276	2.92876	8.2938	135.849	133.585	7.23411	44.6725	152.758	1.11709		151.785	2.97724	1226.23	452.96	448838	0.96286	-0.282142	3.95635	5.87349	11.403	0.18307
2021-11_3.2_AT21_FRAN_26_M_z153	AT21 FRAN 26	146.729	271.259	559.682	2.93921	52.9642		107.885	-0.120952	239.216	4.32784	11.0402	129.472	449.166		380.614	122.515	0.330244	1839.33	190.703	0.115727	1890.35	5.25729	1861.55	438.207	0.0962048	1856.49	0.769249	31.3999	3.00919	20.3092	501.297	483.86	5.54834	138.026	364.282	0.725037		357.526	3.03079	3728.23	1401.85	458837	0.968936	0.207074	5.37385	11.7177	23.8807	0.241236
2021-11_3.2_AT21_FRAN_26_M_z154	AT21 FRAN 26	92.5143	236.423	394.376	2.28287	53.9774		87.8921	-0.0849234	137.73	6.31388	8.17324	187.221	272.169		199.663	99.1308	0.333418	1854.77	155.733	0.11696	1909.37	5.36535	1879	265.956	0.100907	1942.87	0.448977	27.354	5.45737	19.6673	288.871	282.748	6.57967	85.9824	289.446	1.01565		288.406	3.00053	2635.58	867.873	455928	0.963118	-0.260982	9.86726	29.9156	49.1167	0.46645
2021-11_3.2_AT21_FRAN_26_M_z155	AT21 FRAN 26	55.5842	164.121	242.428	4.92909	50.1718		54.6813	-0.0806188	91.7811	0.959583	17.5604	147.059	82.4131		13.3063	21.3021	0.335277	1863.74	32.9776	0.115347	1884.25	5.32136	1871.87	81.5023	0.0986518	1901.55	0.865212	32.585	0.727509	13.9362	89.9932	89.1176	20.8193	53.8617	61.7466	0.686551		61.4922	2.98398	1603.12	548	451530	0.895222	-0.183672	3.13074	10.5703	12.91	0.371706
2021-11_3.2_AT21_FRAN_26_M_z156	AT21 FRAN 26	35.7863	73.6195	140.576	0.760729	13.7429		28.2237	-0.00518442	64.661	1.99883	2.14119	120.951	62.3872		73.7327	29.487	0.335922	1866.74	45.329	0.114725	1874.54	5.30447	1868.84	60.9735	0.103121	1983.44	0.0868176	6.85152	1.95036	5.46631	65.2074	63.6591	6.42064	32.7542	86.371	1.32243		84.9778	2.97949	875.084	371.038	451749	0.96705	-0.516504	1.7051	3.98455	6.78088	0.168619
2021-11_3.2_AT21_FRAN_26_M_z157	AT21 FRAN 26	92.3872	170.912	286.331	5.12555	40.767		56.8407	-3.35407	144.933	4.40279	40.1492	142.39	72.5242		2023.59	146.96	0.257479	1476.78	199.959	0.101712	1654.63	3.60086	1549.4	70.4203	0.0738523	1439.92	4.62936	48.9338	5.28236	14.0082	107.804	102.505	11.9647	75.814	557.154	5.61288		552.861	3.8863	1676.96	807.713	466644	0.971704	0.341494	16.582	29.0819	42.1695	1.01773
2021-11_3.2_AT21_FRAN_26_M_z158	AT21 FRAN 26	13.2192	56.2287	80.5979	0.185696	13.8514		18.3999	-0.229912	30.5218	2.47436	2.28836	100.135	31.6039		-28.9337	11.7374	0.0787418	488.581	9.03215	0.0575256	509.215	0.623477	491.822	31.1155	0.0251723	502.483	0.0697725	5.75821	2.68165	4.39768	135.286	133.007	4.05083	19.5934	145.603	1.07308		144.163	12.7127	553.312	193.229	464142	0.786669	-0.0514478	0.729937	3.13905	3.54002	0.0592121
2021-11_3.2_AT21_FRAN_26_M_z159	AT21 FRAN 26	148.556	185.581	246.411	7.96292	56.207		59.2986	-4.4622	82.8023	2.94123	28.0056	182.795	156.129		473.355	78.8101	0.293917	1661	114.113	0.108312	1770.29	4.37299	1707.06	154.087	0.0776156	1510.23	3.17782	42.8822	2.67426	17.3876	215.522	205.94	11.3239	48.9435	269.792	1.25937		263.752	3.40179	1745.61	553.558	447091	0.92541	-0.0589502	26.7149	34.959	32.404	2.26997
2021-11_3.2_AT21_FRAN_26_M_z160	AT21 FRAN 26	26.0789	42.3376	79.3398	0.474907	8.26224		16.2459	-0.000472093	35.5911	1.32385	1.6113	83.91	39.4666		69.5123	20.3584	0.337711	1875.54	31.2891	0.11525	1882.79	5.35734	1877.89	38.0346	0.102826	1977.88	0.0494474	5.0482	1.42774	3.102	41.6661	39.4516	12.4361	19.6915	60.6893	1.46752		58.0572	2.96072	504.809	200.801	448429	0.96992	0.142094	1.54474	2.80135	4.48823	0.116899
2021-11_3.2_AT21_FRAN_26_M_z161	AT21 FRAN 26	21.4196	92.9311	164.563	0.750392	21.7131		35.9124	-0.0060152	63.0011	1.6221	3.49687	117.289	67.6024		399.166	34.2891	0.302954	1705.43	49.9108	0.109223	1785.51	4.55705	1740.24	69.7881	0.0933252	1803.14	0.172512	9.63482	1.68793	7.48684	79.3886	80.6429	9.43615	37.6657	109.087	1.39966		111.542	3.30844	1017.46	372.97	447554	0.974211	-0.241979	3.90956	16.5876	26.4042	0.144094
2021-11_3.2_AT21_FRAN_26_M_z162	AT21 FRAN 26	53.3195	92.0844	179.669	1.0245	19.1864		37.5452	-4.53254	88.8328	3.85568	7.02825	146.428	117.278		78.3891	58.4911	0.319881	1788.88	88.9831	0.11431	1868.1	5.03704	1825.05	115.321	0.0996328	1919.45	0.769384	11.246	3.42062	7.06335	127.284	122.541	14.778	47.6467	178.755	1.4041		174.801	3.10687	1119.64	492.744	456718	0.968486	0.0106788	3.81506	5.10629	9.26705	0.16937
2021-11_3.2_AT21_FRAN_26_M_z163	AT21 FRAN 26	43.0221	68.2198	123.758	0.544129	14.0303		25.2208	-0.409103	52.0809	2.18159	2.3082	108.269	100.612		116.509	42.5138	0.329414	1835.26	64.6384	0.114273	1867.56	5.18651	1849.88	97.3869	0.0995865	1918.71	0.125804	7.71131	2.42016	4.92295	109.394	103.87	9.6088	29.8239	128.084	1.17275		123.033	3.03757	762.614	315.872	456881	0.978525	-0.0460393	2.57227	4.25234	8.544	0.125938
2021-11_3.2_AT21_FRAN_26_M_z164	AT21 FRAN 26	74.7438	159.99	237.293	3.00946	45.0118		52.4985	-16.4565	87.1054	1.63716	26.961	149.404	212.236		204.883	66.4826	0.311192	1746.44	101.831	0.115178	1881.81	4.93737	1808.44	204.304	0.0913765	1767.24	2.96413	39.4042	1.73568	14.3942	253.066	239.864	11.3269	54.0679	215.715	0.845812		204.703	3.21305	1627.85	524.663	457703	0.991313	0.280415	5.4446	6.96511	14.0302	0.320073
2021-11_3.2_AT21_FRAN_26_M_z165	AT21 FRAN 26	35.634	58.1588	126.209	0.227597	10.0858		24.33	-0.226711	65.6106	3.89749	1.40619	98.8309	105.436		17.2595	83.5284	0.333373	1854.25	128.643	0.115782	1891.22	5.31921	1871.24	101.651	0.102131	1965.21	0.0920233	4.52445	5.32656	4.13779	112.758	108.766	5.90129	32.7294	249.813	2.22996		240.643	3.00396	745.264	365.045	447250	0.988098	0.343553	1.83581	4.118	8.94904	0.0740593
2021-11_3.2_AT21_FRAN_26_M_z166	AT21 FRAN 26	10.7372	108.849	167.806	0.557573	23.1939		38.3831	-0.328046	58.2762	3.19271	3.08009	140.518	43.429		-65.6556	26.8726	0.199438	1172.24	28.5859	0.0799112	1193.66	2.19533	1179.34	42.4441	0.0612603	1201.63	0.162735	10.2357	3.67506	8.62374	75.5881	73.4914	11.1331	37.5514	132.07	1.74267		129.389	5.01324	1069.55	360.938	474464	0.9491	0.122727	0.333257	4.46662	6.35165	0.118444
2021-11_3.2_AT21_FRAN_26_M_z167	AT21 FRAN 26	22.9711	99.7498	161.853	0.281708	22.5502		35.6958	-1.183	57.8348	4.08601	4.75614	131.649	56.9661		321.184	56.4795	0.172346	1024.92	56.2885	0.0748337	1063.02	1.77834	1037.24	57.7601	0.0577433	1134.6	0.303724	12.0339	5.56859	7.8451	106.85	108.218	10.0949	37.1868	310.767	2.91566		313.833	5.80553	1041.99	356.057	461383	0.977302	-0.0694778	1.1615	6.38302	8.43512	0.0981807
2021-11_3.2_AT21_FRAN_26_M_z168	AT21 FRAN 26	53.2368	53.3241	107.158	1.0233	12.0488		21.3678	-3.82078	82.4345	2.60642	5.46936	55.4113	112.034		297.243	57.7598	0.326601	1821.72	88.0821	0.114488	1870.91	5.15708	1845.15	107.004	0.0941118	1817.8	0.522958	8.17554	2.07436	4.34792	129.167	121.691	6.00236	29.6952	176.388	1.4188		168.327	3.06159	620.556	361.029	450728	0.957927	-0.301705	4.70284	14.1866	21.3446	0.192322
2021-11_3.2_AT21_FRAN_26_M_z169	AT21 FRAN 26	116.953	135.303	160.694	16.0672	86.8187		39.0201	-136.002	65.443	2.06017	124.835	141.665	92.3503		382.737	43.6278	0.156625	937.928	66.8832	0.115018	1879.28	2.48492	1267.31	89.4586	0.04838	954.878	11.2765	149.254	1.92536	16.4945	205.544	198.645	18.035	37.5927	277.483	1.34859		266.441	6.38588	1098.87	373.131	467052	0.974023	-0.23712	5.49902	6.72206	11.5734	0.879678
2021-11_3.2_AT21_FRAN_26_M_z171	AT21 FRAN 26	42.9177	160.536	256.48	2.20561	38.3703		55.4668	30.7314	98.3859	1.61762	7.4229	250.205	112.44		-32.0445	41.4594	0.338018	1876.98	63.6237	0.114875	1877.07	5.35763	1877.81	109.849	0.101765	1958.78	0.292296	17.5102	1.68247	12.3352	118.774	114.792	10.7508	58.5771	121.201	1.01377		117.237	2.95781	1662.75	570.705	458258	0.980434	-0.149977	2.96306	9.55263	9.98485	0.182545
2021-11_3.2_AT21_FRAN_26_M_z172	AT21 FRAN 26	29.5464	72.156	136.271	0.838453	17.8207		28.5217	-1.06189	67.1422	1.46499	3.39047	115.461	69.5913		132.144	35.5168	0.325808	1817.91	54.1612	0.114207	1866.51	5.13646	1841.87	66.3202	0.0954908	1843.34	0.208724	7.58938	2.0776	5.71424	78.5215	75.1692	9.23026	34.9547	109.55	1.39312		104.219	3.06836	855.373	357.513	473867	0.949195	-0.273747	1.21672	3.37537	5.4568	0.115286
2021-11_3.2_AT21_FRAN_26_M_z173	AT21 FRAN 26	92.1315	212.566	402.047	2.03454	43.3326		84.7979	-0.0908329	163.958	4.64779	4.74532	149.997	229.783		3.24725	80.373	0.327037	1823.81	123.913	0.115455	1886.11	5.21212	1854.25	223.623	0.0989683	1907.39	0.188237	14.7242	2.72988	16.3952	249.972	245.079	2.92676	100.49	242.447	0.969002		235.792	3.05805	2632.67	954.109	468183	0.967783	0.245491	4.42556	11.3033	17.5737	0.195375
2021-11_3.2_AT21_FRAN_26_M_z174	AT21 FRAN 26	40.9825	300.272	427.722	0.396196	71.6547		104.798	-60.2965	116.006	3.08081	35.3111	144.553	50.8904		51.5491	55.0594	0.171542	1020.5	54.621	0.0742289	1046.64	1.75801	1029.79	48.7272	0.0542002	1066.8	4.28814	33.5986	2.30199	24.9984	101.209	96.3235	1.6173	87.6052	321.055	3.17594		305.551	5.83234	2773.91	741.922	459502	0.966834	-0.123898	4.75213	11.0624	19.4405	0.104798
2021-11_3.2_AT21_FRAN_26_M_z176	AT21 FRAN 26	61.9482	133.362	258.95	1.2063	26.7243		53.8438	-0.258879	106.518	3.9891	4.00043	119.555	143.103		435.192	64.6786	0.323283	1805.57	101.115	0.117079	1911.24	5.22578	1856.53	136.837	0.0990581	1908.99	0.241978	9.77192	3.6926	10.3263	155.532	148.048	7.58131	63.3617	200.548	1.29375		190.536	3.09319	1652.93	635.348	463428	0.968261	0.219748	2.9754	6.47245	11.6287	0.173351
2021-11_3.2_AT21_FRAN_26_M_z177	AT21 FRAN 26	49.1671	151.35	263.455	1.81244	38.1245		55.0535	-0.11899	108.858	2.41781	8.31269	127.069	300.199		180.746	101.845	0.328648	1831.65	158.625	0.11664	1904.51	5.29432	1867.65	286.278	0.0977337	1884.55	0.492687	14.746	2.7968	12.2031	332.733	316.234	6.80832	61.4802	312.096	0.951308		296.904	3.04267	1653.03	609.625	468249	0.984701	-0.137378	2.73455	9.80661	14.1	0.26493
2021-11_3.2_AT21_FRAN_26_M_z179	AT21 FRAN 26	11.7416	41.5575	77.4679	0.189868	8.2071		16.3563	-0.0431598	33.6329	1.69195	0.823655	69.4028	67.4953		79.0757	56.5973	0.16951	1009.35	56.48	0.0748129	1062.4	1.75108	1027.37	63.1335	0.0534436	1052.31	0.071533	2.24118	2.8252	3.03016	136.33	127.201	7.56167	19.4141	340.166	2.51991		317.964	5.8992	471.819	196.894	462572	0.933078	0.00584852	0.585767	2.28647	4.54634	0.0565843
2021-11_3.2_AT21_FRAN_26_M_z182	AT21 FRAN 26	38.0924	208.216	327.211	3.17375	55.2347		75.6831	-0.301233	115.024	1.37641	15.6557	142.001	126.345		150.284	43.5126	0.304987	1715.71	63.2445	0.109006	1781.93	4.58969	1746.93	121.227	0.0892639	1728.07	1.04527	22.0317	1.49736	17.8451	152.857	146.848	13.9446	71.9745	141.637	0.937156		136.403	3.2813	2093.39	682.816	452199	0.967634	0.342058	2.459	7.58345	14.7344	0.448937
2021-11_3.2_AT21_FRAN_26_M_z184	AT21 FRAN 26	108.03	68.6049	114.864	3.69832	26.3468		23.9159	-1.65928	56.0754	1.8851	21.0437	82.985	54.0469		186.508	41.5541	0.302378	1702.84	60.1023	0.108453	1772.63	4.52808	1735.58	51.925	0.0429159	848.268	2.63398	15.9142	2.15339	6.81068	146.39	140.394	3.62566	28.8136	136.36	1.02386		131.379	3.30917	693.97	310.381	460223	0.964242	-0.163708	20.1889	6.99007	6.52765	0.787893
2021-11_3.2_AT21_FRAN_26_M_z185	AT21 FRAN 26	88.6502	306.018	488.018	3.03067	81.6684		114.149	-0.0656472	153.236	3.71103	10.3915	194.7	334.502		360.81	94.6598	0.328281	1829.91	147.415	0.116781	1906.69	5.29323	1867.48	311.541	0.0985095	1898.94	0.444746	24.7247	2.77208	26.397	366.355	346.606	6.77986	105.823	296.212	0.815301		277.88	3.04583	3153.44	971.595	456479	0.981755	-0.259825	3.89342	14.3282	19.7441	0.275398
2021-11_3.2_AT21_FRAN_26_M_z186	AT21 FRAN 26	25.9587	71.1095	121.772	1.10984	17.4928		26.6052	-0.0248352	51.0151	1.16077	2.24503	108.806	63.5741		327.508	24.7184	0.331991	1847.89	37.9513	0.115099	1880.48	5.27504	1864.61	62.3766	0.100685	1938.86	0.12927	4.9904	1.37095	5.55179	68.2121	66.9977	14.807	29.1364	72.3178	1.06952		71.0827	3.01173	748.134	291.815	471072	0.91152	0.280638	1.16514	2.8336	6.94244	0.125854
2021-11_3.2_AT21_FRAN_26_M_z188	AT21 FRAN 26	57.1273	101.327	182.271	0.798769	22.6969		40.9802	-0.0154181	75.2784	3.52752	3.1705	118.452	87.6758		196.927	31.2872	0.326795	1822.37	47.8593	0.114633	1873.19	5.17024	1847.02	82.4696	0.0982841	1894.48	0.177954	7.6498	3.60326	7.80078	96.4346	90.7958	9.36861	44.1185	96.9115	1.02882		91.5296	3.06482	1158.66	471.085	466292	0.980589	0.384019	3.57315	8.88447	15.1758	0.19971
2021-11_3.2_AT21_FRAN_26_M_z189	AT21 FRAN 26	61.5446	112.319	247.366	1.20664	23.647		49.1469	-0.00459432	117.383	2.54842	2.9375	74.6164	191.258		76.6393	62.5457	0.323341	1805.91	96.4893	0.115539	1887.47	5.15679	1845.31	182.139	0.0967236	1866.04	0.127203	6.20416	2.00266	8.42923	212.582	202.826	2.78076	64.691	193.858	0.914854		184.929	3.09219	1593.22	659	443300	0.976564	0.1468	3.2988	8.19625	19.6326	0.17107
2021-11_3.2_AT21_FRAN_26_M_z190	AT21 FRAN 26	69.7311	77.6971	116.169	1.74537	23.9209		27.3445	-2.02761	52.1227	3.37788	21.0407	94.61	70.5039		531.267	45.5717	0.309149	1736.26	70.6382	0.116039	1895.14	4.95188	1810.57	68.1114	0.0928523	1794.21	2.81171	15.7761	3.4027	7.01453	82.2542	79.7674	5.11787	29.5872	145.209	1.80971		141.163	3.23696	762.979	305.089	458431	0.963147	0.0309966	9.24129	7.30692	10.2437	0.292555
2021-11_3.2_AT21_FRAN_26_M_z191	AT21 FRAN 26	62.7459	194.929	343.93	2.19895	50.7373		76.1361	-0.040615	129.019	2.28113	8.38221	149.999	278.378		36.6542	83.2256	0.32787	1827.42	128.79	0.11578	1891.18	5.23995	1857.92	274.128	0.0975075	1880.11	0.358389	18.0331	2.78802	16.2607	307.862	303.02	6.4981	78.6877	246.999	0.802019		243.322	3.05741	2174.76	783.139	472180	0.991906	-0.164788	3.03782	12.8995	19.044	0.233943
2021-11_3.2_AT21_FRAN_26_M_z65	AT21 FRAN 26	55.7561	151.711	273.591	2.82537	41.2984		57.9802	0.0255603	99.5387	2.36311	5.07232	120.949	178.604		14.4554	55.4514	0.3391	1882.26	85.6235	0.115666	1889.4	5.40789	1885.91	165.577	0.101339	1950.96	0.635831	33.7649	2.19077	12.973	191.67	177.914	8.95257	61.0416	168.529	0.899266		156.071	2.95052	1656.39	570.715	448908	0.947733	-0.286513	2.48337	11.2257	19.3789	0.329054
2021-11_3.2_AT21_FRAN_26_M_z67	AT21 FRAN 26	63.0279	151.942	273.981	2.20594	34.7346		57.1687	0.309191	104.015	2.52603	6.72249	132.051	146.377		115.074	76.7956	0.301678	1699.13	112.87	0.109945	1797.61	4.57177	1743.17	140.022	0.0887829	1719.09	1.73118	35.2716	2.89924	12.0326	179.137	171.192	11.9074	64.9676	260.208	1.4269		247.855	3.324	1747.27	624.838	476026	0.992162	0.221967	10.9582	11.6538	19.2173	0.301906
2021-11_3.2_AT21_FRAN_26_M_z68	AT21 FRAN 26	24.4534	80.3942	141.637	0.359923	15.6867		31.11	0.0370666	56.0821	5.059	1.53487	108.821	35.8338		108.838	28.3736	0.0803597	498.247	22.5903	0.0596006	587.419	0.660274	514.601	32.7543	0.0259167	517.15	0.24126	12.2243	8.36226	5.98637	149.458	136.424	7.92584	35.6911	370.014	2.4839		337.916	12.4596	876.407	329.706	433246	0.915936	-0.456276	1.33035	4.32876	9.73072	0.0612013
2021-11_3.2_AT21_FRAN_26_M_z70	AT21 FRAN 26	42.0736	76.1289	146.096	0.973366	18.6944		29.4854	0.0195025	59.8939	1.59762	1.71659	101.37	78.9487		5.90896	30.8882	0.331308	1844.56	47.3009	0.114517	1871.39	5.22791	1856.85	76.7188	0.102926	1979.96	0.221839	15.4173	1.54176	5.8057	82.8036	80.6405	10.5294	33.1184	92.0034	1.11567		89.2872	3.0203	876.237	347.992	454771	0.9564	-0.165797	2.19417	5.41577	10.3278	0.150225
2021-11_3.2_AT21_FRAN_26_M_z71	AT21 FRAN 26	127.578	159.769	285.42	3.2244	40.9771		60.1397	67.8084	112.627	3.78479	102.156	177.425	212.634		37.3583	83.9446	0.327542	1826.33	130.015	0.11578	1891.18	5.22497	1856.42	212.371	0.0949222	1832.84	48.0468	92.5168	4.15935	12.8556	240.603	241.13	8.5102	68.8649	253.698	1.02428		255.522	3.0545	1854.25	651.206	462814	0.955757	-0.00706758	11.3216	10.9493	14.278	0.445293
2021-11_3.2_AT21_FRAN_26_M_z72	AT21 FRAN 26	12.852	98.1917	167.304	1.50813	24.1654		36.1755	0.0227715	71.7543	0.703007	3.10006	108.447	19.3979		6.76704	11.4452	0.174518	1036.9	11.4078	0.0746151	1055.93	1.79315	1042.64	20.6279	0.0593874	1165.98	0.254197	22.0077	0.57731	7.97198	35.0459	37.1859	4.35628	40.6492	58.8268	1.66932		63.5501	5.73272	1092.25	405.475	459661	0.62267	0.125574	0.753894	4.44444	7.53522	0.0985175
2021-11_3.2_AT21_FRAN_26_M_z73	AT21 FRAN 26	92.3384	254.508	398.128	5.10369	75.4597		92.18	6.13072	136.554	1.8778	43.0631	1386.32	223.324		96.0974	67.1549	0.324896	1813.48	102.714	0.114392	1869.48	5.11832	1838.87	227.147	0.0990548	1908.97	11.4863	85.1738	2.11974	21.9539	241.801	246.257	8.96102	88.0709	194.36	0.803837		198.07	3.07853	2517.48	799.839	480933	0.986595	-0.726553	3.7211	8.72278	20.6237	0.340193
2021-11_3.2_AT21_FRAN_26_M_z74	AT21 FRAN 26	126.226	313.548	452.906	3.61451	80.0677		108.771	0.46671	130.413	4.28032	20.2157	261.3	225.398		139.849	75.7154	0.318426	1781.89	117.187	0.115785	1891.28	5.0761	1831.89	219.471	0.093926	1814.44	4.21077	80.0427	3.49104	26.6785	257.744	249.911	7.30201	93.911	233.359	0.906632		227.756	3.14159	2884.1	843.593	473922	0.975111	0.28968	7.87928	14.8828	22.5953	0.384212
2021-11_3.2_AT21_FRAN_26_M_z75	AT21 FRAN 26	60.3859	160.86	298.586	0.937941	34.8729		62.5311	0.0100116	119.905	2.60838	2.37946	102.077	289		24.2581	101.079	0.330573	1841.1	156.796	0.116094	1896.08	5.28393	1866.13	273.001	0.0991317	1910.44	0.217219	21.3836	3.17112	12.4104	312.195	295.601	7.0895	72.1961	308.589	0.988688		292.181	3.02456	1854.51	705.389	450943	0.956786	-0.220718	2.37629	8.87555	19.2795	0.205077
2021-11_3.2_AT21_FRAN_26_M_z76	AT21 FRAN 26	97.5337	254.025	433.118	2.80624	60.3785		97.079	0.141057	137.867	8.72538	6.27582	262.637	195.584		18.9866	76.2354	0.329207	1834.47	118.811	0.116642	1904.52	5.28635	1866.51	187.21	0.0993014	1913.53	0.876665	38.9216	12.5974	20.3393	210.918	202.69	5.43601	94.5777	230.959	1.09993		221.647	3.03712	2715.03	868.25	454096	0.938384	0.0251365	3.66839	14.0588	18.051	0.302624
2021-11_3.2_AT21_FRAN_26_M_z77	AT21 FRAN 26	19.2777	153.039	243.181	1.58163	40.1125		52.7425	2.38486	74.0612	1.42971	10.1128	120.481	80.9633		332.84	50.1037	0.29856	1683.96	75.1468	0.112314	1836.27	4.61621	1751.72	77.4959	0.096368	1859.44	2.23761	29.1009	1.68444	12.0301	89.6478	86.2871	13.9129	51.0214	166.923	1.85716		160.726	3.35162	1521.97	477.799	461482	0.967241	-0.11351	4.14612	11.4353	17.2647	0.245571
2021-11_3.2_AT21_FRAN_26_M_z79	AT21 FRAN 26	36.5971	107.694	190.971	1.26775	26.8614		40.3289	0.0197434	75.9353	1.22424	3.33502	89.2428	108.944		23.648	38.215	0.331618	1846.16	59.0859	0.115853	1892.23	5.2903	1867.12	104.102	0.094788	1830.4	0.32226	15.8743	1.34374	8.50941	123.5	118.686	8.82274	45.4292	115.632	0.964536		111.37	3.01451	1207.46	447.79	480378	0.927603	-0.125769	2.72808	17.007	25.6995	0.278215
2021-11_3.2_AT21_FRAN_26_M_z81	AT21 FRAN 26	99.5567	99.7496	170.752	3.87972	30.4634		36.069	209.238	66.3817	2.0678	139.333	255.685	64.5293		226.687	33.7196	0.294812	1665.45	50.1532	0.111532	1823.6	4.52563	1735.47	62.5001	0.0743562	1449.26	64.5404	46.2506	1.95551	7.95612	93.4213	91.0774	16.6846	41.4101	111.78	1.19835		109.263	3.39139	1006.43	383.917	464363	0.900866	0.075593	39.54	4.77956	6.73152	1.86986
2021-11_3.2_AT21_FRAN_26_M_z82	AT21 FRAN 26	59.0331	65.8281	126.969	1.23931	17.7099		25.939	0.239971	60.2081	1.7535	5.28919	93.7567	112.549		274.169	57.7851	0.31327	1756.61	90.0181	0.116726	1905.78	5.04335	1826.4	108.999	0.0860006	1667.49	0.997175	9.99865	2.4874	5.32774	139.894	135.805	16.1047	32.771	181.664	1.28838		176.729	3.19235	772.672	332.916	475892	0.893226	0.573626	3.33981	4.4229	8.61507	0.170792
2021-11_3.2_AT21_FRAN_26_M_z83	AT21 FRAN 26	37.1821	184.22	305.85	0.516997	41.9238		67.1831	0.0349466	111.19	2.49896	3.62854	122.652	187.013		56.1392	93.1708	0.292685	1654.79	134.647	0.10858	1774.84	4.37111	1706.65	177.758	0.0887598	1718.74	0.319698	15.6488	3.21211	14.2077	225.587	214.393	7.80538	71.7712	324.249	1.41109		306.227	3.4167	2027.61	678.553	473355	0.977671	0.611949	3.55396	11.6278	17.0428	0.0952372
2021-11_3.2_AT21_FRAN_26_M_z84	AT21 FRAN 26	66.6068	268.639	424.049	3.69811	68.5114		93.9549	2.46168	153.576	4.30647	20.1331	283.775	379.076		251.363	160.17	0.299261	1687.54	235.649	0.110602	1808.47	4.55267	1740.45	358.159	0.0909683	1759.75	4.26966	35.2083	4.56023	20.5271	446.787	421.445	10.5137	95.8235	540.674	1.20025		515.228	3.34047	2786.84	933.18	445929	0.9736	0.316387	4.96309	9.13069	13.4496	0.501955
2021-11_3.2_AT21_FRAN_26_M_z85	AT21 FRAN 26	23.1962	71.8441	129.202	0.948099	16.282		27.3567	3.36021	53.0493	1.51819	7.42669	175.151	49.3618		322.505	28.3606	0.324513	1811.58	42.3249	0.111898	1829.18	5.00158	1819.03	48.9197	0.0999624	1925.5	1.65158	7.24559	1.74252	5.58888	53.5094	52.2566	24.8759	32.251	83.5526	1.55509		82.6682	3.08114	804.565	308.625	479675	0.889817	-0.411921	3.37539	6.04923	6.23398	0.144845
2021-11_3.2_AT21_FRAN_26_M_z86	AT21 FRAN 26	47.4567	120.106	218.947	1.0004	27.0416		46.786	0.0196794	95.2361	2.68976	2.92206	141.197	182.25		124.253	77.1426	0.326309	1820.41	118.603	0.115744	1890.63	5.19421	1851.56	173.819	0.0964021	1860.18	0.294335	9.13611	3.68026	9.11431	203.612	194.616	12.3701	54.0325	236.666	1.16092		226.314	3.06252	1389.01	551.412	463742	0.93656	0.136597	2.38682	7.22996	9.27571	0.171386
2021-11_3.2_AT21_FRAN_26_M_z87	AT21 FRAN 26	49.6841	159.579	267.645	2.68734	41.3179		59.9235	0.0745977	100.979	1.5969	6.60925	112.952	163.181		41.7486	46.8862	0.326503	1821.24	71.9582	0.115421	1888.18	5.18952	1850.65	157.116	0.104893	2015.98	1.01113	17.5324	1.51476	13.2159	168.235	162.094	11.9916	62.8266	142.839	0.849907		137.765	3.06228	1651.07	576.175	436109	0.94986	0.412085	3.3428	10.8717	15.9886	0.287692
2021-11_3.2_AT21_FRAN_26_M_z88	AT21 FRAN 26	34.0541	98.0456	167.397	1.15168	20.8452		36.1011	0.0485926	77.869	1.55801	2.1939	166.307	87.1064		55.972	46.1755	0.323609	1807.22	71.059	0.11592	1893.35	5.15657	1845.28	78.529	0.103335	1987.51	0.235844	7.69023	1.75282	6.92666	90.6043	81.3067	7.15309	42.9316	152.609	1.6751		137.096	3.08863	1050.59	435.125	425537	0.953328	0.172315	2.00069	8.67902	12.8614	0.168046
2021-11_3.2_AT21_FRAN_26_M_z89	AT21 FRAN 26	35.9973	67.0966	132.38	1.05583	14.2355		26.9442	0.0702194	58.325	1.41038	2.13132	85.8569	91.8163		39.8208	37.2145	0.328207	1829.44	56.5815	0.114512	1871.26	5.16848	1846.94	87.5351	0.0991729	1911.09	0.191078	5.48499	1.36454	5.39148	100.413	94.4972	11.8193	33.5755	113.716	1.13763		108.114	3.04739	793.345	342.389	455547	0.951982	-0.105001	2.83982	5.71382	10.699	0.129379
2021-11_3.2_AT21_FRAN_26_M_z90	AT21 FRAN 26	35.2688	53.661	39.8754	2.45235	25.1552		11.378	0.839412	9.25624	0.626545	14.3163	103.292	8.12047		196.27	31.3254	0.126213	766.178	27.5558	0.066123	808.988	1.14446	774.45	7.84783	0.0341516	678.717	2.29249	21.0591	0.450785	6.49132	25.3867	24.2232	6.04579	7.0782	259.727	10.5115		243.37	7.92286	325.391	58.4691	446399	0.889502	0.166789	15.3424	8.63524	9.40348	1.24662
2021-11_3.2_AT21_FRAN_26_M_z91	AT21 FRAN 26	20.4853	102.365	173.893	0.336769	21.0624		38.5066	0.251437	68.1555	4.96336	3.15196	91.047	76.4862		59.8948	54.8519	0.304125	1711.64	79.0961	0.108695	1776.74	4.54616	1739.23	72.044	0.0888488	1720.4	0.333866	7.46456	5.62927	7.73972	93.0327	86.6263	4.82269	43.0382	184.085	1.96291		172.685	3.28595	1085.74	401.485	454074	0.943382	-0.339081	1.04383	4.87115	7.44169	0.0708295
2021-11_3.2_AT21_FRAN_26_M_z92	AT21 FRAN 26	48.0771	139.355	236.481	1.96147	34.6913		51.578	-0.00459683	87.0854	1.38672	4.91698	118.66	170.128		36.4016	55.992	0.331947	1847.73	85.5351	0.115114	1880.78	5.25588	1861.55	165.403	0.103948	1998.71	0.461421	13.4532	1.7031	11.6473	177.76	172.463	8.9897	56.0047	167.776	0.949584		161.38	3.0101	1503.38	523.068	420913	0.936644	-0.178749	3.9474	11.0249	17.2561	0.259056
2021-11_3.2_AT21_FRAN_26_M_z93	AT21 FRAN 26	22.9075	73.8264	125.177	0.656934	16.9388		27.0768	-0.00711599	49.006	1.44157	1.95463	108.847	58.5565		9.70876	28.0914	0.332829	1851.99	42.7501	0.114608	1872.81	5.2468	1860.11	58.6745	0.100797	1940.9	0.0824761	5.61114	1.50411	5.71947	62.687	62.0632	16.91	29.807	81.3472	1.28519		80.9949	3.00221	751.962	292.475	475153	0.876572	0.393435	1.1169	2.63305	6.20946	0.0925461
2021-11_3.2_AT21_FRAN_26_M_z94	AT21 FRAN 26	24.7982	141.644	219.221	0.790597	30.8228		49.4242	0.143383	79.9215	2.12729	4.91279	150.383	85.5304		103.043	38.7509	0.309003	1735.67	55.7219	0.108192	1768.3	4.59949	1748.89	85.5319	0.0927309	1792.31	0.53489	12.6905	2.0791	11.0517	98.6799	97.4259	10.6109	52.0664	122.085	1.21709		121.276	3.23463	1524.87	489.12	447265	0.964106	-0.0427299	1.64614	11.4666	16.0921	0.138602
2021-11_3.2_AT21_FRAN_26_M_z96	AT21 FRAN 26	30.6582	92.7012	162.477	1.18085	21.9715		34.2642	-0.00102627	71.4367	1.56483	2.08858	135.104	73.8944		26.8757	30.6368	0.335659	1865.6	47.0983	0.115728	1890.24	5.34567	1875.87	73.4649	0.099002	1907.99	0.19848	8.27328	2.30004	7.59697	80.1427	79.2543	14.0465	38.494	88.5274	1.09319		87.2924	2.97785	1010.66	380.43	474056	0.890541	0.0760659	1.44903	3.99729	4.93906	0.179021
2021-11_3.2_AT21_FRAN_26_M_z97	AT21 FRAN 26	35.0357	189.809	323.518	0.817789	41.7654		69.5644	0.794292	122.051	3.30918	6.30745	157.837	182.543		151.533	91.3742	0.30311	1706.49	132.04	0.108612	1775.38	4.53086	1736.25	183.131	0.0915849	1771.13	0.8269	15.9365	3.74336	14.3378	215.012	213.8	8.54445	75.0882	287.178	1.3585		288.742	3.27792	1994.45	708.219	481122	0.975448	0.433938	2.37442	17.7973	26.0375	0.124307
2021-11_3.2_AT21_FRAN_26_M_z98	AT21 FRAN 26	25.6814	91.8076	158.814	1.47864	21.9733		33.8669	1.00414	57.0455	2.10644	15.3337	89.3536	36.0673		226.083	21.539	0.0888947	548.973	17.5709	0.0611347	641.97	0.74802	566.933	35.1983	0.0290811	579.345	2.33917	18.3628	2.44366	7.4147	133.668	127.735	9.97955	36.6832	239.107	1.78265		232.309	11.2491	963.743	372.76	431114	0.780977	0.115471	6.05828	5.55892	7.47352	0.294036
2021-11_3.2_AT21_FRAN_26_M_z99	AT21 FRAN 26	19.3375	118.814	230.029	1.00145	22.0508		46.2287	-0.0185815	109.143	1.94464	1.41375	168.19	85.3543		60.2565	57.5155	0.335495	1864.91	89.0577	0.116288	1899.04	5.3721	1880.27	83.6537	0.101168	1947.81	0.0647642	6.39833	2.51309	8.24218	90.0621	88.7405	7.37588	57.9726	168.157	1.84892		165.547	2.97809	1426.76	602.365	472534	0.93251	-0.329721	1.01801	8.20462	13.3443	0.195503
2022-04_1_AT21_FRAN_20_LII_z1	AT21 FRAN 20	39.4931	74.9314	148.297	1.86107	20.9036		29.3843	10.6596	64.9021	0.94167	12.3048	183.709	84.5521		3.81977	45.1855	0.332868	1852.14	69.177	0.115125	1880.84	5.28388	1866.01	80.7526	0.0888727	1720.73	5.32511	17.0777	2.62449	6.28047	102.169	98.3414	6.42489	35.8825	135.838	1.29524		130.167	3.00504	874.006	361.889	459304	0.862635	0.175545	2.5268	4.45402	11.2975	0.257463
2022-04_1_AT21_FRAN_20_LII_z10	AT21 FRAN 20	24.3701	64.8139	124.492	0.605124	13.2511		25.8723	0.10022	60.008	0.817829	2.04633	195.795	70.3507		14.037	35.5616	0.339786	1885.48	53.7098	0.113002	1847.14	5.29467	1867.77	66.5525	0.0964408	1860.75	0.807389	6.16662	1.24668	4.94054	79.7607	75.8083	5.78791	31.1183	105.447	1.33743		100.025	2.94329	757.631	335.156	436437	0.819151	0.43109	1.11096	3.47317	5.70272	0.0914594
2022-04_1_AT21_FRAN_20_LII_z11	AT21 FRAN 20	27.9033	46.2506	100.919	0.49012	9.9806		20.0782	0.73469	52.3534	0.874555	3.08306	85.1225	106		8.59305	83.872	0.331483	1845.48	128.642	0.114546	1871.76	5.23834	1858.7	103.903	0.0960099	1852.91	1.98074	4.15887	2.35669	3.64783	119.718	118.013	4.20435	25.4387	246.638	2.18386		241.078	3.016	605.433	278.458	469555	0.814385	0.149802	1.8236	4.46416	10.0815	0.112517
2022-04_1_AT21_FRAN_20_LII_z12	AT21 FRAN 20	4.05353	35.936	61.3241	0.154739	7.64497		13.8482	0.00873067	23.2502	0.873166	0.615328	82.4973	7.63716		19.8597	5.23542	0.161073	962.565	4.90464	0.0697062	912.786	1.54876	948.775	8.11393	0.0511892	1008.26	0.256274	3.67553	1.28183	2.96173	16.276	17.2867	10.6622	13.6804	29.1118	1.81493		31.0185	6.22154	382.265	134.13	512245	0.58485	0.0861936	0.266683	2.20582	1.81591	0.0422339
2022-04_1_AT21_FRAN_20_LII_z13	AT21 FRAN 20	127.73	292.661	456.76	1.94143	72.4456		107.897	1.81149	148.273	1.1866	15.851	245.98	274.587		27.336	93.4005	0.32417	1809.93	143.974	0.115086	1880.34	5.14803	1843.82	277.503	0.0837479	1625.5	7.67816	33.9144	2.96334	24.5132	354.119	359.907	9.87054	100.093	270.855	0.770461		274.273	3.08492	2980.85	918.209	464218	0.948782	0.123922	4.14121	15.5392	25.5381	0.213214
2022-04_1_AT21_FRAN_20_LII_z14	AT21 FRAN 20	112.096	57.0429	91.6057	1.90911	16.3662		19.7094	0.798836	40.7976	0.877014	9.8651	104.17	41.2213		43.8318	24.7029	0.263399	1507.05	37.9052	0.114896	1877.15	4.16298	1666.33	42.3952	0.0283203	564.344	6.261	15.7891	1.26757	5.06113	155.966	161.607	8.7333	23.321	86.4824	0.555779		89.1901	3.79859	544.462	248.501	486759	0.811998	0.237218	5.85014	4.0255	5.07626	0.119916
2022-04_1_AT21_FRAN_20_LII_z15	AT21 FRAN 20	132.271	169.761	214.487	9.44906	58.964		51.5515	3.99159	79.8083	1.03948	50.6741	199.357	151.372		110.046	71.589	0.223837	1302.02	112.024	0.116687	1904.97	3.60449	1550.24	151.101	0.0518256	1021.2	36.6413	62.0983	1.89472	17.9836	314.152	314.654	23.3121	46.73	300.675	0.971504		304.926	4.46883	1411.84	464.081	488997	0.845166	0.256881	5.85995	9.14218	11.7863	0.558641
2022-04_1_AT21_FRAN_20_LII_z16	AT21 FRAN 20	54.7072	94.4575	178.059	1.26186	23.7156		37.4725	0.548052	81.2607	0.908179	7.2126	128.078	211.15		6.39187	81.0147	0.331741	1846.69	124.542	0.114718	1874.48	5.25315	1861	205.044	0.0912123	1764.08	2.86311	12.0839	1.81993	8.45574	248.324	246.879	19.7905	44.4306	238.463	0.96293		232.107	3.01458	1102.03	469.013	472669	0.902437	-0.0140194	6.98933	3.9616	9.29423	0.293657
2022-04_1_AT21_FRAN_20_LII_z17	AT21 FRAN 20	107.009	167.979	235.75	2.80322	43.4363		58.5614	0.0331916	77.0967	0.906613	5.83992	238.604	235.748		2.98227	45.3419	0.331392	1844.98	69.3193	0.114029	1863.41	5.21676	1854.95	230.32	0.0930602	1798.42	1.02872	17.9678	1.52252	14.6389	270.535	265.235	6.39141	50.2731	132.987	0.491497		130.256	3.01804	1591.4	472.597	458719	0.847703	-0.0841684	3.08682	8.55898	10.9833	0.308716
2022-04_1_AT21_FRAN_20_LII_z18	AT21 FRAN 20	7.70908	58.7857	103.249	0.612697	13.9016		22.3902	0.0141898	59.7074	0.802813	1.72228	72.6669	27.6938		1.6571	54.7	0.267701	1529.07	70.3786	0.0961515	1549.64	3.55451	1539.25	26.6104	0.0906669	1753.64	0.307361	5.27635	0.894465	4.54427	32.8177	31.5776	4.6763	26.1279	200.329	6.40813		197.739	3.73482	632.357	287.696	500304	0.807501	-0.0854458	1.00632	8.03256	11.877	0.174933
2022-04_1_AT21_FRAN_20_LII_z19	AT21 FRAN 20	39.5199	79.2547	144.747	0.605879	17.4019		32.2365	0.899291	61.2069	0.895287	2.1951	152.519	92.3651		50.3501	35.0495	0.336781	1871.06	55.2166	0.117433	1916.1	5.46082	1894.2	90.1444	0.0980664	1890.73	1.25612	6.39796	1.56261	5.96904	100.425	97.9914	7.87938	33.2596	103.242	1.02385		100.753	2.9692	865.504	341.496	476095	0.534709	0.345295	2.45023	6.0417	13.5301	0.117434
2022-04_1_AT21_FRAN_20_LII_z20	AT21 FRAN 20	52.5415	112.144	187.87	1.0241	25.9739		42.059	0.0564091	81.7372	1.02022	4.285	133.558	86.8728		32.7624	32.0657	0.330875	1842.35	49.5125	0.115493	1886.15	5.2761	1864.36	86.4081	0.0950496	1834.8	0.9188	11.8184	1.66785	9.09892	97.1557	95.6881	7.29817	45.2998	91.2474	1.00739		92.0721	3.0249	1177.63	442.649	475479	0.82104	0.0844247	7.96646	20.4495	33.434	0.255659
2022-04_1_AT21_FRAN_20_LII_z22	AT21 FRAN 20	10.7475	43.7992	80.1272	0.407463	8.56597		17.783	0.0206961	36.789	0.851483	1.03222	113.02	23.8377		22.466	12.6051	0.306328	1722.22	18.0733	0.106559	1740.1	4.52663	1735.04	24.4428	0.0865444	1676.48	0.160181	3.67387	1.01823	3.34255	29.3076	29.6693	10.2403	20.1321	38.2939	1.30295		39.2151	3.27032	485.434	200.665	502694	0.838434	0.23248	0.600437	2.33767	3.80851	0.0940719
2022-04_1_AT21_FRAN_20_LII_z23	AT21 FRAN 20	35.8122	107.787	146.77	3.19582	32.1323		36.3535	0.00933238	47.0081	0.838488	5.8797	117.578	30.5661		23.5298	12.3671	0.337395	1873.76	18.7576	0.113185	1849.28	5.31364	1869.88	31.5432	0.0975029	1879.8	0.751669	17.2492	0.830158	9.12917	32.9822	33.5688	9.34329	31.7294	33.8312	1.00203		35.1491	2.94783	931.338	289.571	515425	0.855949	0.213383	2.22648	12.9464	11.4453	0.786644
2022-04_1_AT21_FRAN_20_LII_z24	AT21 FRAN 20	13.1615	64.0292	123.491	0.304292	10.3887		26.0427	1.872	56.69	0.919087	3.58042	172.614	30.6993		23.2118	29.4153	0.0927296	571.653	23.1621	0.0588515	559.414	0.75368	570.242	30.9918	0.027769	553.611	1.49593	4.37771	2.53908	4.59811	115.524	114.602	3.48733	31.8749	299.047	2.54189		301.867	10.7819	740.783	320.477	499778	0.578692	-0.10038	2.97108	3.36987	5.73261	0.0820157
2022-04_1_AT21_FRAN_20_LII_z25	AT21 FRAN 20	37.1593	111.659	217.588	0.491921	18.4354		46.1773	0.00980419	97.1746	1.12962	1.15621	398.455	126.53		32.4772	70.2948	0.337993	1876.92	106.971	0.113633	1857.33	5.30417	1869.28	124.374	0.0942044	1819.52	0.10949	7.03562	2.3093	7.98149	140.058	135.244	4.19814	53.2241	202.525	1.41378		198.532	2.95831	1330.07	560.554	486248	0.888776	-0.275686	2.44449	6.42153	12.615	0.119287
2022-04_1_AT21_FRAN_20_LII_z26	AT21 FRAN 20	18.5074	54.1199	92.1839	0.610096	9.97868		19.7077	0.0172813	40.0954	0.876184	1.19859	97.552	62.3805		31.6587	31.2367	0.346124	1915.89	47.4339	0.113435	1853.88	5.42113	1887.81	65.8693	0.0985368	1898.95	0.128924	4.74454	1.09662	3.99683	66.7667	69.0293	5.94903	22.8297	81.2327	1.28487		85.8356	2.88996	571.33	233.361	546340	0.785047	0.161605	2.40862	8.41121	11.8664	0.138614
2022-04_1_AT21_FRAN_20_LII_z27	AT21 FRAN 20	37.2711	78.5744	147.721	0.254337	12.7695		30.1428	0.019893	65.0293	1.03621	1.20795	162.257	102.478		0.715579	43.2748	0.179354	1063.39	42.767	0.0739599	1039.21	1.8269	1054.93	101.204	0.0523627	1031.55	0.0878095	4.45319	2.9631	5.64932	203.508	196.9	7.0035	38.4465	233.987	1.11967		230.675	5.57645	858.742	398.236	484916	0.827843	-0.0620136	1.51031	4.89572	8.41636	0.0725192
2022-04_1_AT21_FRAN_20_LII_z29	AT21 FRAN 20	28.7149	40.3975	85.6209	1.16226	9.35084		16.5137	0.468055	50.3518	0.878267	5.14885	119.874	88.0437		13.3777	99.3666	0.330225	1839.32	152.143	0.114288	1867.75	5.20943	1853.98	86.4937	0.0848974	1646.94	1.13363	7.89182	2.30223	3.31367	108.048	103.609	6.30247	23.7989	295.183	2.65163		288.254	3.02863	484.295	268.098	481227	0.921523	0.56691	1.44197	2.3422	4.98229	0.245741
2022-04_1_AT21_FRAN_20_LII_z3	AT21 FRAN 20	124.505	96.2107	130.396	13.8274	98.2468		26.2993	9317.51	70.7362	1.07154	1263.57	436.113	158.15		33.6038	96.5334	0.318905	1784.24	148.021	0.115256	1882.88	5.0676	1830.42	154.113	0.0842998	1635.53	1269.86	314.189	2.22949	13.3606	204.465	199.183	22.793	32.0565	296.453	1.43831		289.935	3.13654	797.417	356.239	463404	0.884476	0.169696	24.5115	16.2263	6.5813	5.86508
2022-04_1_AT21_FRAN_20_LII_z30	AT21 FRAN 20	98.4129	237.97	394.681	1.88984	42.1973		91.8791	0.24117	123.173	1.07384	4.60219	211.351	179.354		84.6992	62.6322	0.335511	1864.73	99.8157	0.118883	1938.42	5.50542	1900.87	190.911	0.0946889	1828.31	0.708467	16.3433	1.77728	17.8334	198.066	205.999	3.65695	87.8331	169.216	0.831832		179.493	2.98324	2444.21	786.114	505533	0.91336	0.16826	4.14258	18.0008	20.7196	0.202923
2022-04_1_AT21_FRAN_20_LII_z31	AT21 FRAN 20	41.4289	88.3796	133.106	1.2344	17.7329		30.4445	0.267162	50.5687	0.922984	2.32203	221.552	51.9046		3.84896	15.8042	0.17886	1060.68	16.0511	0.0756868	1083.88	1.86771	1069.22	52.5017	0.0528964	1041.79	0.229815	8.20319	2.06973	7.47777	102.624	102.681	3.89435	31.2716	83.8921	0.799733		84.7568	5.59178	870.275	308.505	470567	0.579351	0.0563786	1.76152	4.72828	5.40743	0.142134
2022-04_1_AT21_FRAN_20_LII_z33	AT21 FRAN 20	11.7865	148.82	219.977	0.449866	29.3165		53.292	0.0435226	71.535	0.997026	4.51556	117.337	56.0871		11.6869	29.9528	0.314411	1762.21	43.8599	0.109038	1782.16	4.72829	1771.85	57.5613	0.0898789	1739.37	0.428802	14.809	1.91614	12.1294	65.9308	67.4915	6.11987	51.0383	89.9481	1.38235		90.8347	3.1809	1395.17	450.378	477112	0.829636	0.089858	0.807071	17.3895	20.5787	0.129221
2022-04_1_AT21_FRAN_20_LII_z35	AT21 FRAN 20	43.289	55.3944	113.865	1.37009	9.69614		22.2553	2.82808	63.8952	1.14187	9.08086	227.588	101.721		9.60075	99.2939	0.333969	1857.22	153.78	0.114902	1877.38	5.2897	1866.61	95.6336	0.0956926	1846.9	2.40173	10.0123	4.66974	4.1068	112.195	106.295	6.77041	32.2748	306.266	2.70655		289.417	2.99723	675.636	344.229	449550	0.958337	0.335085	7.92812	4.07298	6.23441	0.500352
2022-04_1_AT21_FRAN_20_LII_z36	AT21 FRAN 20	68.7441	126.854	210.231	0.763722	20.4146		48.6658	0.019475	75.4263	1.39635	2.41811	206.537	284.822		6.26687	98.6446	0.338391	1878.81	152.06	0.114657	1873.55	5.34781	1876.34	256.235	0.0972459	1875.71	0.203976	10.0292	3.54377	9.92111	307.932	281.546	6.38253	49.9157	309.11	0.989504		279.521	2.9541	1381.58	458.994	426214	0.886207	0.207819	3.20409	8.00671	13.0346	0.128018
2022-04_1_AT21_FRAN_20_LII_z37	AT21 FRAN 20	66.2768	210.947	379.656	1.57969	35.9098		87.7995	0.0250358	137.867	1.19048	4.90952	166.333	282.74		16.5369	90.3143	0.332807	1851.81	139.098	0.114517	1871.2	5.25274	1860.76	271.95	0.0937868	1811.76	0.434462	20.3545	2.63091	16.9721	319.797	312.528	4.72135	88.4865	269.893	0.837117		259.58	3.00441	2445.71	793.262	459444	0.888372	-0.188565	3.26142	11.7116	21.204	0.23162
2022-04_1_AT21_FRAN_20_LII_z38	AT21 FRAN 20	22.041	208.616	231.715	1.2783	34.2052		65.9772	3.15105	58.6317	1.47151	10.2776	405.979	56.5835		35.7892	41.8631	0.304508	1713.47	60.5925	0.107556	1757.2	4.51275	1732.85	56.3139	0.0866156	1678.84	2.34807	18.656	3.59374	18.2577	69.4429	70.3847	9.89242	46.0377	132.478	1.88817		131.462	3.28372	1846.43	371.164	483139	0.864593	-0.116956	3.47895	41.5049	32.4949	0.419459
2022-04_1_AT21_FRAN_20_LII_z39	AT21 FRAN 20	31.0379	171.465	199.284	7.26875	44.511		52.9077	6.67693	72.4335	1.24787	43.6768	224.05	13.0567		70.2064	78.2762	0.232672	1348.43	100.139	0.0951971	1530.86	3.05189	1420.45	11.9968	0.00700147	141.016	11.387	60.0353	2.17936	18.7356	199.425	191.409	14.8063	48.7628	352.009	1.75088		327.575	4.2959	1303.07	451.653	468775	0.861496	-0.152259	1.98319	11.0391	10.218	0.940095
2022-04_1_AT21_FRAN_20_LII_z4	AT21 FRAN 20	36.1936	58.6581	130.54	0.440047	11.574		24.8774	0.0260353	73.0339	0.914364	1.09216	93.9516	64.3186		-5.09147	32.9121	0.3271	1824.17	49.7733	0.113647	1857.22	5.15117	1844.34	63.7676	0.0943081	1821.41	0.273679	4.66274	1.6347	4.61148	74.4838	73.838	4.68001	31.9485	97.1134	1.37732		96.1883	3.05773	706.479	360.809	453478	0.807957	-0.100678	6.934	21.4474	38.5694	0.138883
2022-04_1_AT21_FRAN_20_LII_z40	AT21 FRAN 20	9.07547	66.2629	121.896	0.283668	9.0796		27.0022	0.0813339	46.3162	1.18997	0.917455	79.4396	43.8575		32.6645	55.9083	0.322302	1800.59	81.1644	0.107918	1763.34	4.78791	1782.27	40.752	0.0908888	1757.92	0.294616	4.50167	3.7657	5.22314	51.5602	49.3319	2.68406	31.1636	183.44	3.4511		168.02	3.10552	730.128	280.777	462127	0.904459	0.487184	0.480474	4.1486	6.32946	0.143984
2022-04_1_AT21_FRAN_20_LII_z41	AT21 FRAN 20	164.095	147.368	199.458	2.24997	29.388		49.2251	1.50056	66.6615	1.34071	19.2604	212.972	50.5189		70.2679	33.3311	0.252906	1453.3	50.5914	0.113291	1851.41	3.94232	1621.85	50.4384	0.0465667	919.913	5.08866	28.9791	2.96117	13.7385	116.302	119.815	10.9864	45.7839	126.13	1.07915		127.079	3.95384	1288.41	399.916	496913	0.814485	-0.0486947	8.62704	7.41138	7.54482	0.224406
2022-04_1_AT21_FRAN_20_LII_z42	AT21 FRAN 20	17.0037	217.559	323.421	0.495535	42.5473		79.8084	0.00425399	91.2601	1.11706	7.26967	139.662	98.4241		-4.63412	51.4453	0.312103	1750.95	74.8508	0.108541	1773.98	4.66013	1759.8	98.206	0.0872674	1691	0.664237	22.9295	2.57435	18.5895	120.81	123.94	5.89024	69.5699	158.962	1.31071		157.974	3.20195	2204.77	589.406	486151	0.863987	-0.218722	0.820383	9.93052	15.7059	0.0792294
2022-04_1_AT21_FRAN_20_LII_z43	AT21 FRAN 20	11.5526	40.6961	74.3579	0.394838	5.9831		15.3835	0.0131265	32.2002	0.763678	0.870728	120.906	22.2401		22.5313	11.4438	0.318344	1781.27	16.8848	0.110185	1800.05	4.82749	1787.99	20.8702	0.0986297	1897.42	0.103419	2.76441	1.00811	3.08369	25.4461	24.2595	19.9467	18.4499	36.0377	1.49354		34.6038	3.14355	435.51	175.917	451295	0.886819	-0.481313	0.587092	3.23211	4.94464	0.0890318
2022-04_1_AT21_FRAN_20_LII_z44	AT21 FRAN 20	38.3787	80.1161	142.476	0.791431	14.0242		32.9328	0.00718983	59.5914	0.896963	1.4931	176.228	91.37		61.4976	36.1939	0.348606	1927.77	55.4938	0.114773	1875.22	5.50025	1900.34	84.7315	0.0978704	1887.16	0.176209	6.22196	2.01386	6.18126	100.22	95.1575	5.15331	36.0379	107.497	1.0694		100.003	2.86716	903.011	335.385	450999	0.830605	0.254624	2.09915	6.1608	9.888	0.149104
2022-04_1_AT21_FRAN_20_LII_z45	AT21 FRAN 20	114.671	144.192	244.672	3.3886	30.2335		53.4901	1.59595	94.5724	1.23602	41.5707	218.91	103.565		56.2368	50.5429	0.303414	1708.07	77.5066	0.114969	1878.44	4.79445	1783.64	98.4343	0.0926028	1789.86	10.2891	28.461	2.7002	11.7525	120.408	116.683	5.76089	58.6726	166.802	1.40044		160.117	3.29442	1623.85	550.09	468126	0.921274	0.258368	4.46125	6.8246	9.56579	0.25623
2022-04_1_AT21_FRAN_20_LII_z46	AT21 FRAN 20	23.1227	35.0861	45.2561	0.556122	8.38784		11.7444	0.0145627	11.749	0.793284	1.42857	109.443	67.8033		1500.78	4.59806	0.38187	2083.37	8.07105	0.131773	2116.95	6.90964	2096.53	68.3343	0.104717	2012.53	0.144908	4.78403	0.510152	3.13158	69.6395	71.5631	11.8136	9.17971	11.5016	0.165305		11.668	2.63199	314.883	77.3808	504109	0.752965	0.145419	1.05731	2.14081	2.20779	0.113397
2022-04_1_AT21_FRAN_20_LII_z48	AT21 FRAN 20	17.6519	8.07061	27.4382	0.155913	1.2956		4.56757	0.0124775	37.8482	0.806597	0.160846	36.7639	99.0305		4.89813	75.9706	0.336758	1870.88	116.78	0.11557	1887.75	5.3466	1875.94	95.2516	0.0965581	1862.92	0.0090485	0.35846	0.865924	0.628061	110.044	106.897	1.81619	9.63709	225.325	2.03454		217.868	2.96803	161.6	140.275	460504	0.900887	-0.109071	1.07341	0.972308	1.92355	0.0363973
2022-04_1_AT21_FRAN_20_LII_z49	AT21 FRAN 20	47.9747	211.593	312.35	3.65787	49.7689		73.643	0.10776	95.3471	0.88094	9.33192	218.532	128.933		-89.5213	32.7988	0.341408	1893.16	51.1836	0.117592	1918.57	5.51462	1902.14	124.939	0.0969536	1870.13	1.15969	27.5241	1.20857	18.1875	142.946	139.753	14.4127	66.6148	94.8657	0.665964		92.4561	2.92898	1966.98	583.255	483844	0.85818	-0.0909932	2.5788	16.9751	24.2499	0.343317
2022-04_1_AT21_FRAN_20_LII_z5	AT21 FRAN 20	33.0297	52.4042	109.896	0.630897	10.1159		20.2288	1.4766	51.0751	0.843338	4.28938	130.537	87.6542		24.7965	44.7825	0.336253	1868.42	68.6733	0.115133	1880.99	5.3377	1874.44	82.7101	0.0901012	1743.54	3.21552	7.15816	1.85626	4.23946	105.869	99.9418	5.33576	27.7342	132.928	1.25395		125.802	2.9751	635.333	299.691	440562	0.946986	-0.296214	3.24241	4.67574	5.87182	0.23787
2022-04_1_AT21_FRAN_20_LII_z50	AT21 FRAN 20	254.577	83.7918	157.843	1.01011	24.7419		32.4834	105.933	72.0022	1.11506	130.238	1304.02	106.842		-106.379	74.3978	0.315687	1768.5	108.859	0.110472	1806.24	4.78072	1781.13	107.37	0.0887784	1719	57.0329	41.6331	2.7713	7.52793	129.311	130.842	8.82367	39.2733	224.192	1.73663		227.622	3.16559	945.788	413.496	479341	0.917589	-0.273606	107.466	5.82352	6.54061	0.258245
2022-04_1_AT21_FRAN_20_LII_z51	AT21 FRAN 20	61.6259	134.547	234.041	2.00537	32.7233		50.2819	3.47567	101.344	1.67618	12.556	177.953	229.754		-357.919	76.8268	0.317279	1776.21	120.402	0.118115	1926.86	5.14515	1843.15	231.672	0.0936811	1809.89	2.48685	21.7213	2.0214	11.2808	262.731	264.361	1974.29	57.3651	230.281	0.873817		232.772	3.15097	1560.07	574.971	423292	0.912701	0.136247	3.50371	6.34741	12.1808	0.232655
2022-04_1_AT21_FRAN_20_LII_z52	AT21 FRAN 20	75.5993	154.358	296.036	1.16231	30.1428		60.5181	1.13788	126.277	1.4906	8.80947	194.957	238.819		-212.349	96.764	0.320005	1789.69	149.057	0.115984	1894.24	5.09627	1835.28	241.262	0.0884214	1712.51	2.46891	17.9942	3.1408	11.588	288.862	291.01	6.85871	76.5047	287.754	0.996354		290.086	3.12162	1868.45	746.784	485183	0.860984	-0.180587	3.78809	6.29538	17.3024	0.126091
2022-04_1_AT21_FRAN_20_LII_z53	AT21 FRAN 20	38.1306	105.423	201.203	0.324867	16.783		43.7655	0.00407295	86.8409	1.3038	1.08417	330.683	90.9589		-85.091	63.0815	0.334612	1860.56	96.4801	0.11511	1880.3	5.2886	1866.63	90.4974	0.0935398	1807.28	0.102175	5.01665	3.27235	7.70231	104.124	103.434	3.38585	51.563	181.854	1.74285		181.7	2.98629	1282	509.47	494428	0.769463	-0.00064714	2.13786	4.26452	9.60191	0.0666176
2022-04_1_AT21_FRAN_20_LII_z54	AT21 FRAN 20	192.433	100.502	156.389	2.9545	28.3826		35.5745	3.37963	65.1599	0.900624	29.1553	153.504	77.4738		448.166	44.4797	0.314708	1763.68	68.0348	0.115224	1882.23	4.97956	1815.4	77.539	0.0773205	1505.14	8.02695	32.9099	1.78295	8.9728	106.641	106.381	9.9388	37.9024	135.63	1.26321		136.163	3.17575	983.942	383.979	489433	0.871759	-0.117929	19.0378	5.03709	8.8701	0.339511
2022-04_1_AT21_FRAN_20_LII_z56	AT21 FRAN 20	43.935	131.501	207.168	1.7273	31.0714		47.406	0.37786	80.8133	0.790683	5.52003	164.585	105.521		75.11	31.7166	0.32978	1837.14	48.7031	0.115401	1884.87	5.22638	1856.48	101.989	0.0928751	1794.91	0.854178	15.6239	1.21941	10.3991	121.656	117.549	7.85483	48.6661	95.6809	0.785499		92.7398	3.03078	1281.61	485.145	461437	0.811723	0.0718878	1.67593	8.42538	11.3856	0.180539
2022-04_1_AT21_FRAN_20_LII_z57	AT21 FRAN 20	41.2362	97.9861	167.36	0.967721	20.8497		36.3991	0.0518734	76.3622	0.992178	2.19497	186.411	90.5137		26.5778	36.8688	0.334791	1861.3	56.6797	0.115429	1885.23	5.30775	1869.48	89.1983	0.0938787	1813.49	0.123295	8.12938	2.18407	7.55642	103.198	101.668	4.98729	42.0191	107.375	1.03999		105.84	2.98668	1019.98	413.187	479043	0.850275	0.041855	1.82494	4.29792	7.31688	0.139142
2022-04_1_AT21_FRAN_20_LII_z58	AT21 FRAN 20	60.9759	186.317	269.831	1.45015	47.3338		64.2225	0.640079	97.0583	0.922176	7.81493	262.323	112.358		41.3561	32.6679	0.341587	1894.03	50.328	0.115676	1889.09	5.42922	1888.66	111.362	0.0937597	1811.21	0.890605	24.5272	1.51783	15.0402	127.937	127.121	12.7869	60.5621	92.7181	0.725244		91.9529	2.92718	1723.63	536.288	461371	0.89862	-0.294605	4.15605	17.9755	24.7366	0.142601
2022-04_1_AT21_FRAN_20_LII_z59	AT21 FRAN 20	8.60739	52.6621	88.7442	0.465169	10.6345		20.998	0.0261148	37.3184	0.737917	1.06857	101.764	22.9673		8.46544	18.6759	0.301093	1696.56	26.1042	0.105044	1713.1	4.35186	1702.75	22.1133	0.0887633	1717.89	0.0795229	4.11939	0.860936	3.87458	28.0906	27.0203	5.25939	21.3082	61.519	2.21906		59.1928	3.31987	553.427	209.952	471139	0.835709	0.345875	0.449451	3.14825	4.43145	0.073466
2022-04_1_AT21_FRAN_20_LII_z6	AT21 FRAN 20	13.6128	94.4141	165.398	0.183293	21.0858		35.4158	6.4185	55.2239	1.07623	4.49347	140.523	35.1452		22.8565	25.913	0.309146	1736.17	36.9775	0.106925	1746.25	4.55792	1740.8	37.103	0.0889685	1722.09	2.95876	9.05983	2.22771	7.00589	43.5168	46.0481	7.31335	35.4337	76.8467	1.77295		81.4075	3.23875	999.351	317.238	511837	0.882854	-0.0123353	1.54231	10.7983	19.5215	0.0577184
2022-04_1_AT21_FRAN_20_LII_z60	AT21 FRAN 20	25.8651	77.501	129.489	1.07928	16.5482		29.6358	0.294929	58.9307	0.816801	2.03468	176.305	45.6596		30.6624	19.9081	0.334772	1861.22	30.8921	0.116506	1901.47	5.36011	1877.63	44.3584	0.0967857	1866.96	0.138687	7.99368	1.09615	6.01648	50.5933	49.2054	10.2806	32.1178	59.0571	1.16274		57.3056	2.98668	826.267	319.104	465490	0.795968	-0.125519	1.46119	2.6942	7.90631	0.166482
2022-04_1_AT21_FRAN_20_LII_z61	AT21 FRAN 20	46.0685	80.3004	156.601	0.828255	14.9143		32.1682	60.297	75.7311	1.19382	11.3184	155.374	92.5564		86.5262	64.9491	0.321987	1799.14	100.285	0.115868	1892.45	5.13037	1840.44	90.5561	0.0959006	1861.65	2.26114	8.90347	3.02991	5.49373	103.081	99.8421	44.4038	40.8608	199.025	1.9442		192.574	3.10638	921.299	406.088	475700	0.966089	-0.380155	4.42982	4.5174	10.4868	0.22506
2022-04_1_AT21_FRAN_20_LII_z62	AT21 FRAN 20	79.2428	278.381	375.698	1.52151	56.4449		94.2827	1.20463	111.5	1.26258	3.10831	290.128	150.912		3.99664	52.7789	0.33069	1841.58	81.404	0.115967	1893.93	5.2734	1864.28	148.379	0.0934572	1805.64	0.263524	19.1204	2.72857	20.2363	173.388	169.064	5.23581	84.2439	155.888	0.915591		153.163	3.0223	2502.68	696.733	478741	0.876438	0.183946	3.73626	20.6993	32.106	0.194964
2022-04_1_AT21_FRAN_20_LII_z63	AT21 FRAN 20	48.5004	84.0543	152.282	0.622984	17.2539		32.4628	2.45168	80.8102	1.0674	3.12773	195.969	237.222		21.2916	107.638	0.338032	1877.1	168.386	0.115923	1893.28	5.38965	1883.02	226.651	0.0965357	1862.6	0.451505	6.95714	3.4931	5.85167	262.904	249.011	12.1149	40.9126	324.978	1.23719		309.819	2.95578	933.388	417.154	472107	0.814883	0.183262	2.24072	4.10471	5.70975	0.120857
2022-04_1_AT21_FRAN_20_LII_z64	AT21 FRAN 20	119.729	266.674	489.523	1.66822	45.1061		104.123	13.4945	216.935	1.33074	6.45241	173.055	378.11		185.504	108.055	0.326037	1818.98	165.562	0.115156	1881.44	5.17374	1847.97	374.505	0.0908314	1757.1	0.955014	17.659	2.5734	17.5357	444.847	435.703	40.5084	125.41	320.225	0.723017		316.495	3.06588	3299.68	1191.98	463820	0.930983	0.054816	5.13157	13.867	21.054	0.191972
2022-04_1_AT21_FRAN_20_LII_z65	AT21 FRAN 20	53.0201	82.3099	114.292	1.05716	19.459		28.2584	153.49	35.7086	0.941811	17.5267	173.073	27.1466		39.48	16.8722	0.324126	1809.38	26.2004	0.117112	1910.74	5.22376	1855.24	27.7618	0.0502286	990.398	5.707	12.0628	1.60273	6.32497	57.9999	58.6467	12.1616	25.885	48.8292	0.846772		49.9259	3.08881	714.739	218.753	507702	0.846925	-0.0464194	5.27176	4.03185	4.55914	0.160889
2022-04_1_AT21_FRAN_20_LII_z66	AT21 FRAN 20	54.0708	123.022	226.009	0.439728	22.931		48.7782	0.0931378	103.616	1.8299	1.63718	270.355	127.932		393.596	77.211	0.33519	1863.35	118.735	0.115954	1893.75	5.34962	1876.52	124.508	0.0950649	1835.38	0.191386	6.81989	4.08258	8.50284	144.081	137.977	4.30933	56.8259	226.412	1.582		219.96	2.98168	1431.46	569.952	457067	0.895559	-0.0223645	1.68863	5.75775	7.0862	0.0936479
2022-04_1_AT21_FRAN_20_LII_z67	AT21 FRAN 20	118.336	188.452	145.359	12.8423	79.6027		43.3178	55.6769	42.0199	0.73371	97.4625	190.835	47.1665		-293.414	111.483	0.293396	1658.35	173.747	0.117587	1918.95	4.74925	1775.74	46.0802	0.0485289	957.502	19.2175	106.318	0.626463	19.6764	105.462	101.156	17.4965	30.076	371.948	3.59679		362.781	3.40672	1128.85	243.084	475938	0.925598	0.321782	18.0527	15.1364	7.85124	1.70906
2022-04_1_AT21_FRAN_20_LII_z68	AT21 FRAN 20	88.656	183.164	293.024	3.27156	48.7104		63.4651	14.9814	117.725	1.29572	26.3805	392.66	117.088		-61.4671	59.9086	0.328379	1830.45	90.9282	0.114513	1871.11	5.17903	1848.86	119.269	0.0912732	1765.36	4.7539	38.1029	2.32696	14.1671	137.258	137.084	3.70748	70.4665	171.001	1.25723		173.922	3.0426	2142.6	652.784	496060	0.855351	-0.413103	2.43508	6.03968	8.1207	0.343173
2022-04_1_AT21_FRAN_20_LII_z69	AT21 FRAN 20	40.8792	147.74	227.478	1.79383	33.4695		50.8131	0.340757	90.1502	0.926027	6.33665	178.776	154.987		-32.1528	54.8348	0.330476	1840.5	84.3766	0.116147	1896.56	5.28735	1866.33	161.247	0.0879908	1704.44	0.660891	18.2146	1.45323	10.633	188.586	192.179	6.79883	52.8421	152.681	0.814745		158.676	3.02517	1467.07	511.159	501014	0.8608	-0.0530669	2.07703	7.07593	12.0804	0.196105
2022-04_1_AT21_FRAN_20_LII_z7	AT21 FRAN 20	67.7211	303.817	450.525	9.94723	109.674		103.685	21.2062	150.975	0.866096	63.1967	257.093	136.484		55.7043	59.6223	0.219	1276.18	86.2186	0.108449	1772.54	3.27441	1473.85	137.016	0.0608041	1192.91	45.5303	95.1174	1.22	30.2299	244.155	245.612	18.5673	96.5863	257.749	1.06226		259.259	4.58207	2805.98	893.008	456493	0.982524	0.245191	3.88166	15.4637	23.1071	1.076
2022-04_1_AT21_FRAN_20_LII_z9	AT21 FRAN 20	27.3481	70.3274	143.712	0.351529	12.4291		28.7928	0.00567437	59.4021	0.942542	0.419223	226.44	47.7544		14.4995	32.6133	0.334415	1859.57	49.4597	0.113627	1856.91	5.24067	1858.75	45.5527	0.0991049	1909.47	0.121152	4.06388	2.06682	5.13199	52.8077	50.5917	3.78568	35.3121	97.1093	1.86096		92.8711	2.99085	835.443	358.958	439893	0.822144	-0.0537053	1.0936	5.30098	11.6849	0.0820567
2022-04_1_AT21_FRAN_20_L_z1	AT21 FRAN 20	23.9054	57.0745	116.564	0.489713	11.9348		24.5049	-0.451182	52.2364	0.860667	1.41871	123.465	56.1701		7.92514	40.5886	0.312413	1752.13	58.9562	0.107888	1762.85	4.66094	1759.47	55.8933	0.0920768	1780.1	0.460364	4.50763	1.62304	4.11734	65.2409	64.3676	5.72623	27.2221	125.351	1.9202		124.74	3.20469	634.216	280.698	468134	0.927262	0.259718	1.99303	5.12819	8.75261	0.134035
2022-04_1_AT21_FRAN_20_L_z10	AT21 FRAN 20	30.9014	65.9815	130.632	0.664453	14.2111		27.453	2.30761	66.6698	1.04606	1.62432	125.027	75.3214		64.3886	43.8574	0.342139	1896.24	67.4301	0.115287	1883.03	5.44936	1891.38	73.3192	0.0915113	1769.57	0.582997	5.69404	2.68587	5.05687	86.6188	82.7714	7.28264	32.7549	125.866	1.4226		122.737	2.92901	725.679	351.937	475801	0.930645	0.146775	3.08576	6.72754	12.1563	0.125119
2022-04_1_AT21_FRAN_20_L_z11	AT21 FRAN 20	17.0539	203.299	315.649	0.501964	53.6029		73.7368	0.0683795	94.8849	1.14102	4.97267	143.037	103.108		22.6434	54.6446	0.313963	1759.89	78.5807	0.107936	1763.68	4.68164	1763.35	100.216	0.089434	1731.1	0.667514	20.9752	2.93962	16.5107	122.33	116.997	3.73337	67.8223	170.457	1.38799		166.196	3.18613	1981.38	610.147	468608	0.90414	0.070365	0.851214	7.71697	10.508	0.0895976
2022-04_1_AT21_FRAN_20_L_z12	AT21 FRAN 20	13.3322	152.873	238.743	1.57422	44.0895		56.6517	0.576392	76.9513	0.910448	5.9525	199.16	63.7802		66.5556	30.763	0.314464	1762.42	44.6386	0.108987	1781.03	4.73305	1772.68	62.3631	0.0909481	1759.19	0.982603	17.3387	1.31955	13.0583	74.6668	71.8893	13.0195	51.5287	95.4033	1.28091		93.0619	3.17975	1512	460.816	459362	0.73916	0.331014	0.653585	12.0353	14.4449	0.21333
2022-04_1_AT21_FRAN_20_L_z13	AT21 FRAN 20	33.4269	75.3678	152.147	0.876968	16.5379		30.4801	-2.91598e-06	70.9768	1.04572	1.42112	192.425	144.284		-691.23	67.1294	0.343788	1904.49	102.715	0.115033	1879.4	5.46111	1893.93	141.222	0.102213	1966.74	0.216235	6.72598	2.38482	5.7392	150.254	145.143	4.5213	38.1147	190.472	1.27054		185.829	2.91034	837.94	384.472	466567	0.948148	0.349056	2.51871	6.18277	13.2859	0.144138
2022-04_1_AT21_FRAN_20_L_z14	AT21 FRAN 20	28.3348	52.1936	102.178	0.331842	9.99893		21.0098	7.12687e-06	45.9544	0.91583	0.7556	133.355	65.1312		-164.151	34.6975	0.334292	1858.83	52.706	0.114341	1868.3	5.27703	1864.64	66.3199	0.0970343	1871.59	0.143606	4.43539	1.87823	3.52815	71.4738	72.09	5.73919	25.8641	97.1785	1.36953		98.8092	2.99251	587.256	255.925	511311	0.87972	0.358341	1.33336	4.25292	6.94727	0.103482
2022-04_1_AT21_FRAN_20_L_z15	AT21 FRAN 20	68.5041	100.813	174.771	3.33607	28.935		36.9728	3.22181	71.8812	0.991229	28.7872	195.069	114.89		-158.712	44.0438	0.274948	1564.54	68.1606	0.116263	1898.4	4.41143	1711.66	109.383	0.0916855	1772.75	15.0335	31.1234	2.21703	8.59159	131.869	126.213	7.68131	41.1354	162.73	1.20871		156.1	3.66725	1022.94	408.008	454544	0.983761	0.362559	8.60358	6.46038	9.15774	0.700938
2022-04_1_AT21_FRAN_20_L_z17	AT21 FRAN 20	50.5153	153.857	237.308	5.56851	49.2652		54.2598	2.46031	87.8563	0.89946	24.7417	255.367	118.364		-39.0471	38.4538	0.308527	1733.02	58.7742	0.114787	1875.26	4.88718	1799.26	113.771	0.0630381	1235.25	10.6324	39.5067	1.38851	14.0437	197.488	187.952	10.2837	55.1291	123.972	0.629545		118.903	3.24506	1733.31	508.754	466547	0.914136	0.316148	3.66929	12.9301	21.8203	0.597122
2022-04_1_AT21_FRAN_20_L_z19	AT21 FRAN 20	116.347	247.264	414.316	1.9131	48.9347		92.831	0.38789	119.572	1.66533	6.96307	234.333	285.535		-18.1137	120.722	0.329213	1834.08	185.222	0.114966	1878.44	5.22239	1855.38	279.919	0.0912696	1764.99	2.51321	24.5972	4.49119	20.3046	333.781	326.978	4.7064	90.9646	355.777	1.08294		350.838	3.04132	2565.95	782.398	497314	0.982485	0.00702	9.46069	25.9594	44.962	0.206249
2022-04_1_AT21_FRAN_20_L_z2	AT21 FRAN 20	102.14	139.196	197.12	7.6132	47.4999		45.8974	-12.1506	76.2781	0.879453	39.6384	234.495	91.2981		37.0876	110.062	0.294918	1665.77	162.027	0.109447	1789.28	4.46371	1723.81	84.299	0.0894587	1731.64	10.6488	49.5738	1.55306	12.8234	108.811	99.2662	16.823	44.4322	387.869	3.604		356.945	3.39242	1211.69	443.555	446487	0.969387	0.604695	17.1749	12.1941	12.9674	1.42138
2022-04_1_AT21_FRAN_20_L_z20	AT21 FRAN 20	155.381	170.669	282.232	2.76662	43.623		62.9671	0.716436	103.028	1.46363	13.9229	270.115	171.453		-51.803	68.2395	0.329368	1835.16	106.54	0.116927	1908.66	5.31459	1870.83	172.286	0.0845564	1640.52	5.35197	28.1578	2.66147	14.9452	218.645	220.376	5.74776	67.6903	199.677	0.920712		201.624	3.03508	1851.7	616.772	497006	0.851914	0.0588999	12.119	5.35519	17.3649	0.404177
2022-04_1_AT21_FRAN_20_L_z21	AT21 FRAN 20	72.6745	221.73	345.037	3.65915	53.1622		78.4657	0.0929683	127.266	1.21802	8.54289	353.241	254.689		-26.1042	66.2904	0.333982	1857.45	101.356	0.114321	1868.2	5.26706	1863.14	246.97	0.0945496	1825.9	1.75043	28.2015	2.04598	18.6568	289.504	281.644	24.0816	80.3469	194.775	0.678271		189.54	2.99373	2201.57	732.45	467910	0.916792	0.0900066	4.42153	11.8644	17.3943	0.39941
2022-04_1_AT21_FRAN_20_L_z22	AT21 FRAN 20	6.34022	48.7916	97.1201	0.811341	9.26038		20.3347	0.0596542	50.1981	0.78096	1.79106	125.283	16.1433		-22.3625	10.1334	0.0952119	586.261	8.12552	0.0598742	595.92	0.786277	588.831	15.3014	0.0294454	586.513	0.396168	4.53584	1.05158	3.75678	59.0276	56.255	3.43685	26.2835	107.151	1.82745		102.059	10.5023	582.311	264.611	463709	0.612952	0.0784734	0.389752	3.02698	4.99325	0.142371
2022-04_1_AT21_FRAN_20_L_z23	AT21 FRAN 20	55.211	112.13	237.517	0.757638	18.6269		45.3351	0.0160134	114.306	1.94076	1.48935	197.675	181.884		2.80992	100.329	0.336983	1871.94	153.955	0.114595	1872.54	5.32636	1872.68	178.398	0.0970844	1872.63	0.158867	6.34066	5.57614	7.29045	201.755	199.992	4.10457	64.2398	288.251	1.44325		285.314	2.96698	1371.8	633.165	500512	0.924507	-0.0775228	2.13916	6.63085	11.6815	0.134146
2022-04_1_AT21_FRAN_20_L_z24	AT21 FRAN 20	26.7512	155.703	231.37	2.79605	41.5603		54.394	1.02559	84.7688	0.916049	17.0305	200.632	73.3988		-25.2797	44.6159	0.292691	1654.46	64.6565	0.108129	1766.96	4.36528	1704.6	70.7494	0.0830472	1612.26	4.60713	32.7546	1.83044	13.9298	95.4937	93.0694	8.4076	55.8407	150.416	1.59621		146.35	3.423	1533.04	497.68	463338	0.95926	-0.10906	1.4958	10.8848	12.3462	0.206858
2022-04_1_AT21_FRAN_20_L_z25	AT21 FRAN 20	20.8695	23.2048	46.5841	0.249384	4.27861		9.764	0.0819499	24.7577	0.857847	0.448575	83.3879	59.4363		-0.734059	48.9857	0.339995	1886.46	75.3455	0.114797	1875.52	5.38191	1881.6	58.1232	0.100221	1930.18	0.0871652	1.18769	1.38973	1.56711	64.2374	63.5872	2.78219	13.0683	140.034	2.21613		138.482	2.94063	291.565	128.94	494411	0.832399	0.145335	0.606586	1.25138	2.80579	0.0780707
2022-04_1_AT21_FRAN_20_L_z27	AT21 FRAN 20	8.5279	38.8017	80.8965	0.286027	6.73551		16.0196	0.000116141	43.1256	0.890724	0.389733	100.846	18.4459		-4.78426	15.9562	0.091695	565.524	12.5082	0.0584844	544.542	0.739605	561.853	17.9847	0.0279125	556.376	0.0540189	2.30169	1.68224	2.6529	71.7362	70.9647	2.34941	22.3816	169.695	2.40575		167.45	10.9084	491.123	226.288	483420	0.750655	-0.193897	0.441987	1.8944	3.97493	0.054666
2022-04_1_AT21_FRAN_20_L_z28	AT21 FRAN 20	24.3804	101.63	151.809	1.75127	28.7851		36.0936	0.0145823	52.6273	0.784903	4.08032	186.336	42.4999		20.6259	13.5682	0.33695	1871.45	20.7298	0.113737	1857.8	5.27883	1864.06	42.3821	0.0982961	1893.55	0.375047	13.0289	1.00379	9.05085	47.8525	48.6468	17.4271	35.3527	38.357	0.875757		38.4523	2.97242	1007.21	327.157	478371	0.907582	-0.0802419	2.2767	12.6261	15.7399	0.302738
2022-04_1_AT21_FRAN_20_L_z29	AT21 FRAN 20	43.1871	97.9322	154.812	1.03807	23.3409		35.7109	-0.0019578	46.9331	0.935247	1.16626	191.667	27.3795		2.53328	12.4393	0.339708	1884.83	19.1745	0.115227	1881.89	5.39677	1883.06	27.6066	0.0967893	1897.46	0.0936505	7.48764	1.46014	8.20734	30.4608	31.1723	3.91502	34.1877	34.5777	1.16994		35.1673	2.9469	961.082	306.561	486775	0.912199	-0.339284	2.25296	6.28989	8.27662	0.129806
2022-04_1_AT21_FRAN_20_L_z3	AT21 FRAN 20	6.50324	44.1327	74.5308	0.217793	10.8468		16.4797	-0.0123562	28.0298	0.862495	1.18178	119.624	10.8057		6.33825	4.32872	0.145083	873.253	3.94879	0.0679639	859.443	1.36183	872.028	10.366	0.0456427	901.815	0.0667432	4.19097	1.55585	3.5097	25.5558	24.365	10.7347	15.7273	29.704	1.18612		28.5693	6.89584	436.916	155.569	431955	0.0785753	0.538993	0.400632	2.75978	4.38597	0.0704756
2022-04_1_AT21_FRAN_20_L_z30	AT21 FRAN 20	175.119	77.9653	137.289	1.62978	20.9441		28.1538	-30.5533	63.0809	1.30157	13.4924	138.581	92.7293		2113.37	45.8604	0.321081	1794.7	71.211	0.116133	1896.48	5.13798	1841.81	91.4366	0.0941252	1817.93	3.52715	19.0232	2.49839	6.57569	106.946	106.642	41.6435	35.0788	137.759	1.31385		136.958	3.11657	873.095	373.847	458447	0.930873	0.109266	10.3308	8.46888	11.9069	0.219453
2022-04_1_AT21_FRAN_20_L_z31	AT21 FRAN 20	53.9144	125.557	189.955	3.11518	39.4036		43.2163	-1.46046	67.6763	0.941489	9.21852	167.662	90.1871		141.751	27.5285	0.312904	1754.7	42.1612	0.114662	1873.2	4.94473	1809.02	86.76	0.0648472	1269.77	1.16052	22.7608	1.36427	11.3025	149.254	144.497	8.72763	43.205	89.9801	0.638797		84.3433	3.19788	1194.26	397.023	438206	0.901248	-0.255853	4.04524	14.4326	18.1526	0.479758
2022-04_1_AT21_FRAN_20_L_z32	AT21 FRAN 20	111.873	163.796	289.692	3.31466	38.8632		64.3464	-0.121884	107.604	1.36181	5.41999	264.073	195.559		34.2488	60.2521	0.33812	1877.16	92.2708	0.114659	1873.45	5.34173	1874.59	191.63	0.0981272	1891.76	0.47561	20.1055	1.94598	13.9995	215.225	213.171	5.27141	68.8015	171.093	0.814362		170.468	2.96153	1836.14	667.026	468861	0.952994	-0.131478	6.02523	7.4625	16.1454	0.382423
2022-04_1_AT21_FRAN_20_L_z33	AT21 FRAN 20	89.8198	156.769	268.794	1.47572	37.5087		57.8488	-0.112587	103.448	1.42183	5.82027	259.204	298.724		6.55164	82.1894	0.335874	1866.66	125.943	0.11498	1878.64	5.31988	1871.79	278.233	0.0967453	1866.45	0.558859	19.6242	2.75891	12.833	333.171	312.414	5.94566	62.1863	250.746	0.763891		233.64	2.97668	1768.67	627.585	446236	0.926794	0.021727	3.898	8.73766	13.7405	0.158523
2022-04_1_AT21_FRAN_20_L_z34	AT21 FRAN 20	35.313	83.0267	159.893	0.875375	19.5585		33.211	-25.1681	68.874	1.0104	8.88296	285.191	145.104		0.28471	64.9753	0.340411	1888.41	99.3379	0.114874	1876.76	5.38522	1882.11	143.087	0.0957915	1848.79	2.65969	10.9245	1.74279	7.2514	164.461	161.459	6.67228	38.5978	185.847	1.14047		182.038	2.93854	1002.38	394.16	481969	0.864883	0.331485	1.46773	4.9735	9.26195	0.123756
2022-04_1_AT21_FRAN_20_L_z35	AT21 FRAN 20	100.242	150.3	244.974	5.03722	38.2043		55.2604	-0.297621	87.6777	1.01691	7.34331	325.095	149.028		22.283	32.0212	0.307352	1727.4	46.1025	0.108312	1769.84	4.58518	1745.85	148.324	0.0887168	1717.8	0.514641	21.0446	1.49094	14.1572	181.184	181.072	13.111	55.6949	100.176	0.558994		99.2189	3.25574	1562.79	518.788	485037	0.876558	-0.0707838	5.60222	7.62995	10.7202	0.37424
2022-04_1_AT21_FRAN_20_L_z36	AT21 FRAN 20	28.9608	79.9052	119.068	1.01352	19.0994		27.4506	-2.42036	39.992	1.00981	8.07264	269.824	246.555		17.0907	115.263	0.370779	2032.86	224.854	0.14698	2310.11	7.50625	2173.17	229.986	0.103913	1998.04	1.74493	13.1555	1.54795	7.04065	254.949	238.189	16.0283	27.0644	318.945	1.26001		295.876	2.69712	811.477	243.949	456729	0.93945	-0.438921	1.89201	4.08162	5.67366	0.142742
2022-04_1_AT21_FRAN_20_L_z37	AT21 FRAN 20	97.266	94.9503	161.077	2.80748	29.4066		35.5314	-6.67	67.9528	0.96881	31.7661	168.461	106.594		18.3866	39.38	0.288881	1635.78	60.6556	0.116035	1894.94	4.61628	1751.71	101.919	0.0656582	1285.16	6.34381	39.8303	1.58041	8.50414	174.168	166.138	9.12958	40.378	136.637	0.78909		129.291	3.46208	1004.24	401.229	453460	0.921933	-0.282127	4.47033	6.66527	7.96893	0.223566
2022-04_1_AT21_FRAN_20_L_z39	AT21 FRAN 20	56.878	108.681	227.924	0.902172	20.6228		45.8384	24.5089	106.044	1.1422	3.17562	266.581	243.378		33.1299	89.3986	0.345678	1913.52	136.107	0.115051	1879.74	5.47398	1895.83	217.978	0.100545	1936.22	0.334704	11.1819	2.456	8.56012	259.706	230.731	3.63713	58.3238	278.451	1.06934		247.221	2.89614	1392.49	561.338	435708	0.966384	0.113134	4.05783	7.47837	16.8993	0.179153
2022-04_1_AT21_FRAN_20_L_z4	AT21 FRAN 20	15.8319	70.0899	132.966	0.672502	16.7624		29.0727	-0.0030137	61.8446	0.826962	1.64505	120.534	58.3712		39.2399	61.7094	0.266905	1524.76	83.2332	0.100597	1633.95	3.71504	1573.61	57.5908	0.0998029	1922.45	0.115758	5.67032	1.28111	5.40501	61.7458	60.1646	3.88757	31.4985	226.093	3.66624		222.235	3.75028	748.694	335.895	459359	0.957532	-0.411828	0.80891	2.853	8.80023	0.110891
2022-04_1_AT21_FRAN_20_L_z41	AT21 FRAN 20	42.4501	102.029	189.892	1.35864	20.0124		40.1656	1.88398	88.3721	0.859414	4.87077	159.576	196.538		11.6977	75.5967	0.325989	1818.27	114.343	0.114035	1863.52	5.11541	1837.51	187.416	0.0936201	1808.49	0.890123	14.0842	1.71077	8.21684	225.364	212.901	10.2362	46.8405	235.752	1.03603		223.297	3.0751	1176.04	464.1	452232	0.951119	0.163698	5.37379	13.0807	19.8679	0.289677
2022-04_1_AT21_FRAN_20_L_z42	AT21 FRAN 20	27.8106	49.0958	92.4992	0.339701	8.58966		20.7038	0.00845091	41.2713	0.830504	1.02529	131.328	50.7609		-5.5634	22.2105	0.335308	1863.51	33.6096	0.114375	1868.51	5.27904	1864.11	48.4138	0.096464	1861.01	0.0711906	4.69198	1.36357	4.00187	56.2996	53.3086	8.27471	22.9724	66.4675	1.17746		63.0259	2.98794	553.253	224.583	461139	0.911086	-0.177427	1.16847	2.39526	4.30971	0.0616094
2022-04_1_AT21_FRAN_20_L_z43	AT21 FRAN 20	64.6013	174.726	311.434	1.43126	34.5506		64.4402	0.094566	124.303	1.12702	6.82728	285.715	266.972		19.3736	103.473	0.336002	1867.22	157.804	0.115269	1883.17	5.33032	1873.3	252.23	0.0964846	1861.57	0.571326	24.0557	2.97276	14.4541	295.903	277.661	5.38582	74.1407	311.623	1.05111		292.9	2.97636	1915.93	700.609	473078	0.957337	-0.266916	3.19662	9.35012	16.8877	0.187062
2022-04_1_AT21_FRAN_20_L_z44	AT21 FRAN 20	53.4754	88.3492	195.109	0.720319	14.2689		38.9579	0.0918089	86.0497	1.33584	1.36124	176.768	125.59		14.2331	60.5104	0.339166	1882.38	91.9431	0.114818	1876.06	5.3578	1877.72	119.983	0.0973741	1877.97	0.156573	6.9207	2.98346	7.11567	137.828	130.764	3.83876	49.6276	178.408	1.2886		170.087	2.9497	1135.03	481.252	488341	0.946047	0.371571	2.03518	4.1998	10.0916	0.0512527
2022-04_1_AT21_FRAN_20_L_z45	AT21 FRAN 20	50.7502	71.6706	132.052	1.88955	17.9838		27.3785	34.5381	60.2847	0.876667	27.617	185.458	100.8		3.25807	38.6216	0.324449	1811.17	58.4308	0.114332	1868.06	5.10424	1836.17	93.0921	0.0849194	1647.11	8.10673	22.7147	1.73103	7.14211	126.568	115.974	16.4234	31.3505	123.297	0.969325		113.558	3.08338	802.288	308.052	441547	0.860411	-0.0203456	3.91874	3.60653	8.15606	0.17964
2022-04_1_AT21_FRAN_20_L_z46	AT21 FRAN 20	82.5547	196.777	313.208	2.31664	43.0851		71.839	2.62628	103.256	1.14293	16.2378	287.911	201.033		64.1662	72.8533	0.334245	1858.79	111.562	0.115619	1888.56	5.31692	1871.3	185.791	0.0967565	1866.63	2.96125	32.7959	2.85228	17.0074	221.61	203.767	5.53642	67.1008	225.013	1.00769		207.718	2.99104	2027.66	591.686	460146	0.891983	0.0460714	3.57786	7.48173	10.7996	0.178402
2022-04_1_AT21_FRAN_20_L_z47	AT21 FRAN 20	72.4171	70.2897	125.924	1.35465	15.817		26.4636	9.05382	49.8069	1.07782	16.2438	194.443	55.7496		27.1809	40.1615	0.301433	1698.12	57.7786	0.108562	1774.26	4.50167	1730.68	51.2075	0.0781949	1537.26	3.92135	18.9385	2.66118	6.63585	75.2783	68.9317	11.0444	29.2952	138.313	1.82764		127.159	3.31994	749.038	277.143	450921	0.908297	0.131804	14.6695	4.87463	5.57482	0.380746
2022-04_1_AT21_FRAN_20_L_z49	AT21 FRAN 20	955.032	261.142	290.097	17.7194	97.421		72.18	20.6355	98.3024	1.07526	143.608	350.297	158.399		454.769	58.9427	0.195547	1150.57	93.0791	0.118418	1931.48	3.18644	1450.88	146.762	0.0257537	513.362	32.1261	173.838	2.47976	30.6873	612.894	569.895	30.174	65.3231	303.547	0.474586		282.278	5.15364	2244.15	569.329	435898	0.991979	-0.383587	98.0611	33.7388	36.3608	2.17961
2022-04_1_AT21_FRAN_20_L_z5	AT21 FRAN 20	17.0636	111.78	193.415	1.27842	28.6595		43.5942	-0.0835798	72.563	0.882476	3.62777	152.997	89.6491		6.60312	40.9924	0.316068	1770.29	59.2705	0.107941	1763.65	4.71807	1769.99	88.4983	0.0900927	1743.4	0.508291	12.4701	1.37555	9.34451	106.102	103.307	6.40595	45.0009	125.502	1.19129		124.142	3.16342	1132.36	407.496	461108	0.834478	0.137452	0.796824	5.81819	9.70643	0.181836
2022-04_1_AT21_FRAN_20_L_z50	AT21 FRAN 20	126.643	187.247	355.044	2.39517	29.6965		75.2332	0.641303	136.763	2.16053	8.7463	232.969	182.39		100.753	77.9344	0.326699	1822.04	119.89	0.115584	1887.96	5.19407	1850.81	176.156	0.0917406	1773.9	1.26212	20.421	3.87895	14.0068	212.197	204.914	5.49406	84.4195	236.291	1.09891		228.248	3.06286	2130.85	754.164	471900	0.96083	-0.358627	4.08421	8.17309	14.6323	0.209647
2022-04_1_AT21_FRAN_20_L_z51	AT21 FRAN 20	64.1349	176.513	304.895	1.06901	33.2754		68.244	0.104155	107.483	1.19727	3.5792	178.496	197.444		179.369	71.6228	0.331035	1843.05	110.521	0.11579	1891.09	5.26847	1863.17	194.097	0.0974814	1879.87	0.350323	17.0441	2.46985	14.4969	215.297	211.72	4.20094	69.7471	207.073	0.949452		203.943	3.02285	1965.5	592.95	483378	0.91774	0.252922	4.47329	12.0051	21.0576	0.210437
2022-04_1_AT21_FRAN_20_L_z52	AT21 FRAN 20	48.6515	134.784	248.445	2.26958	27.0855		53.7292	0.610028	115.566	0.878372	5.86448	302.966	134.344		92.4042	46.7968	0.313679	1758.6	67.3892	0.107994	1764.76	4.65682	1759.23	120.584	0.0899912	1741.62	0.735651	15.2311	1.56304	11.2555	159.051	142.813	7.48486	60.8939	159.436	0.987608		142.732	3.18751	1551.69	581.062	426452	0.866183	0.35667	6.74769	6.79393	12.3317	0.16565
2022-04_1_AT21_FRAN_20_L_z53	AT21 FRAN 20	65.198	122.477	204.066	0.573263	22.7258		48.9146	3.60184e-05	75.0964	1.55444	2.3354	210.44	163.695		119.64	69.365	0.336418	1869.25	106.727	0.115411	1885.23	5.33715	1874.54	143.251	0.097884	1887.39	0.130189	11.68	3.9485	10.2894	178.234	156.298	3.68037	47.6398	225.686	1.24885		197.169	2.97154	1292.32	419.441	420614	0.849599	0.273496	2.55279	6.79404	11.3411	0.104299
2022-04_1_AT21_FRAN_20_L_z54	AT21 FRAN 20	68.7815	259.317	386.607	2.12167	52.1778		96.0849	0.145527	114.018	1.03089	4.40811	236.218	137.009		85.2767	45.1162	0.333275	1853.79	69.2345	0.114993	1878.74	5.26816	1862.84	130.179	0.0968949	1869.14	0.22919	25.4891	1.99005	21.8586	150.607	143.346	3.89096	83.7609	136.658	0.895992		129.491	3.00383	2423.51	663.437	453605	0.957763	0.012892	4.38592	19.3863	25.0993	0.270742
2022-04_1_AT21_FRAN_20_L_z55	AT21 FRAN 20	20.1176	30.2623	66.7652	0.282936	5.00122		13.5337	0.00348366	33.9851	0.895195	0.522947	106.621	41.4101		149.965	28.0961	0.338184	1877.77	43.162	0.115094	1880.07	5.34906	1876.4	37.1252	0.0999841	1925.62	0.0316314	2.17288	2.17397	2.24972	44.3027	39.8431	3.25125	17.2433	89.0594	1.99013		79.3686	2.95586	377.788	169.715	432272	0.747988	0.236158	1.21691	2.18818	4.66992	0.0632203
2022-04_1_AT21_FRAN_20_L_z56	AT21 FRAN 20	54.3081	109.84	182.126	1.46231	22.2208		40.8672	-0.174747	66.362	0.861338	2.33737	165.915	46.7384		70.5749	18.0183	0.339194	1895.22	27.5431	0.114115	1864.77	5.3319	1880.28	44.5289	0.0997262	1920.33	0.117589	12.8634	1.12614	9.08666	50.4609	48.1991	4.85756	40.4013	53.16	1.03252		50.46	2.93105	1083.91	359.255	458247	0.936021	-0.117769	2.23834	8.12212	9.45221	0.140734
2022-04_1_AT21_FRAN_20_L_z57	AT21 FRAN 20	25.896	64.186	118.95	0.794642	12.1739		26.1612	-0.0651907	54.7616	0.774483	1.24366	255.93	51.4126		55.8122	25.0451	0.335191	1863.04	38.4348	0.114989	1878.18	5.29537	1867.19	48.2092	0.0990662	1908.65	0.0997547	4.86949	1.14251	5.00761	55.5624	52.2183	6.67927	29.5513	76.5427	1.36261		71.2818	2.98655	727.268	284.713	457684	0.862135	0.11768	1.13135	3.63044	5.47619	0.101818
2022-04_1_AT21_FRAN_20_L_z58	AT21 FRAN 20	14.7216	25.8545	51.7578	0.347566	5.41209		11.277	-0.0216724	27.2449	0.694417	0.951897	96.9927	28.8592		39.455	15.2121	0.348762	1928.27	23.4933	0.115656	1888.75	5.54334	1906.28	26.6957	0.0998279	1922.11	0.036234	2.9246	0.788185	2.25532	31.1414	28.8871	5.97141	14.1437	45.3955	1.44696		41.7383	2.86924	332.079	139.654	443642	0.912085	-0.26132	0.655283	1.34711	3.41867	0.0730269
2022-04_1_AT21_FRAN_20_L_z59	AT21 FRAN 20	32.5444	70.3482	132.158	0.824858	13.8877		28.149	-0.00214957	62.5956	0.900864	1.51071	164.995	77.6836		19.741	34.929	0.338455	1878.97	53.5611	0.115199	1881.76	5.35417	1876.97	70.4061	0.0970451	1871.92	0.0875517	7.63959	2.11519	5.99803	85.3501	77.3752	4.84576	32.102	109.472	1.26299		98.8116	2.95476	802.322	325.261	424944	0.868918	0.0213105	1.34819	3.93239	5.88046	0.105792
2022-04_1_AT21_FRAN_20_L_z6	AT21 FRAN 20	11.9885	223.038	314.596	3.12243	71.6976		77.2912	-0.391918	89.3478	1.56203	8.87833	102.297	46.9078		-9.08762	25.6127	0.12425	754.854	22.2257	0.0647772	763.363	1.11406	759.162	47.3373	0.0372677	739.519	1.06678	32.4312	3.77924	20.392	132.4	131.823	6.28942	60.9249	196.799	1.49298		200.097	8.06192	2028.44	529.276	482365	0.93608	-0.0837194	0.67141	15.4031	16.5403	0.355294
2022-04_1_AT21_FRAN_20_L_z60	AT21 FRAN 20	50.8081	72.263	127.706	1.46248	17.7964		27.7178	-3.14306	65.8836	0.890174	11.3233	124.216	104.243		16.2041	46.6693	0.335531	1864.79	71.2863	0.115021	1879.14	5.29724	1867.97	94.9892	0.0788234	1533.35	2.21649	15.8595	1.53758	6.21151	141.221	129.996	6.11365	33.5835	146.785	1.0246		134.95	2.9818	766.779	331.967	406176	0.930045	0.542211	2.84385	3.23473	7.41107	0.145939
2022-04_1_AT21_FRAN_20_L_z61	AT21 FRAN 20	69.7349	52.3341	69.7525	3.82754	23.8436		15.5757	-24.2603	53.7538	0.856282	44.1945	184.372	22.5093		124.59	137.357	0.239636	1384.48	177.348	0.0971902	1569.6	3.19642	1455.58	22.5873	0.0930485	1791.67	10.4123	42.9374	1.16524	6.58324	28.4315	28.607	11.6316	18.483	563.657	32.8327		549.559	4.1792	453.989	214.552	464828	0.9292	0.322668	19.4223	16.0142	15.8677	0.965624
2022-04_1_AT21_FRAN_20_L_z62	AT21 FRAN 20	32.1116	57.0005	104.264	0.465591	11.0472		21.4151	-0.0258148	41.8208	0.888527	1.16649	151.155	60.3188		0.437142	23.8932	0.335017	1862.34	36.3057	0.114684	1873	5.27547	1863.78	57.9966	0.0958083	1848.89	0.117039	5.12218	1.23245	4.47462	67.6844	65.3163	11.5628	23.7734	71.583	1.04336		69.1815	2.98598	643.511	233.507	454303	0.840512	-0.23272	1.70617	3.30923	5.94335	0.0778191
2022-04_1_AT21_FRAN_20_L_z63	AT21 FRAN 20	36.0572	73.2554	136.894	0.700333	14.9014		30.1263	-0.106419	59.9839	0.916823	1.68848	131.768	97.1998		0.707694	42.5218	0.327668	1826.71	65.3054	0.11599	1893.93	5.21728	1854.48	93.7088	0.099554	1917.78	0.124098	7.00804	2.31885	5.80327	104.777	100.536	4.93225	33.2617	129.224	1.25113		125.123	3.0537	822.493	346.309	437963	0.899977	-0.172429	2.70228	6.88066	13.2938	0.13154
2022-04_1_AT21_FRAN_20_L_z64	AT21 FRAN 20	35.8301	74.0643	138.898	1.57694	16.2619		29.2264	-0.938636	70.8271	0.819484	3.55703	106.084	133.204		9.51077	66.9742	0.327683	1826.75	103.091	0.116341	1899.67	5.23208	1857.02	126.401	0.0916916	1773.02	0.335235	11.9743	1.66244	5.79154	153.497	146.42	6.47584	36.5522	208.496	1.31687		197.823	3.05401	850.343	390.565	436643	0.94342	-0.0703705	2.9191	3.66712	8.31841	0.218905
2022-04_1_AT21_FRAN_20_L_z7	AT21 FRAN 20	19.3	44.3362	87.2381	1.08879	12.4663		17.8076	-0.280969	50.7215	0.772657	3.3543	174.173	49.4724		-1.15293	26.4207	0.330794	1841.98	40.6638	0.11519	1881.29	5.26867	1863.14	46.6927	0.0967876	1866.91	0.591742	5.96188	1.00992	3.29736	53.5577	50.6888	5.14672	22.8498	80.9018	1.49276		76.2801	3.02311	514.627	257.226	445243	0.792462	0.0629576	0.908342	2.46236	3.82509	0.12121
2022-04_1_AT21_FRAN_20_L_z8	AT21 FRAN 20	68.096	103.188	202.521	0.754161	22.2945		42.5672	-2.69257	93.0457	1.68389	10.2673	335.862	211.564		27.1137	101.111	0.342322	1897.68	157.383	0.116605	1903.79	5.51882	1903.21	198.856	0.101556	1954.88	3.42646	11.5923	4.5472	7.20258	220.806	204.26	2.85248	49.7845	299.965	1.36047		281.359	2.91967	1221.55	512.643	445315	0.877506	0.0442637	2.80409	4.75564	5.50697	0.100633
2022-04_1_AT21_FRAN_20_L_z9	AT21 FRAN 20	41.6172	71.14	136.755	0.91378	14.9295		28.2187	-4.28162	57.9054	1.20674	2.8454	101.201	73.0618		61.0409	47.138	0.330666	1841.36	71.8031	0.114486	1870.39	5.23134	1857.16	73.2969	0.0851658	1651.82	1.0012	7.11411	2.61024	5.31203	90.7746	89.6153	6.59861	33.4249	135.94	1.50332		135.699	3.02411	770.196	323.393	478494	0.814985	0.104405	1.56577	2.88492	6.59995	0.189453
2022-12_1_AT22_FRAN_15_7_7_L_z3	AT22 FRAN 15 7.7	71.4582	226.266	344.691	1.37691	36.6591	11521.1	74.0518	0.135358	139.79	4.25758	3.70719	187.775	257.923	28.4985	55.7685	97.4179	0.338059	1879.15	149.848	0.116446	1901.01	5.43163	1889.55	246.65	0.087939	1703.16	1.16807	24.0062		17.3081	289.054	261.284	3.97941	89.4888	298.192	0.979818	516.774	278.451	2.95455	2372.76	768.224	430522	0.950603	0.112502	8.22273	40.5534	55.4614	0.282871
2022-12_1_AT22_FRAN_15_7_7_L_z4	AT22 FRAN 15 7.7	37.0071	181.237	269.767	3.21881	37.6459	8487.4	58.8223	0.0570298	93.2547	0.962365	8.2018	193.02	112.249	14.206	-2.05886	29.8992	0.331456	1843.24	45.8975	0.115654	1887.51	5.29319	1863.28	111.282	0.0872322	1689.86	0.803623	32.2032		13.7468	127.824	123.526	11.6007	59.5751	88.0811	0.644166	71.4113	87.5468	3.01446	1704.25	581.389	464588	0.93648	0.0161266	2.78078	15.782	19.0117	0.450971
2022-12_1_AT22_FRAN_16_62_M_z1	AT22 FRAN 16 62	48.1398	164.018	248.182	1.63033	38.592	10446.1	52.5912	0.00908522	92.4279	1.18371	5.65849	142.735	138.971	86.3312	38.2647	43.0446	0.330686	1840.12	68.4779	0.115864	1891.36	5.28473	1863.56	133.097	0.0847931	1644.47	1.24823	16.9732		10.9842	158.827	145.517	11.6316	59.0592	130.791	0.741229	395.593	124.566	3.00137	1592.72	512.667	459923	0.935601	0.163965	4.04134	14.4662	17.4507	0.291401
2022-12_1_AT22_FRAN_16_62_M_z10	AT22 FRAN 16 62	33.928	62.601	103.548	0.350494	13.6699	10607.3	21.7081	0.00593866	44.405	1.14091	1.18307	127.865	56.4369	-46.4382	1.8621	23.5369	0.34039	1886.31	35.7412	0.115666	1889.43	5.42378	1884.35	53.5003	0.0856682	1659.68	0.374487	3.88276		3.88934	62.722	57.6087	13.8531	24.4695	69.2183	0.964911	249.256	65.7437	2.92867	696.411	227.25	482878	0.929508	0.0520561	2.74964	6.1708	8.29942	0.0927539
2022-12_1_AT22_FRAN_16_62_M_z11	AT22 FRAN 16 62	208.283	265.827	360.298	3.35683	72.777	9484.08	88.1917	-39.6739	119.232	1.7427	101.498	804.86	166.52	-76.3838	-4.09548	45.3954	0.328349	1829.37	69.9398	0.115675	1888.61	5.23023	1855.37	146.74	0.0748121	1457.88	97.1406	45.3199		17.0295	208.817	174.586	9.48383	80.8161	147.88	0.618297	286.894	129.009	3.02787	2583.52	672.041	460599	0.916212	0.000119728	58.7149	19.9993	22.9838	0.269992
2022-12_1_AT22_FRAN_16_62_M_z12	AT22 FRAN 16 62	11.2321	53.9756	94.8264	0.15891	11.103	12055	20.9	-0.0111036	35.9622	1.28126	1.19483	78.3573	46.7626	-66.3007	-32.9867	38.9857	0.515602	2676.84	94.9494	0.185233	2698.74	13.1603	2686.5	48.1107	0.129118	2445.89	0.401758	3.44857		3.42287	35.797	36.5312	7.33071	23.0809	69.3215	1.77408	-16.9487	71.7656	1.93376	557.241	210.035	506107	0.959251	-0.0246773	0.801215	4.93199	9.84541	0.092387
2022-12_1_AT22_FRAN_16_62_M_z2	AT22 FRAN 16 62	14.0903	28.776	53.2717	0.854663	7.61271	9004.09	11.4358	2.22973	31.22	0.493327	3.36745	79.1921	65.7003	52.5694	-0.871236	42.2683	0.361768	1988.5	69.8657	0.123751	2009.35	6.17863	1997.36	54.7583	0.089971	1738.97	1.52545	3.49713		2.28083	70.4596	56.6539	3.60306	16.0588	135.451	1.80835	561.443	113.033	2.75816	327.641	155.342	408213	0.963226	-0.156644	2.36951	6.54214	7.5116	0.339266
2022-12_1_AT22_FRAN_16_62_M_z3	AT22 FRAN 16 62	3255.86	78.527	94.9309	22.7729	92.048	9455.57	23.0804	-8225.24	39.864	1.21719	1995.85	122.826	31.1297	171.483	-5.29346	13.1957	0.326506	1816.48	20.4248	0.116877	1903.7	5.26236	1852.79	29.6901	0.0953553	1832.58	1717.57	272.988		7.90589	33.4499	32.2396	88.8881	25.4451	40.9352	1.15162	37.7764	39.1274	3.10414	677.1	217.367	441058	0.921547	0.0609897	1259.07	9.33503	6.55988	9.22206
2022-12_1_AT22_FRAN_16_62_M_z4	AT22 FRAN 16 62	168.09	211.563	346.032	5.29909	67.3717	12674.8	79.6674	-5.67419	128.288	1.57185	38.8242	190.365	409.225	512.139	-43.2515	170.238	0.319151	1784.19	270.452	0.119144	1942.07	5.26373	1860.18	384.107	0.0810062	1574.14	20.905	45.8419		17.5802	454.473	411.457	4.98746	85.6288	562.141	1.09378	823.023	524.794	3.11926	2213.06	778.442	404113	0.930151	0.0701024	93.1646	26.2831	93.0616	1.98106
2022-12_1_AT22_FRAN_16_62_M_z6	AT22 FRAN 16 62	61.8959	166.91	283.679	1.08459	28.3342	11800.9	59.7708	-0.0132435	122.742	2.31422	2.9871	123.281	204.648	-7.06023	-12.433	85.4433	0.337849	1874.91	132.97	0.116816	1906.58	5.4476	1889.63	197.454	0.0842253	1633.98	0.213222	9.72582		9.79902	230.002	215.327	3.42317	73.1074	248.068	0.937907	314.342	244.43	2.93844	1774.39	638.361	508058	0.952933	0.0102233	5.66686	14.1859	25.8091	0.186637
2022-12_1_AT22_FRAN_16_62_M_z7	AT22 FRAN 16 62	29.6739	49.6672	74.0172	1.14402	13.595	10491.9	15.2381	-0.64289	38.3648	0.916126	6.80351	93.7077	102.514	16.0363	-24.3418	68.0248	0.364724	2002.68	112.176	0.124451	2019.39	6.26065	2009.62	93.8485	0.0876271	1696.97	3.12568	6.59822		3.48369	110.298	97.573	5.59127	19.5177	192.807	1.52723	261.067	179.468	2.72416	507.236	180.16	485247	0.955801	-0.011246	2.32207	4.93408	4.24897	0.239525
2022-12_1_AT22_FRAN_16_62_M_z8	AT22 FRAN 16 62	18.2478	71.4975	119.45	0.797809	13.6565	11895	22.9321	-0.00683696	54.4886	1.02293	1.34855	112.951	131.128	-8.43774	0.0273634	129.737	0.359611	1978.72	215.286	0.124799	2024.54	6.18964	1999.86	124.896	0.0903674	1747.77	0.231059	3.86549		4.33229	136.052	123.888	3.43589	30.7487	363.219	2.49617	578.286	347.282	2.76599	725.837	286.348	468493	0.965698	-0.147604	2.68389	15.6335	21.7625	0.268276
2022-12_1_AT22_FRAN_16_62_M_z9	AT22 FRAN 16 62	44.4858	101.082	154.721	1.07106	21.5838	10666.8	31.5532	0.00278618	57.6586	1.20676	2.83105	137.007	45.925	-19.8243	-6.34625	17.8651	0.334762	1858.21	27.6795	0.115519	1884.1	5.33251	1870.41	44.523	0.0839021	1626.37	0.424277	6.60413		6.19886	52.2067	48.7078	15.5617	35.6663	51.8645	0.893757	220.038	52.6755	2.98656	963.345	315.284	467206	0.926293	0.0209107	3.88503	9.80615	12.7925	0.263878
2022-12_1_AT22_FRAN_19_7_7_L_z1	AT22 FRAN 19 7.7	79.4404	220.511	298.106	6.50276	68.863	10821.1	68.8997	31.2655	108.616	2.14529	79.3346	354.002	174.488	17.3751	166.544	91.1993	0.339354	1881.8	143.878	0.119402	1945.5	5.58361	1912.38	148.787	0.0923247	1784.05	23.5607	113.133		19.2422	186.992	153.527	5.46755	66.8553	303.685	1.52921	419.525	262.64	2.9574	2296.68	661.001	415413	0.948131	0.0224281	29.0071	27.1792	24.1308	3.01712
2022-12_1_AT22_FRAN_19_7_7_L_z10	AT22 FRAN 19 7.7	6.4617	72.3377	127.239	0.204588	11.8298	11103.3	26.0553	-0.0062554	44.5573	1.93489	0.429826	111.162	24.4165	23.1095	28.8347	25.629	0.194629	1145.9	27.6825	0.0796859	1184.73	2.13866	1159.57	25.212	0.0523908	1030.77	0.0836366	4.36669		5.40421	45.7983	45.5852	4.56388	27.6712	127.983	2.56794	238.257	127.28	5.12135	751.674	260.626	499581	0.796999	0.111216	0.750998	11.0687	16.8859	0.0778172
2022-12_1_AT22_FRAN_19_7_7_L_z11	AT22 FRAN 19 7.7	14.5688	140.515	238.182	0.265173	27.0004	10399.7	50.264	0.00132581	77.3423	2.24592	1.33589	88.6047	71.6906	28.2747	31.4824	42.4625	0.316637	1771.76	63.4588	0.110197	1800.44	4.79818	1781.72	66.9008	0.0806931	1567.31	0.383688	11.1365		11.687	87.4291	80.2027	4.37361	51.7764	141.429	1.47405	84.6602	126.309	3.15225	1439.98	496.1	436031	0.925808	0.0952409	1.55945	25.379	33.7342	0.104178
2022-12_1_AT22_FRAN_19_7_7_L_z12	AT22 FRAN 19 7.7	39.7393	82.6562	164.639	0.628555	15.5711	9905.14	31.3306	-0.000840558	66.5557	1.16998	1.058	108.729	95.6617	23.3081	78.9952	31.1583	0.331997	1845.9	50.0883	0.118784	1935.9	5.43769	1886.36	88.6651	0.0860753	1667.93	0.195261	6.26642		7.68673	108.694	104.688	7.53812	36.3318	97.8125	0.828553	23.1355	91.485	3.01119	913.342	372.467	435147	0.948168	-0.0569451	3.44003	8.67231	18.2019	0.117694
2022-12_1_AT22_FRAN_19_7_7_L_z13	AT22 FRAN 19 7.7	56.6202	107.603	241.013	0.762874	19.6192	12260.1	45.0344	0.00411711	104.991	1.54566	0.932132	102.092	140.377	35.9139	1.41643	56.6223	0.336214	1867.05	89.882	0.117255	1913.12	5.41138	1885.75	129.496	0.0862811	1671.98	0.0840275	7.65936		8.77942	157.646	148.231	1.91132	56.3985	175.095	1.0014	1841.78	158.533	2.95815	1351.5	634.864	456081	0.936633	0.115043	4.41956	9.74618	19.1873	0.205041
2022-12_1_AT22_FRAN_19_7_7_L_z2	AT22 FRAN 19 7.7	25.4023	44.5724	78.3646	0.326933	8.14631	9583.45	15.7393	-0.0136383	35.4451	1.08035	0.475038	130.875	49.2258	2.44107	-24.46	22.3676	0.338739	1877.79	33.8939	0.114959	1876.24	5.36067	1876.33	44.3091	0.088045	1703.47	0.0328417	3.20124		2.93277	56.1448	49.0678	8.73474	18.2275	70.7241	1.19181	82.9594	62.5385	2.97858	499.79	202.673	441232	0.930322	0.1266	1.78426	4.94905	7.00403	0.113921
2022-12_1_AT22_FRAN_19_7_7_L_z3	AT22 FRAN 19 7.7	38.9628	102.486	167.534	1.5479	17.6439	9026.03	33.7028	0.0684697	92.3405	1.83353	2.13809	152.342	192.986	12.3449	19.3645	65.8696	0.33182	1846.06	100.767	0.116031	1894.48	5.32361	1870.38	163.673	0.0850097	1648.48	0.224933	12.8717		6.52718	225.841	188.019	4.76061	43.0024	225.094	0.938633	278.235	191.059	3.01507	1134.9	480.372	414290	0.963392	-0.193005	2.65418	13.6384	13.9829	0.380605
2022-12_1_AT22_FRAN_19_7_7_L_z5	AT22 FRAN 19 7.7	80.5644	298.523	413.429	3.43615	59.2249	9736.59	92.1791	0.0186739	142.186	2.00562	5.23493	254.859	225.35	24.3411	12.1544	56.6713	0.334465	1858.68	86.9344	0.116098	1896.54	5.35723	1879.19	197.293	0.0844355	1638.03	0.44967	37.2018		21.9016	262.877	219.122	5.7683	91.6616	185.579	0.653338	295.164	156.242	2.97885	2655.26	851.968	413026	0.938271	0.192795	6.15513	28.6895	32.1874	0.433867
2022-12_1_AT22_FRAN_19_7_7_L_z6	AT22 FRAN 19 7.7	35.7965	147.176	232.63	2.18705	32.1041	9530.63	49.9449	0.453897	91.0149	1.33601	3.87235	180.149	114.631	7.92409	26.1275	34.9845	0.322055	1801.74	53.5681	0.115672	1887.95	5.14265	1841.83	104.905	0.0821028	1594.2	0.496759	18.6923		12.0082	138.83	126.638	14.9681	55.7722	113.875	0.756656	438.921	103.784	3.10269	1499	517.385	438993	0.931765	0.104659	2.80351	9.79017	19.827	0.454169
2022-12_1_AT22_FRAN_19_7_7_L_z7	AT22 FRAN 19 7.7	3.60415	58.4143	98.2437	0.0434213	9.19465	10881	18.9617	-0.000910608	33.4937	2.28566	0.67232	110.747	7.49298	12.2692	20.6026	14.1757	0.102752	630.312	11.7181	0.0618322	657.965	0.875948	637.471	7.4927	0.0328755	651.113	0.0195476	3.82899		3.81058	26.0976	24.003	7.41157	21.7709	131.303	5.43107	144.563	129.051	9.70351	547.082	194.26	507217	0.715134	0.0955223	0.306712	5.63168	8.86744	0.0322709
2022-12_1_AT22_FRAN_19_7_7_L_z8	AT22 FRAN 19 7.7	30.9505	109.258	190.873	1.62256	25.4455	9885	38.6079	-0.0045034	70.0169	0.957409	2.21046	133.231	84.2715	35.6474	30.2749	25.5592	0.338505	1876.76	40.1743	0.116242	1895.77	5.42357	1885.56	82.433	0.0843643	1635.87	0.3088	15.7001		9.1377	97.6117	94.8228	10.1101	42.6235	76.4139	0.728014	-174.237	72.5859	2.95552	1131.42	390.972	470389	0.919148	0.0357867	3.68428	14.0177	24.4483	0.246496
2022-12_1_AT22_FRAN_19_7_7_M_1	AT22 FRAN 19 7.7	98.1352	325.101	547.833	3.55137	78.2603	8743.22	121.434	-0.00181956	161.089	2.80341	6.83879	283.431	197.987	-64.3298	-4.84933	70.0081	0.326608	1823.73	105.261	0.111365	1820.39	4.99985	1820.55	181.787	0.0809726	1573.44	0.170848	19.8487		24.5926	243.84	216.895	2.75452	117.787	224.039	0.851249	247.403	205.493	3.05834	3087.96	974.834	463413	0.949831	0.0493893	8.61816	22.5558	42.7146	0.462263
2022-12_1_AT22_FRAN_19_7_7_M_10	AT22 FRAN 19 7.7	48.1631	122.42	225.499	1.81193	27.4217	10453.4	47.8485	0.0113445	96.8493	1.09829	4.36837	165.821	88.7515	-1.08599	1.46251	40.4722	0.338887	1880	54.9434	0.104692	1706.58	4.8509	1791.13	87.4674	0.0800561	1555.93	0.167343	10.2322		8.4062	110.5	106.977	9.15124	56.5325	114.593	0.965216	52.542	112.719	2.9652	1306.51	534.924	500070	0.922091	-0.00948026	4.00206	8.142	13.9223	0.34274
2022-12_1_AT22_FRAN_19_7_7_M_11	AT22 FRAN 19 7.7	166.294	206.903	373.094	4.80625	53.6945	9857.43	75.3405	0.298015	140.974	1.96411	29.0267	120.103	363.02	-11.8366	21.3847	135.737	0.320922	1792.19	190.962	0.106615	1741.02	4.67751	1758.96	318.526	0.0704953	1376.53	3.18214	27.8725		18.6032	490.025	437.069	8.25018	95.3296	476.986	0.887745	274.94	437.632	3.11014	2307.38	878.42	476769	0.982862	-0.1824	21.248	18.4156	26.6735	0.983199
2022-12_1_AT22_FRAN_19_7_7_M_13	AT22 FRAN 19 7.7	43.4911	65.9411	129.29	1.40186	16.4927	13387.3	25.2368	0.101934	55.9634	1.65705	8.70758	86.5666	60.4471	-33.8516	6.82408	51.2355	0.327739	1826.01	72.4549	0.106077	1731.04	4.75323	1773.99	60.9081	0.0433061	856.721	0.964851	10.5313		5.15198	137.228	136.738	23.3583	32.3684	147.654	0.979233	104.276	148.526	3.0693	691.523	311.107	539344	0.929974	0.0821477	2.43998	4.63014	12.3265	0.227451
2022-12_1_AT22_FRAN_19_7_7_M_14	AT22 FRAN 19 7.7	52.3447	59.1618	105.002	1.11458	13.0747	10199.3	23.1336	0.0166292	41.0684	1.19342	5.35145	93.8619	39.4834	66.5872	3.89712	22.5098	0.233172	1349.84	31.8048	0.105891	1726.73	3.3762	1495.13	39.852	0.0690048	1347.4	0.62047	7.2842		4.17963	56.8129	58.6501	16.4638	24.7919	90.9649	1.49212	-21.2195	90.4999	4.33158	632.73	255.868	509200	0.914267	0.0784667	4.45096	6.81858	9.41749	0.19675
2022-12_1_AT22_FRAN_19_7_7_M_15	AT22 FRAN 19 7.7	160.493	252.74	505.872	3.32324	59.4167	10044.8	98.1381	0.0696571	209.153	1.87503	12.8993	129.062	450.795	354.397	12.5599	147.396	0.327354	1824.34	209.025	0.107515	1756.5	4.81868	1785.74	421.902	0.0747138	1456.13	1.30615	28.6463		19.3397	590.56	553.55	6.59392	126.471	453.845	0.705503	260.71	429.884	3.06956	2768.19	1172.38	469904	0.972233	-0.122664	8.72658	19.9039	33.2913	0.475064
2022-12_1_AT22_FRAN_19_7_7_M_16	AT22 FRAN 19 7.7	8.38814	90.012	165.666	0.388612	16.8167	10662.3	38.2316	0.00229216	63.5332	0.89032	0.916396	206.74	37.2767	49.7307	3.74808	30.4416	0.308174	1730.1	40.6747	0.10066	1633.82	4.24632	1679.29	38.7463	0.0767575	1492.76	0.0893049	4.54887		6.14044	48.8352	51.5972	16.7638	39.7372	89.919	1.72241	-78.5818	96.6077	3.26998	998.3	400.222	526393	0.920184	-0.0766632	1.13335	7.94665	15.9457	0.125887
2022-12_1_AT22_FRAN_19_7_7_M_17	AT22 FRAN 19 7.7	128.048	245.603	449.249	3.01315	50.9668	8987.33	92.1978	0.013092	174.046	2.63753	6.183	231.925	310.547	-46.8577	-0.859183	101.149	0.330185	1838.21	143.72	0.107713	1759.74	4.87119	1795.11	287.342	0.0754549	1470.09	0.465337	20.3143		17.2244	401.397	365.531	10.9047	104.86	311.171	0.707617	169.368	284.069	3.03005	2383.61	991.752	423546	0.963484	-0.219657	11.6893	20.7143	36.0335	0.338935
2022-12_1_AT22_FRAN_19_7_7_M_18	AT22 FRAN 19 7.7	43.2866	88.2563	152.297	0.831441	16.8357	9570.74	31.3912	-0.00110883	65.7067	1.51841	1.56578	129.479	83.4762	76.0156	-3.82813	38.478	0.335509	1863.28	54.061	0.107228	1750.62	4.91388	1801.44	80.6068	0.0804994	1564.24	0.10778	5.97328		6.18977	102.001	102.641	14.106	38.3254	111.274	1.00119	17.4315	109.039	3.0015	875.267	340.289	498149	0.942851	0.0268505	3.35633	8.46926	13.3719	0.180803
2022-12_1_AT22_FRAN_19_7_7_M_19	AT22 FRAN 19 7.7	19.4839	172.533	261.34	1.04197	35.5434	10531.8	61.8454	0.107201	101.248	1.86256	6.17345	121.012	81.6753	5.7213	19.5612	60.444	0.282673	1603.76	78.4266	0.098927	1601.65	3.83095	1600.71	76.763	0.0707228	1380.65	1.25901	16.3184		12.8938	112.588	105.058	13.2292	62.495	217.356	1.78279	138.722	205.105	3.53102	1732.19	581.408	464728	0.942372	-0.315848	2.12514	14.8731	21.0955	0.251128
2022-12_1_AT22_FRAN_19_7_7_M_2	AT22 FRAN 19 7.7	105.713	329.293	503.738	5.64481	88.7477	10682.5	118.224	0.0155102	159.55	1.91336	19.5506	207.8	206.724	-63.8042	0.859702	59.4005	0.328524	1829.93	88.8457	0.11075	1810.03	5.00782	1817.94	205.459	0.0820529	1593.58	0.570253	27.4054		24.8819	252.484	241.018	8.79247	109.904	174.288	0.655958	65.0976	174.206	3.0457	2931.51	950.464	496517	0.945409	-0.0493057	10.1195	35.8959	54.4487	1.12739
2022-12_1_AT22_FRAN_19_7_7_M_20	AT22 FRAN 19 7.7	72.4878	132.05	257.705	0.788152	26.4014	12072.6	56.1865	0.00894557	106.105	2.02288	2.04733	137.841	195.352	-1.74282	7.72331	77.1548	0.32926	1833.15	109.202	0.108811	1778.1	4.90972	1800.81	190.157	0.0776643	1511.13	0.379881	9.12885		10.8285	244.07	243.455	10.2778	64.0015	224.72	0.850589	64.9069	224.301	3.04297	1474.6	667.823	480232	0.967684	0.0293317	7.08548	20.0548	31.3194	0.224759
2022-12_1_AT22_FRAN_19_7_7_M_21	AT22 FRAN 19 7.7	264.643	339.087	316.494	31.7674	180.497	12400.2	84.8282	2.82681	106.16	3.64676	109.178	251.949	155.518	36.897	91.474	144.95	0.213916	1248.89	196.84	0.104111	1697.23	3.05122	1418.21	141.183	0.0272213	542.807	37.2683	219.579		45.1831	552.637	511.171	68.4172	65.0482	707.069	1.17796	423.796	646.435	4.70186	2429.56	668.295	451942	0.970232	-0.0321773	27.5981	27.8763	27.7382	2.64734
2022-12_1_AT22_FRAN_19_7_7_M_22	AT22 FRAN 19 7.7	37.9202	77.4069	128.479	0.407365	17.2405	10311.9	28.4302	0.00122871	54.053	1.32875	1.04426	123.889	63.1953	11.0805	20.4862	35.8512	0.342896	1898.46	49.0283	0.109769	1792.69	5.15373	1843.52	62.4572	0.0784595	1525.71	0.0793845	6.43277		5.83527	78.0198	77.7632	17.3642	32.3345	96.1569	1.12786	-77.4662	94.9118	2.92706	804.61	322.197	479600	0.917695	0.260361	2.90337	6.30062	11.9296	0.105202
2022-12_1_AT22_FRAN_19_7_7_M_23	AT22 FRAN 19 7.7	45.4777	73.8479	145.102	0.394338	14.0504	10769.9	28.6652	0.00236417	58.2845	1.46485	0.936952	113.849	77.812	15.8554	-2.62646	40.8997	0.335318	1862.12	58.6381	0.109518	1789.19	5.03435	1823.31	80.1461	0.0788542	1533.27	0.296013	5.65643		6.10731	95.1007	99.9217	12.3927	37.9879	111.468	1.04708	73.5658	114.42	2.99877	847.285	354.471	508658	0.941263	-0.0567218	3.40933	8.36446	16.4012	0.121071
2022-12_1_AT22_FRAN_19_7_7_M_24	AT22 FRAN 19 7.7	84.3287	129.545	241.973	1.01574	26.0652	9477.75	54.3064	0.00504948	107.011	2.8691	2.03548	192.735	227.42	24.2527	8.91896	76.6528	0.32796	1827.21	109.609	0.110458	1805.42	4.96768	1811.17	208.831	0.0775662	1509.63	0.197948	11.8453		10.9252	281.905	266.605	14.5759	63.0148	238.286	0.760097	43.0101	222.673	3.06367	1546.47	637.435	444496	0.957193	-0.0983031	7.43534	11.449	21.6344	0.206212
2022-12_1_AT22_FRAN_19_7_7_M_25	AT22 FRAN 19 7.7	54.8592	81.5425	166.119	0.411681	13.6591	11506.6	34.3303	0.000720942	69.062	2.29173	0.561448	144.194	114.701	13.4638	0.546038	56.903	0.327259	1823.85	80.8342	0.110017	1798.09	4.936	1807.84	112.93	0.077159	1501.91	0.217251	6.42837		6.44447	142.189	145.158	11.6799	43.0331	164.122	1.03387	51.868	167.101	3.05547	997.484	432.68	473619	0.946463	0.141183	5.35306	7.91836	11.7853	0.140812
2022-12_1_AT22_FRAN_19_7_7_M_26	AT22 FRAN 19 7.7	44.3692	130.156	246.346	1.85184	25.1317	7990.15	53.4786	-0.00147229	108.867	1.66974	1.79832	207.504	102.934	-5.72217	-3.31382	42.3037	0.309296	1735.96	57.8061	0.105304	1717	4.46965	1722.54	98.927	0.0754868	1470.48	0.314449	13.4507		10.5442	131.016	130.088	19.7747	61.8486	132.095	0.922501	33.5745	128.825	3.24581	1576.85	620.647	441968	0.90127	0.0568999	4.45908	13.1783	20.7189	0.268536
2022-12_1_AT22_FRAN_19_7_7_M_27	AT22 FRAN 19 7.7	133.785	215.871	326.196	6.95144	67.6444	10118.4	77.4055	2.33294	124.981	1.55073	33.5037	255.88	299.319	17.2173	31.9041	100.83	0.296905	1674.95	147.654	0.113026	1847.14	4.60828	1748.37	282.433	0.0387397	768.135	12.5117	82.2377		21.8733	735.848	708.72	22.6332	72.9395	337.035	0.406857	205.431	323.039	3.3758	2183.58	748.426	430879	0.960547	-0.0699898	11.7867	14.5726	30.8104	0.882325
2022-12_1_AT22_FRAN_19_7_7_M_28	AT22 FRAN 19 7.7	22.2366	63.1429	104.62	0.312463	13.2022	11053.2	23.131	0.00221028	31.4447	1.08864	0.707079	96.5467	64.2919	19.9867	-8.47813	41.6182	0.379008	2069.68	68.1544	0.126858	2052.63	6.60042	2056.09	65.538	0.0956759	1845.02	0.150104	7.76396		5.16941	65.2747	70.1113	8.12987	21.0209	100.681	1.41386	37.0976	103.297	2.64855	654.368	213.065	507870	0.931063	0.0807385	1.65736	5.56744	9.18854	0.103594
2022-12_1_AT22_FRAN_19_7_7_M_29	AT22 FRAN 19 7.7	98.7964	203.419	343.724	2.16742	49.6463	9845.95	71.9147	0.077544	117.814	1.76104	9.8524	209.413	265.842	16.3713	30.9442	87.5746	0.274667	1563.37	128.108	0.112947	1845.78	4.24679	1682.54	261.41	0.0750158	1461.73	1.97147	31.6202		17.9088	336.655	332.235	15.4747	72.0483	306.673	0.806216	136.883	300.099	3.63447	2152.2	739.695	428477	0.94873	0.140095	14.3402	27.2687	54.5757	0.362747
2022-12_1_AT22_FRAN_19_7_7_M_3	AT22 FRAN 19 7.7	9.51254	155.384	257.955	1.81018	43.0901	9044.82	57.4469	-0.000638205	86.6807	1.06925	6.28747	124.54	47.1712	-6.41015	4.07124	28.1147	0.303108	1704.93	38.945	0.102431	1665.78	4.26943	1683.42	46.2073	0.0748532	1457.91	0.194357	13.5045		13.5032	63.7567	60.1986	8.89938	56.6038	91.279	1.34864	186.402	87.8511	3.32107	1670.19	498.579	499482	0.92488	-0.0249143	1.1868	14.6449	25.6416	0.283744
2022-12_1_AT22_FRAN_19_7_7_M_30	AT22 FRAN 19 7.7	38.9133	90.3636	146.892	1.06054	19.825	10780.5	33.6889	0.0183031	58.0607	1.18146	1.92698	120.209	171.637	22.0803	16.7	49.5826	0.336683	1869.88	71.8838	0.111986	1830.07	5.1798	1852.14	140.605	0.0700019	1367.16	0.305905	11.5134		8.36522	235.89	197.003	16.4632	35.2152	167.095	0.635195	50.6493	138.743	2.95705	976.523	362.073	422531	0.914123	-0.00316279	2.42981	7.53132	10.3211	0.189856
2022-12_1_AT22_FRAN_19_7_7_M_31	AT22 FRAN 19 7.7	84.2813	189.813	350.55	1.16363	37.3858	11104.4	76.44	0.0147316	127.547	2.85348	2.88274	201.684	300.021	-8.26418	13.0186	91.1499	0.322558	1801.4	133.302	0.112228	1834.45	4.97493	1813.52	275.447	0.0752186	1465.63	0.363721	19.3226		15.8519	383.914	361.226	11.5831	78.5036	289.418	0.69889	237.67	270.474	3.09011	2094.82	802.481	424480	0.955436	0.0397923	8.71117	18.8548	40.0476	0.160093
2022-12_1_AT22_FRAN_19_7_7_M_32	AT22 FRAN 19 7.7	17.8188	175.9	284.546	0.400703	36.6006	10054.3	66.0957	0.00606948	85.7808	2.54264	2.37755	126.082	93.6636	18.3869	21.6845	50.5855	0.316293	1770.78	70.2645	0.106629	1741.95	4.63036	1753.05	87.0159	0.0774052	1506.42	0.224527	16.0449		15.2875	116.51	108.464	8.48675	59.1719	162.02	1.25489	-16.2837	150.022	3.15501	1911.53	540.754	476988	0.882061	0.051941	1.60995	17.7295	22.4644	0.104106
2022-12_1_AT22_FRAN_19_7_7_M_33	AT22 FRAN 19 7.7	44.7822	101.001	192.283	0.55969	16.2253	10091	40.0416	0.00220087	78.3364	1.97592	0.74828	164.5	139.256	5.50324	6.637	56.0771	0.33618	1870.06	81.3446	0.11293	1845.55	5.20812	1855.15	122.194	0.0786634	1530.11	0.0391139	6.38204		8.73425	170.375	150.156	9.95623	41.1648	181.175	0.956795	129.045	157.309	2.95666	1159.04	452.915	434354	0.935375	0.0235396	2.96633	6.85633	13.6945	0.124744
2022-12_1_AT22_FRAN_19_7_7_M_34	AT22 FRAN 19 7.7	81.8127	174.278	295.235	2.3203	33.8217	9984.57	60.5668	0.0953256	109.767	1.77558	5.27809	219.295	186.427	15.4494	40.3466	61.0356	0.294776	1663.94	90.7573	0.113404	1852.99	4.5964	1745.79	182.513	0.0777473	1512.75	0.741843	22.5145		15.6581	237.391	239.913	18.8394	65.9398	197.983	0.826915	95.8738	195.202	3.38641	1820.33	661.197	486336	0.960809	0.168004	12.0714	30.6291	37.9387	0.494612
2022-12_1_AT22_FRAN_19_7_7_M_35	AT22 FRAN 19 7.7	97.4457	236.569	354.324	3.64515	48.1386	9461.57	75.7261	0.204096	117.032	1.78138	10.3585	197.897	202.294	17.1381	30.9571	73.8892	0.280177	1591.09	108.906	0.113224	1851.41	4.36537	1703.07	189.998	0.0650078	1272.76	1.57316	41.569		19.5551	299.641	278.833	22.209	73.6518	267.788	0.809859	122.806	244.434	3.55164	2143.66	775.067	452339	0.96697	-0.0228513	8.61825	21.8802	29.8995	0.551842
2022-12_1_AT22_FRAN_19_7_7_M_36	AT22 FRAN 19 7.7	111.398	122.204	207.861	1.66537	24.8524	10436.7	44.3997	3.21937	72.0681	1.78382	17.6746	970.852	109.244	19.5117	149.003	32.3543	0.314923	1763.43	47.7817	0.112337	1835.14	4.86175	1792.85	101.588	0.0656543	1284.92	3.0746	22.3035		10.2312	150.528	140.936	27.4697	44.9751	111.026	0.670345	1.11727	100.998	3.17367	1336.52	493.774	444260	0.903077	0.20722	24.2073	23.677	27.6195	0.686293
2022-12_1_AT22_FRAN_19_7_7_M_37	AT22 FRAN 19 7.7	38.6817	139.89	276.66	1.16012	23.4701	8654.11	53.5959	0.00370894	101.412	1.58901	1.30506	188.413	148.204	11.0335	22.5712	52.6706	0.335338	1862.7	78.4693	0.113874	1860.13	5.25823	1859.07	134.715	0.0849151	1646.77	0.0730958	10.2426		10.3192	168.818	151.628	13.0935	56.7006	162.531	0.872915	345.959	143.786	2.96989	1586.12	581.764	437805	0.933254	0.0432859	2.52771	13.6411	24.6255	0.244445
2022-12_1_AT22_FRAN_19_7_7_M_38	AT22 FRAN 19 7.7	73.1279	289.038	466.05	2.51092	55.278	9466.57	100.591	0.221117	152.917	2.16278	9.74014	268.531	447.729	2.76214	41.4966	144.157	0.320474	1793.85	217.22	0.115178	1881.5	5.0944	1832.86	419.65	0.0802889	1560.69	1.18767	35.8078		24.8517	539.89	499.529	18.8574	89.6069	460.819	0.772305	668.514	418.847	3.10219	3088.73	924.185	425076	0.974394	-0.02555	5.4468	22.9314	26.6398	0.359232
2022-12_1_AT22_FRAN_19_7_7_M_39	AT22 FRAN 19 7.7	19.2566	76.4689	140.172	0.344112	11.5754	9775.09	28.527	0.0183344	58.7461	1.37668	0.758182	166.532	40.5545	1.86866	46.3606	18.9437	0.249404	1437.43	24.0218	0.0953949	1531.34	3.27674	1473.88	36.9031	0.0684734	1343.13	0.093392	5.16691		5.60604	58.3505	54.0885	20.3091	29.6529	79.1622	1.26226	261.874	73.6645	3.99089	815.387	335.005	397965	0.888488	0.0130484	1.35513	5.38671	11.1793	0.129617
2022-12_1_AT22_FRAN_19_7_7_M_4	AT22 FRAN 19 7.7	50.0296	73.8529	152.913	0.664837	19.6511	12529.3	29.791	0.0131613	65.8839	1.25119	3.94597	116.836	75.6599	-2.86402	26.3738	38.7707	0.327055	1822.55	55.7641	0.107342	1752.78	4.82041	1785.12	79.2321	0.0755992	1472.56	0.16641	3.96732		5.40737	93.7686	96.9594	11.2228	34.0773	115.758	1.14945	190.955	121.605	3.07216	859.937	370.883	488033	0.941138	-0.163701	2.87931	13.4646	19.033	0.262779
2022-12_1_AT22_FRAN_19_7_7_M_40	AT22 FRAN 19 7.7	57.4613	146.961	264.683	1.13031	23.1661	9906.52	56.0656	0.000986647	93.619	1.79431	1.25581	222.586	170.967	-5.93953	-30.8096	58.7334	0.329129	1832.44	87.7229	0.114571	1871.32	5.19691	1852.87	164.89	0.0865237	1676.77	0.0640373	11.8348		11.072	191.967	186.59	13.5075	52.6544	176.949	0.836889	2001.88	172.441	3.00902	1592.18	540.668	450553	0.947986	0.0128074	3.70333	13.3948	24.4492	0.170775
2022-12_1_AT22_FRAN_19_7_7_M_5	AT22 FRAN 19 7.7	54.0763	95.376	175.694	1.0381	18.8397	10938.1	35.6838	0.00145837	72.4677	1.47593	2.79704	106.742	91.1437	-32.8856	0.099874	39.8608	0.331062	1842	57.5049	0.107782	1760.24	4.90409	1799.71	85.8702	0.0815092	1583	0.0516005	6.03016		6.79707	111.052	102.108	7.4309	42.6428	122.303	1.02114	45.8382	115.276	3.02936	1090.23	402.216	468061	0.937428	-0.000925559	5.99407	8.56492	18.4179	0.228245
2022-12_1_AT22_FRAN_19_7_7_M_6	AT22 FRAN 19 7.7	17.6341	42.6975	100.088	0.268913	7.39381	12773.7	16.8269	0.00453201	53.5459	1.40681	0.870676	57.7866	51.2409	49.2993	0.32901	63.3297	0.307004	1724.85	85.8598	0.10138	1647.8	4.27754	1686.49	51.9973	0.0760196	1479.69	0.0073551	1.33049		2.53504	68.1179	66.6974	2.67731	27.5023	193.477	2.66395	98.6635	194.557	3.2641	509.243	274.165	539725	0.947901	-0.074556	1.36993	3.99818	8.66773	0.091042
2022-12_1_AT22_FRAN_19_7_7_M_7	AT22 FRAN 19 7.7	146.897	184.004	307.303	2.96507	54.6569	11124.6	64.4359	0.312381	101.536	1.63326	29.974	136.466	165.487	17.0267	42.1883	57.9465	0.301879	1699.77	84.3248	0.10951	1789.42	4.53251	1734.85	155.446	0.0723713	1412.04	2.53767	29.9725		12.7016	236.537	218.704	15.7669	69.5192	188.399	0.736908	227.333	182.901	3.32138	1724.6	595.634	502846	0.919408	-0.110071	12.3746	19.8824	30.5311	0.502892
2022-12_1_AT22_FRAN_19_7_7_M_8	AT22 FRAN 19 7.7	63.8475	100.181	220.474	0.918782	18.8032	12435.2	40.4074	0.0904047	110.477	2.31912	7.8778	120.773	173.703	26.83	-1.043	102.831	0.328242	1828.64	147.778	0.107495	1756.06	4.83156	1787.84	175.425	0.0777144	1512.39	0.770596	5.72426		5.62735	219.743	216.206	4.10255	58.1742	297.792	1.25809	236.504	302.495	3.05965	1189.55	607.476	547164	0.970525	-0.223692	3.49998	10.5351	14.8376	0.28256
2022-12_1_AT22_FRAN_21_90_5_L_z1	AT22 FRAN 21 90.5	49.7701	164.232	232.583	3.49971	47.3243	9264.96	52.205	0.0204872	75.1744	0.998582	6.25101	110.846	88.9706	138.337	22.191	34.553	0.246879	1421.37	42.9492	0.0922141	1469.57	3.11983	1437.78	85.3349	0.0626111	1227.17	0.53362	24.2714		15.4251	134.445	128.97	7.2989	45.0671	143.116	0.966348	-1288.01	133.176	4.03346	1522.73	467.426	481937	0.916461	0.147862	6.8357	22.1262	32.3674	0.479449
2022-12_1_AT22_FRAN_21_90_5_L_z10	AT22 FRAN 21 90.5	22.0227	47.5699	94.1487	0.11003	7.94119	11867.6	20.4636	0.00169965	46.3176	1.68522	1.14441	91.5319	60.7009	-93.1953	8.04828	46.4655	0.322448	1800.28	67.9018	0.110845	1812.7	4.9266	1803.85	55.9894	0.0849341	1646.29	0.0164208	3.12068		2.5426	71.1308	64.7523	5.27442	25.0747	147.986	1.92794	-150.337	135.48	3.09157	566.813	264.994	503481	0.925235	-0.0153025	1.38195	4.03972	6.29392	0.0534286
2022-12_1_AT22_FRAN_21_90_5_L_z11	AT22 FRAN 21 90.5	42.9866	96.7237	158.692	0.308845	23.1225	10898.4	34.2052	-0.00276521	65.8051	1.36865	3.07479	116.644	91.8437	-83.1719	15.0631	35.9247	0.336595	1872.21	55.2209	0.116567	1902.51	5.39351	1880.79	89.8251	0.0878	1700.12	0.0978733	7.34384		5.75367	104.193	107.015	8.1918	36.891	102.966	0.91222	-130.489	103.386	2.96133	1009.1	390.891	518629	0.94717	0.0924633	3.04819	8.44721	13.3956	0.0774289
2022-12_1_AT22_FRAN_21_90_5_L_z12	AT22 FRAN 21 90.5	32.6408	81.0521	133.185	0.413415	21.6591	9986.61	31.7723	0.000118279	58.5155	1.19566	2.11467	123.017	82.8361	-92.2382	7.75533	31.5871	0.341753	1893.07	49.1726	0.114994	1877.35	5.4171	1883.29	75.3851	0.090126	1742.9	0.14168	8.27641		5.33714	93.0051	91.8896	10.2887	33.085	94.2349	0.966419	-157.999	89.4847	2.91533	954.239	326.016	496210	0.930523	0.0323332	3.43643	9.00868	11.995	0.117527
2022-12_1_AT22_FRAN_21_90_5_L_z13	AT22 FRAN 21 90.5	25.1681	110.356	169.05	1.32529	29.5631	8137.24	37.0659	-0.00176238	77.9435	0.918058	5.23818	161.875	27.5541	-189.919	-3.19551	18.9537	0.252114	1447.93	22.0732	0.0889728	1398.72	3.08323	1423.84	25.0312	0.0661478	1293.06	0.244023	13.2878		7.65003	42.218	39.382	11.4139	39.9575	77.6841	1.75551	-81.2176	70.9655	3.96748	1186.54	395.725	472101	0.897037	-0.131652	2.32273	7.43222	12.0175	0.187149
2022-12_1_AT22_FRAN_21_90_5_L_z14	AT22 FRAN 21 90.5	32.5606	73.8919	116.316	0.638361	17.7934	9264.12	26.1516	-0.00373605	55.1371	1.00433	3.2209	116.508	99.8059	-140.094	16.598	35.601	0.335203	1861.98	53.9599	0.115741	1889.18	5.33483	1871.46	92.8502	0.0876923	1698.33	0.398334	6.6067		4.66368	113.7	107.149	8.50124	29.0828	108.481	0.879225	597.906	99.385	2.98355	777.446	301.961	475160	0.919411	0.104155	2.30313	6.08707	7.62011	0.137338
2022-12_1_AT22_FRAN_21_90_5_L_z15	AT22 FRAN 21 90.5	27.476	68.6918	107.515	0.723423	17.7181	9015.43	25.9953	0.0160624	42.6111	0.93761	2.84339	102.799	57.475	-970.284	29.8655	18.0932	0.339547	1882.46	27.4869	0.115481	1883.96	5.4253	1883.59	46.732	0.0854726	1655.79	1.16783	6.81033		4.6577	65.4141	56.6522	12.7683	26.0301	64.0423	0.928172	-57.2421	52.1402	2.93939	756.756	243.368	402671	0.912047	-0.0546885	3.30408	9.4551	15.4125	0.259416
2022-12_1_AT22_FRAN_21_90_5_L_z16	AT22 FRAN 21 90.5	34.171	65.119	86.5399	1.05436	17.441	7826.56	20.4504	0.0041835	39.097	0.780561	3.28563	83.9898	23.915	-6232.74	-65.6526	7.10461	0.346301	1947.68	10.6232	0.114689	1866.33	5.51126	1891.6	21.75	0.090478	1744.82	-1.69225	8.719		4.75706	28.2055	26.546	10.885	21.7397	21.9871	0.771987	44.6572	19.6049	2.97048	622.332	202.603	422685	0.942574	0.191919	2.70339	4.75898	5.97783	0.182459
2022-12_1_AT22_FRAN_21_90_5_L_z17	AT22 FRAN 21 90.5	7.65737	172.895	206.847	0.866692	54.7966	9322.48	53.2428	0.00758101	63.824	1.52512	8.88913	132.064	27.0564	273.452	66.5685	12.0481	0.265564	1516.34	15.2416	0.0956851	1538.65	3.46931	1518.29	25.4225	0.0706647	1377.96	-1.41581	27.5794		14.3489	39.0979	38.3793	19.3021	42.0337	45.9647	1.13248	110.853	43.9086	3.78469	1429.15	335.116	490748	0.838259	0.144161	0.965768	17.4157	22.8882	0.153991
2022-12_1_AT22_FRAN_21_90_5_L_z18	AT22 FRAN 21 90.5	40.3865	100.05	174.741	0.719308	17.9391	9277.36	37.3568	0.00264813	89.4031	1.84086	2.43128	166.165	105.982	178.5	-322.203	43.8267	0.333804	1855.39	67.3592	0.116388	1901.03	5.31454	1870.62	89.4346	0.0870843	1687.06	-0.126597	9.82064		6.71061	122.508	105.726	6.1484	43.1839	148.172	1.13464	-4.03721	124.481	2.99597	1134.41	447.974	415644	0.947766	-0.0892554	3.46833	6.10282	13.5669	0.158801
2022-12_1_AT22_FRAN_21_90_5_L_z19	AT22 FRAN 21 90.5	50.2201	118.71	153.873	1.40174	33.8768	8901.7	34.7486	-0.000462315	55.2046	1.01277	8.19317	84.4295	203.786	280.981	-0.720503	53.4403	0.483937	2541	123.472	0.174461	2599.75	11.5863	2567.3	168.154	0.122322	2331.24	-0.469227	20.7722		10.05	168.818	144.083	6.50329	32.9932	129.028	0.701573	-6.24966	106.84	2.06807	1039.53	282.903	410879	0.976922	0.150027	3.56062	12.6045	16.4173	0.229364
2022-12_1_AT22_FRAN_21_90_5_L_z2	AT22 FRAN 21 90.5	66.6504	191.16	313.981	1.8203	43.0337	11086.5	72.7378	0.00989705	105.902	2.02905	3.13825	230.568	99.6355	-12.4192	-7.24165	36.5584	0.325308	1814.06	56.9781	0.116282	1897.66	5.21059	1851.37	99.7555	0.0825292	1602.13	0.23541	17.6585		16.2129	118.526	120.599	5.96086	67.7869	106.391	0.818467	-512.525	105.114	3.05521	1902.91	628.677	532238	0.930173	0.100807	5.23585	17.2796	30.7646	0.343364
2022-12_1_AT22_FRAN_21_90_5_L_z20	AT22 FRAN 21 90.5	8.0635	137.603	144.125	0.55903	42.8174	6989.7	37.2904	0.012298	48.6846	1.33905	12.5933	61.2819	25.3181	146.286	-29.7169	8.99962	0.225996	1311.45	10.0525	0.0846451	1297.71	2.61351	1298.52	22.0586	0.0632016	1236.06	-0.686909	26.0185		10.8436	41.39	38.4367	9.92518	31.3235	43.7191	0.993087	-4.3995	38.983	4.48956	1081.8	247.486	398347	0.847079	0.0775844	0.860138	13.83	12.8825	0.113363
2022-12_1_AT22_FRAN_21_90_5_L_z21	AT22 FRAN 21 90.5	35.4148	200.286	335.395	0.934388	40.6606	9479.18	71.7306	0.0563648	111.06	1.99287	5.68517	94.7631	116.21	64.7083	13.2143	69.9655	0.297757	1678.93	101.064	0.10867	1775.7	4.43965	1717.23	100.75	0.0802576	1559.71	-0.681822	13.5651		13.6607	143.747	130.275	8.90943	68.241	259.614	1.65553	143.318	228.647	3.36922	1989.08	612.384	435424	0.959699	0.0830243	3.164	28.6765	35.5885	0.209258
2022-12_1_AT22_FRAN_21_90_5_L_z22	AT22 FRAN 21 90.5	12.8347	198.052	245.156	0.383036	53.5933	10177.1	58.8974	0.00436559	76.1874	1.35386	8.46405	97.9898	97.1006	27.6787	-89.3777	44.4905	0.233374	1351.05	50.9322	0.0863291	1345.3	2.77103	1344.69	85.7591	0.0610854	1198.06	-0.531035	23.515		14.5017	154.998	148.138	9.14301	55.4265	208.258	1.24004	159.008	186.934	4.29338	1653.57	434.54	430218	0.91779	0.0239187	1.77054	23.2901	34.8952	0.179751
2022-12_1_AT22_FRAN_21_90_5_L_z23	AT22 FRAN 21 90.5	19.8231	102.852	154.759	0.777849	18.63	8831.09	31.8797	0.000370613	65.1275	1.06892	1.82195	137.292	86.4158	55.6632	99.0441	42.0738	0.317625	1776.47	59.63	0.108908	1779.27	4.76497	1775.66	74.4952	0.0859774	1666.04	-0.159719	6.31452		7.1341	99.5843	89.3153	5.85205	36.584	146.201	1.33723	115.769	128.306	3.15282	1028.81	352.686	433108	0.945851	0.0217444	1.76824	10.0067	12.2411	0.183829
2022-12_1_AT22_FRAN_21_90_5_L_z24	AT22 FRAN 21 90.5	262.532	77.5804	103.449	1.34309	37.1322	10226.8	24.2006	41.6202	44.0172	1.41817	191.1	1899.29	78.7515	51.2817	78.3623	30.9759	0.335232	1861.07	47.684	0.115547	1885.82	5.32481	1867.5	76.0341	0.0845182	1638.51	-61.1194	52.2666		6.75359	91.7695	86.5266	8.4992	25.6861	93.074	0.912543	119.986	85.5573	3.0072	731.248	235.854	464920	0.943466	-0.042072	22.9203	5.5666	8.49946	0.262238
2022-12_1_AT22_FRAN_21_90_5_L_z25	AT22 FRAN 21 90.5	27.4693	65.2261	113.452	0.402603	12.5381	10371.8	24.6715	0.0429373	49.8675	1.03388	1.92159	112.64	59.7636	37.0305	31.1051	23.0144	0.342924	1897.51	35.1264	0.114241	1864.86	5.38483	1876.34	54.4382	0.0891683	1724.58	-0.0714688	4.94441		4.23746	66.4008	59.4508	5.67694	27.3849	71.3475	0.973492	37.8986	65.5374	2.94469	703.74	269.511	455422	0.938662	0.0182245	2.78461	5.22098	5.93699	0.111387
2022-12_1_AT22_FRAN_21_90_5_L_z26	AT22 FRAN 21 90.5	19.3042	85.0845	131.205	1.02661	22.2617	9621.17	27.869	0.00569932	61.9283	0.97966	3.76305	113.035	61.7173	40.3016	99.5199	24.0145	0.335023	1860.45	36.1937	0.114991	1876.36	5.26236	1860.93	54.2503	0.086799	1680.79	-0.496039	8.89999		6.1645	69.9475	60.6738	7.91211	33.6298	77.3347	1.01017	91.2305	68.2487	2.99367	840.105	326.763	417994	0.907374	0.02071	1.51035	6.29495	10.4714	0.175332
2022-12_1_AT22_FRAN_21_90_5_L_z27	AT22 FRAN 21 90.5	41.3733	65.3454	104.662	0.323426	15.4801	10481.8	25.0688	0.0629952	44.8027	1.23068	3.95465	88.1654	71.1978	15.6648	-4.6731	17.6336	0.360313	1985.46	28.6346	0.121958	1983.65	6.01498	1977.54	62.2884	0.0942013	1817.93	-0.332519	5.21366		4.70916	74.0234	65.4731	9.5212	24.655	53.7868	0.662456	106.086	46.1723	2.79603	698.077	231.185	420309	0.9207	0.190587	3.0097	9.31952	11.2646	0.131761
2022-12_1_AT22_FRAN_21_90_5_L_z28	AT22 FRAN 21 90.5	23.8265	52.036	95.7495	0.650493	14.0653	8743.7	19.1274	0.249502	56.9705	0.686291	5.23253	99.3017	109.316	15.5461	434.527	40.3869	0.335884	1864.77	60.9658	0.114206	1865.34	5.2619	1860.92	91.9413	0.0862839	1671.68	-1.04849	5.07913		3.81537	121.58	104.491	4.6544	26.0992	137.945	1.00236	101.946	112.891	2.98984	689.547	260.146	416165	0.952312	0.00115054	3.98996	4.73683	8.18237	0.153538
2022-12_1_AT22_FRAN_21_90_5_L_z29	AT22 FRAN 21 90.5	17.136	95.7536	146.571	0.751882	21.2554	10244.1	32.2195	1.21929	56.2221	0.810257	3.21622	90.3295	131.669	-24.6278	-1260.17	48.2699	0.355259	1958.3	77.7371	0.121507	1976.75	5.93522	1963.89	112.552	0.0902027	1744.59	-0.834079	5.75594		5.81968	140.749	121.239	2.46361	30.9445	150.675	0.95722	239.869	128.093	2.81033	1017.55	296.817	466034	0.939168	0.0154244	1.05448	9.34112	9.87045	0.152238
2022-12_1_AT22_FRAN_21_90_5_L_z3	AT22 FRAN 21 90.5	8.58133	201.764	270.099	1.21781	65.4329	8139.31	68.7887	0.0674441	81.2628	1.18217	11.0297	104.918	42.5336	-55.1213	-29.9688	17.6924	0.246349	1418.14	21.8594	0.0912067	1446.21	3.09461	1427.46	41.7625	0.0649596	1271.21	1.09359	32.0819		18.1403	64.4269	63.7631	19.0323	55.0405	70.2961	0.994818	-240.736	67.4609	4.05605	1808.79	520.114	505117	0.876415	0.0944475	1.03274	15.6158	21.4084	0.218274
2022-12_1_AT22_FRAN_21_90_5_L_z30	AT22 FRAN 21 90.5	86.7032	364.156	482.152	2.5972	87.06	9992.88	116.439	-0.239884	164.873	1.92819	21.1043	216.422	429.197	-7.21305	702.797	92.9226	0.336388	1868.24	141.624	0.115186	1881.34	5.32992	1873.2	386.342	0.0855844	1659.49	31.0144	34.6301		24.2603	473.391	425.677	6.20044	113.283	293.66	0.538688	306.511	261.421	2.96258	3303.16	939.127	491767	0.941847	0.00396262	7.82469	35.0709	41.1618	0.286038
2022-12_1_AT22_FRAN_21_90_5_L_z31	AT22 FRAN 21 90.5	24.1043	39.2609	66.2809	0.0558158	7.55455	12392.7	13.6925	0.0417851	35.5652	1.37844	0.447209	78.3392	105.338	39.7254	-40.547	57.6354	0.331334	1844.03	88.1581	0.115082	1879.64	5.25406	1859.84	87.9938	0.0826386	1604.08	0.354632	1.66168		2.17365	120.958	100.246	5.10072	17.2196	197.385	1.43201	216.166	163.068	3.00959	449.649	185.038	463517	0.931869	0.124782	2.05419	3.95456	3.7681	0.042203
2022-12_1_AT22_FRAN_21_90_5_L_z32	AT22 FRAN 21 90.5	30.2084	118.779	186.752	0.801621	30.0509	9637.19	42.9629	0.00972488	63.6493	1.5467	4.18844	174.797	69.4842	15.8551	-396.234	25.7953	0.340722	1886.67	38.659	0.113429	1850.98	5.3062	1865.51	68.5585	0.0864203	1673.62	0.887374	9.41872		8.26832	76.6868	78.3839	12.5854	39.8335	74.4573	0.849299	72.3598	73.6615	2.96187	1246.87	347.767	497903	0.924054	-0.0956797	4.00108	14.0579	19.3808	0.157369
2022-12_1_AT22_FRAN_21_90_5_L_z33	AT22 FRAN 21 90.5	48.8346	150.817	172.967	5.35331	39.4144	12153.3	48.9627	-0.898327	60.2291	1.8096	31.2222	125.745	132.271	-21.4867	-153.231	81.4435	0.34741	1919.96	131.543	0.121877	1982.32	5.82763	1952.51	125.554	0.0867714	1680.88	11.3735	29.2603		11.0725	138.585	136.46	8.83592	43.1155	246.273	1.62457	260.913	232.87	2.87166	1144.74	316.205	449126	0.979037	-0.228869	22.5658	72.7654	67.9099	3.52855
2022-12_1_AT22_FRAN_21_90_5_L_z34	AT22 FRAN 21 90.5	15.3769	220.388	279.785	0.527175	71.3798	10119.5	71.7642	-0.486683	86.5706	1.47718	12.7324	133.545	122.528	24.3913	-84.3075	62.2873	0.23084	1338.16	71.5642	0.0866165	1351.36	2.76917	1345.25	100.36	0.0613452	1203.01	1.52829	23.9393		15.9802	187.571	154.399	4.79392	59.6268	312.982	1.46471	233.808	252.513	4.30945	1853.85	520.375	388805	0.926448	-0.00497091	1.41043	18.7038	29.1921	0.137411
2022-12_1_AT22_FRAN_21_90_5_L_z35	AT22 FRAN 21 90.5	16.7969	80.2388	125.349	0.649131	21.312	10014.3	28.0522	0.00354787	53.2	1.25182	2.59432	135.952	55.5894	3.48963	-50.8339	22.7683	0.275084	1565.02	29.3561	0.0957349	1538.31	3.63946	1553.66	45.8113	0.0737733	1437.17	0.0573407	4.93052		6.52088	71.9124	59.7285	13.0912	28.8261	94.201	1.16947	73.0264	77.5881	3.63802	869.931	296.907	420285	0.896858	-0.0471081	1.26706	6.57061	8.86703	0.217006
2022-12_1_AT22_FRAN_21_90_5_L_z36	AT22 FRAN 21 90.5	14.6824	98.9792	133.608	0.170178	24.6091	10290.3	34.04	-0.0206414	54.3314	2.51019	2.36393	126.945	86.7707	30.6161	2.6147	61.2822	0.268183	1530.65	77.9078	0.0953173	1532.22	3.51052	1530.77	75.4654	0.0699174	1365.41	0.193235	6.71636		6.27794	117.47	102.309	8.25085	33.6793	248.186	1.86358	200.491	214.039	3.72335	956.937	312.267	433181	0.915656	-0.00434739	1.24511	8.88185	13.2677	0.0779935
2022-12_1_AT22_FRAN_21_90_5_L_z37	AT22 FRAN 21 90.5	6.37694	185.738	251.703	1.14375	59.4387	8282.39	64.9021	-0.0871161	76.2785	1.84681	9.8783	131.095	65.1418	28.757	53.2309	30.3357	0.237969	1375.17	35.7583	0.0878934	1378.74	2.87903	1373.51	60.6896	0.0632586	1239.17	1.0284	22.1359		15.0321	97.7743	96.4722	11.449	54.6774	128.724	1.18551	17.5322	122.602	4.20193	1678.55	428.329	493253	0.878215	0.0644236	0.785622	22.7765	33.6406	0.276573
2022-12_1_AT22_FRAN_21_90_5_L_z38	AT22 FRAN 21 90.5	19.5612	193.058	251.778	2.26241	56.8978	9084.69	59.7496	-0.11929	86.2986	1.12365	12.4477	160.959	85.7118	-11.7875	7.7124	31.7941	0.334615	1858.42	48.2984	0.114724	1874.51	5.28324	1863.87	84.5727	0.0868714	1682.43	1.25229	20.2089		13.8983	94.1236	89.1564	15.5735	57.4893	91.844	0.866633	-34.799	85.5122	2.98082	1598.18	499.372	467324	0.923406	-0.0440595	1.99003	16.0487	21.0386	0.302362
2022-12_1_AT22_FRAN_21_90_5_L_z39	AT22 FRAN 21 90.5	93.4509	360.95	491.928	4.3252	112.038	10085.6	128.701	-0.0615555	169.095	1.79031	19.7263	232.775	287.08	31.9058	-16.6943	71.2115	0.334412	1858.19	109.641	0.114704	1873.72	5.29088	1864.27	277.11	0.0842659	1634.86	1.16382	40.4047		28.1265	317.963	305.727	6.75444	113.161	209.237	0.574827	481.688	198.117	2.98083	3209.78	988.225	470752	0.963144	-0.0734421	8.59971	25.9973	36.18	0.519122
2022-12_1_AT22_FRAN_21_90_5_L_z4	AT22 FRAN 21 90.5	26.8565	151.413	247.825	0.6447	40.1581	9938.01	57.3102	-0.0105476	92.2834	1.65963	3.05275	154.008	158.568	142.304	-24.8555	68.9731	0.267135	1525.4	91.0464	0.0989316	1602.58	3.64012	1559.64	139.523	0.0710975	1387.98	0.184414	16.7311		12.9155	218.518	193.736	5.90826	56.4192	281.771	1.21356	-265.152	239.74	3.70648	1622.7	525.735	460588	0.957699	0.0304234	1.5454	18.8428	26.8421	0.154417
2022-12_1_AT22_FRAN_21_90_5_L_z40	AT22 FRAN 21 90.5	73.5338	207.904	304.441	2.46666	60.2335	11825.6	74.752	-0.336976	125.646	1.58056	10.6493	165.254	248.655	-16.7549	-10.1095	71.7456	0.301862	1704.73	109.534	0.115015	1878.53	4.78499	1783.1	231.077	0.0831409	1613.87	1.26576	20.6434		15.325	289.749	270.621	9.54529	78.1112	231.975	0.719929	366.967	217.801	3.29212	1884.23	720.397	441531	0.944973	0.0499745	7.12314	29.5701	36.299	0.680929
2022-12_1_AT22_FRAN_21_90_5_L_z41	AT22 FRAN 21 90.5	14.5706	87.2084	121.126	0.429215	21.3578	10098.4	31.4471	0.00653761	52.5628	1.81489	1.93379	144.774	59.8129	7.64237	29.022	39.6593	0.264934	1513.94	50.8775	0.0959472	1545.75	3.50612	1525.59	56.7101	0.0704311	1374.67	0.0894493	6.95547		6.04182	79.9885	74.2153	16.2444	31.965	150.083	1.65437	191.536	139.182	3.76215	891.821	302.095	427199	0.91154	-0.0494566	0.98053	6.71104	10.9865	0.15036
2022-12_1_AT22_FRAN_21_90_5_L_z42	AT22 FRAN 21 90.5	6.52919	125.676	169.36	0.414476	40.1084	9883.17	41.256	-0.0292869	64.2051	1.8073	5.27299	118.816	33.6991	37.1357	2.67854	18.4217	0.260981	1493.56	22.9132	0.0939267	1501.89	3.39388	1498.93	29.0196	0.0691618	1348.14	0.316931	11.507		10.144	47.9958	42.4929	8.69275	39.9974	76.2141	1.46708	296.024	67.5703	3.82295	1137.13	380.044	419063	0.87069	0.0112492	0.819225	11.6693	17.8351	0.184758
2022-12_1_AT22_FRAN_21_90_5_L_z43	AT22 FRAN 21 90.5	29.5454	134.596	171.768	2.34955	45.8686	9298.77	46.149	-0.027401	67.924	1.20165	5.12994	181.63	55.7159	13.8295	16.3671	18.4807	0.342388	1894.3	28.4978	0.114368	1866.25	5.40303	1877.72	53.6634	0.0826488	1603.12	0.285824	13.4896		10.3075	63.6974	62.0691	25.8959	41.7265	53.5548	0.743363	436.899	50.5064	2.93775	1268.28	376.976	474662	0.946044	-0.0544334	2.65898	8.38382	10.9376	0.337902
2022-12_1_AT22_FRAN_21_90_5_L_z44	AT22 FRAN 21 90.5	42.7229	106.536	159.684	0.861108	27.5899	10870.7	38.5922	-0.0481591	79.5095	1.64605	1.86508	139.819	127.704	25.5782	-1.42645	46.0698	0.331937	1846.1	70.8179	0.11539	1883.87	5.29132	1863.89	108.97	0.082674	1604.9	0.117989	7.32699		7.15104	143.679	124.948	7.12635	43.7597	152.231	0.93095	577.371	131.165	2.99583	1015.39	401.873	416635	0.939685	-0.0836682	3.71027	9.68845	13.7138	0.187108
2022-12_1_AT22_FRAN_21_90_5_L_z45	AT22 FRAN 21 90.5	13.7272	111.375	175.851	0.304236	26.6516	12334.7	38.3642	-0.00955159	61.0057	1.41493	1.18021	138.835	113.166	-19.8599	-32.2708	98.4514	0.165928	989.234	95.9347	0.0730805	1014.21	1.67037	995.796	107.886	0.0443519	877.007	0.151991	7.17791		8.3501	238.242	228.775	6.92035	41.5494	586.17	2.17823	1676.19	562.349	6.00692	1075.02	340.758	444774	0.948293	0.0258121	1.14787	7.58936	16.0112	0.176458
2022-12_1_AT22_FRAN_21_90_5_L_z46	AT22 FRAN 21 90.5	36.6627	84.1065	110.009	2.33725	28.741	9604.73	25.6931	-0.236422	39.1035	1.67317	4.46995	136.919	57.5713	19.3975	-20.5054	15.6116	0.355305	1954.63	25.641	0.122972	1995.27	6.00813	1967.29	56.4606	0.0887211	1716.13	0.460773	12.9121		7.20591	61.4674	61.4702	45.7864	25.0438	42.6963	0.622412	782.963	41.7731	2.84346	712.627	245.858	445713	0.919848	0.051387	3.0766	7.98657	11.6649	0.406326
2022-12_1_AT22_FRAN_21_90_5_L_z47	AT22 FRAN 21 90.5	61.6003	159.09	243.768	1.35778	39.9912	11569.5	57.189	-0.029666	95.1211	1.90266	3.60418	151.94	153.493	29.3742	1.22923	51.8853	0.32535	1814.7	79.8356	0.115114	1879.71	5.16846	1845.18	146.576	0.0773448	1505.41	0.448801	13.8792		11.168	186.812	175.519	9.59073	58.1787	157.774	0.752314	479.709	148.279	3.06249	1417.25	556.3	468667	0.915665	0.089055	4.31196	12.5849	14.9219	0.276011
2022-12_1_AT22_FRAN_21_90_5_L_z48	AT22 FRAN 21 90.5	17.5459	109.549	147.96	1.22942	38.5359	10212.5	35.9867	-0.000738786	52.7023	0.789086	3.81214	107.614	80.8443	-13.4674	115.446	35.4837	0.238113	1375.75	42.881	0.0900533	1424.15	2.96271	1396.83	79.2001	0.0626778	1228.39	0.388928	18.4191		9.01606	122.3	119.781	14.5145	34.9093	144.634	1.0616	406.194	144.561	4.19173	913.732	310.954	458375	0.931826	-0.0293171	1.66329	7.74329	11.2269	0.230408
2022-12_1_AT22_FRAN_21_90_5_L_z49	AT22 FRAN 21 90.5	20.0157	129.834	200.438	0.618211	29.6011	10999.8	45.659	-1.92381	80.3707	1.18394	8.20876	258.311	59.0425	42.361	63.4963	31.1855	0.205793	1205.64	33.9411	0.0814446	1228.83	2.31241	1213.82	53.59	0.0543998	1070.22	2.59198	10.9572		9.76902	104.34	94.1567	13.197	51.0477	157.985	1.39007	335.751	143.318	4.84203	1227.63	458.788	419883	0.883025	0.068759	8.16327	9.95282	16.3524	0.198429
2022-12_1_AT22_FRAN_21_90_5_L_z5	AT22 FRAN 21 90.5	31.912	50.8104	106.057	0.352509	9.44681	10794.6	21.7555	0.000568693	47.8237	1.47459	1.11144	100.697	52.2427	214.186	-10.4106	26.3988	0.331311	1842.38	40.4404	0.115474	1884.63	5.25421	1859.5	51.6106	0.0883407	1708.69	0.0822986	3.46101		3.47837	59.1175	59.1266	55.6988	25.4329	77.9962	1.21693	24.6475	74.0814	3.00941	645.626	268.113	488124	0.932763	0.165116	2.0003	4.68564	7.52453	0.104069
2022-12_1_AT22_FRAN_21_90_5_L_z50	AT22 FRAN 21 90.5	31.4914	64.6496	125.682	0.206034	14.9073	12246.7	26.2538	-0.00643908	57.4669	1.97257	0.498078	116.153	101.443	16.483	88.1234	59.1045	0.333756	1855.29	88.7278	0.115046	1878.99	5.30798	1867.97	91.439	0.0842383	1633.98	-0.00891495	4.69382		4.67946	114.84	105.41	4.53109	32.9477	181.508	1.42265	484.006	170.907	2.98139	758.27	328.848	436602	0.942854	0.0901715	2.38016	5.14903	9.91928	0.0905328
2022-12_1_AT22_FRAN_21_90_5_L_z51	AT22 FRAN 21 90.5	39.0283	76.9087	116.109	1.75154	23.4279	10399.9	26.4709	-3.98104	40.5926	1.36084	23.5069	875.343	14.69	17.4781	-48.5745	19.4969	0.237538	1372.43	23.5962	0.091058	1442.91	2.97019	1397.97	15.748	0.0719273	1536.28	7.88628	28.1301		6.68078	23.867	28.2535	15.6999	26.6285	73.1576	3.67442	201.709	78.6752	4.21328	739.708	233.278	491280	0.874835	0.02022	10.5545	6.21999	9.31447	0.596735
2022-12_1_AT22_FRAN_21_90_5_L_z52	AT22 FRAN 21 90.5	56.0274	173.72	267.037	0.890301	38.4653	11400.3	58.2328	-0.0160002	103.105	1.63819	2.80407	132.46	177.974	28.1068	-146.888	62.0389	0.334638	1862.96	95.0015	0.115209	1882.72	5.31927	1872.62	174.171	0.0858816	1664.7	0.387787	15.8556		12.6197	200.063	194.661	5.89546	64.6436	178.775	0.882246	283.156	173.971	2.97419	1647.44	619.976	480341	0.962806	-0.0804745	5.67181	27.5742	30.6937	0.261243
2022-12_1_AT22_FRAN_21_90_5_L_z53	AT22 FRAN 21 90.5	17.1724	65.9292	156.684	0.129742	9.94555	13402.7	27.3087	-0.00157146	71.8405	1.95258	0.232565	170.213	66.7082	10.589	-1387.01	63.972	0.306555	1722.61	92.3471	0.108283	1768.86	4.57832	1744.62	65.859	0.0842577	1633.83	0.00688367	4.53519		4.5865	76.8227	77.4341	7.2499	40.4923	194.749	2.34532	632.961	196.264	3.24192	793.969	432.905	467396	0.946723	-0.0688737	1.22184	5.88377	15.8191	0.0709986
2022-12_1_AT22_FRAN_21_90_5_L_z54	AT22 FRAN 21 90.5	26.3285	74.8992	127.281	0.543006	17.2098	10567.7	26.5964	0.000531117	51.4943	1.06176	1.24486	102.596	53.9485	41.1656	530.144	19.7889	0.340324	1889.63	30.9743	0.116235	1895.03	5.46532	1885.77	51.558	0.0930267	1794.13	0.140549	9.1369		5.78853	57.8154	57.966	12.6408	29.6115	58.5846	0.95427	185.861	56.3146	2.97115	761.583	304.106	440750	0.933993	0.0990664	3.0621	7.65137	12.262	0.15016
2022-12_1_AT22_FRAN_21_90_5_L_z55	AT22 FRAN 21 90.5	61.7518	238.768	381.306	1.13884	54.1146	11235.7	86.1497	-0.0193264	138.474	2.40442	3.24002	182.936	278.223	-13.9868	-62.5357	69.8718	0.301484	1696.79	100.504	0.108272	1768.52	4.51146	1729	276.96	0.0769871	1498.28	0.503134	25.4225		16.8166	373.63	363.885	4.34374	88.5924	221.698	0.716483	719.414	218.235	3.3166	2139.28	796.385	503205	0.946847	0.120226	12.7089	68.9535	108.061	0.425182
2022-12_1_AT22_FRAN_21_90_5_L_z56	AT22 FRAN 21 90.5	35.6748	59.9122	98.6332	0.327587	11.1442	11385.1	20.6297	-0.0290283	46.4174	1.55756	0.942585	99.4392	63.7924	48.4594	15.5145	29.9343	0.34023	1886.09	45.744	0.115216	1880.6	5.40229	1884.05	66.8724	0.0935357	1804.94	0.290217	6.50154		3.74606	67.6642	70.9582	22.2639	23.9909	80.083	1.13761	-0.18981	83.9194	2.92544	636.983	236.984	521280	0.925832	0.0591168	3.51816	8.84706	12.1212	0.118542
2022-12_1_AT22_FRAN_21_90_5_L_z57	AT22 FRAN 21 90.5	29.967	71.6844	115.019	0.625038	16.2121	10480.2	24.5281	0.00442542	43.0169	1.32184	1.16194	143.004	40.3478	5.42585	35.1035	17.5941	0.338302	1874.84	27.1435	0.114386	1866.03	5.32996	1867.06	39.6762	0.0932067	1797.82	0.132595	8.41547		5.1117	43.448	42.2156	16.3849	27.0542	50.3933	1.11096	-29.9265	50.6496	2.98513	692.196	257.778	437779	0.918267	0.140986	1.7435	4.89954	8.27068	0.165698
2022-12_1_AT22_FRAN_21_90_5_L_z58	AT22 FRAN 21 90.5	74.8159	258.712	414.98	2.18587	69.9924	11060.8	83.5445	-0.00625908	146.038	1.83477	7.82735	201.251	271.05	34.5919	24.1379	74.1184	0.331258	1843.13	113.416	0.115303	1883.13	5.26155	1860.09	265.369	0.0861866	1670.62	1.55469	56.0616		21.6089	308.01	295.522	9.678	88.8348	215.937	0.65939	92.0347	207.323	3.00165	2520.1	851.37	443424	0.948363	0.0768658	6.37706	20.1265	30.3165	0.250605
2022-12_1_AT22_FRAN_21_90_5_L_z59	AT22 FRAN 21 90.5	43.5835	75.9628	147.668	0.403009	15.0024	11394.1	28.8189	-0.00569876	62.1106	1.91548	1.21747	112.926	80.439	6.92718	3.30778	37.322	0.315411	1765.8	57.7706	0.115487	1885.29	5.02038	1819.78	75.5431	0.0799024	1553.07	0.492185	9.46382		5.03138	99.6033	95.6075	8.6219	33.664	117.987	1.11394	257.258	112.313	3.172	808.956	374.195	485589	0.953663	0.0546664	3.21544	7.56993	12.0357	0.156827
2022-12_1_AT22_FRAN_21_90_5_L_z6	AT22 FRAN 21 90.5	11.0443	123.801	186.809	0.467757	34.0526	11009	44.303	0.000309625	58.3157	1.37251	3.64219	113.587	56.7557	1293.33	4.70863	39.1724	0.235388	1362.03	44.6538	0.0878624	1376.86	2.85799	1368.98	52.803	0.0610931	1198.07	0.198743	15.2083		9.08266	91.3553	85.2868	7.50487	40.7519	170.677	1.69891	-66.2161	157.141	4.20662	1239.92	374.224	519280	0.883224	0.0812152	0.910946	10.2662	12.4976	0.10643
2022-12_1_AT22_FRAN_21_90_5_L_z60	AT22 FRAN 21 90.5	55.4153	124.223	186.978	1.46994	30.9055	8886.12	40.4404	0.00122866	63.7411	1.31882	2.30478	176.19	74.9513	53.6259	-6.47312	24.9568	0.354238	1952.49	40.7397	0.122083	1986.23	5.96376	1966.32	68.3008	0.0903979	1747.68	0.458076	20.5613		9.8645	82.7384	76.0917	8.2719	37.1138	73.866	0.844935	112.486	69.2801	2.82129	1160.03	365.664	464507	0.941007	0.0826847	3.30471	8.42092	13.4046	0.219093
2022-12_1_AT22_FRAN_21_90_5_L_z61	AT22 FRAN 21 90.5	3.26404	90.0142	140.97	0.59708	18.6469	11173.3	30.9548	-0.00153738	47.1544	1.46546	1.19585	119.724	18.0913	46.7874	-5.66195	15.7729	0.194932	1146.9	16.5819	0.0789978	1169.24	2.11662	1150.63	18.9291	0.0563501	1105.72	0.286909	11.5441		6.16543	33.7359	35.9832	10.5849	31.63	72.6147	2.15719	221.185	76.1326	5.1517	853.252	301.053	547875	0.87292	0.0259622	0.346865	9.98961	11.5863	0.225584
2022-12_1_AT22_FRAN_21_90_5_L_z62	AT22 FRAN 21 90.5	20.5026	48.5253	96.5356	0.456867	9.27645	11276.1	18.4203	0.000123383	36.9837	1.05126	0.47005	93.5229	40.1087	14.0674	-12.188	19.9056	0.337477	1871.48	30.0669	0.114125	1862.57	5.29816	1865.98	42.3001	0.0945163	1821.1	0.154599	5.22577		3.66051	44.4476	45.9241	7.66469	21.7808	54.9686	1.19279	31.364	53.836	2.95235	509.902	228.737	467835	0.92263	0.065939	1.6524	5.3575	8.84064	0.162403
2022-12_1_AT22_FRAN_21_90_5_L_z63	AT22 FRAN 21 90.5	39.6733	109.235	191.593	0.537137	19.9343	11352.6	38.1723	-0.00328261	77.2981	1.6547	1.41	189.228	131.372	20.4218	-4.11238	53.8255	0.346904	1917.86	82.6931	0.115373	1884.05	5.47485	1897.42	126.264	0.0920861	1779.57	0.192187	10.5535		8.11405	141.24	136.567	4.60361	42.0369	156.321	1.03428	223.702	153.691	2.88239	1153.94	453.231	472901	0.949147	0.0496378	4.09253	13.7808	25.8102	0.12044
2022-12_1_AT22_FRAN_21_90_5_L_z64	AT22 FRAN 21 90.5	57.8071	176.631	295.441	1.6645	41.4526	11308.9	66.5649	-0.00719872	109.215	1.55023	4.57076	194.709	200.91	-14.8245	-45.5362	59.3191	0.329508	1834.61	91.3025	0.115454	1885.37	5.25136	1858.08	198.137	0.0885284	1718.19	0.793051	32.6241		14.9623	226.586	219.138	6.23029	66.7816	172.638	0.734408	427.029	170.226	3.01542	1794.94	647.129	482925	0.956123	0.00951868	5.5752	17.441	29.6185	0.370139
2022-12_1_AT22_FRAN_21_90_5_L_z65	AT22 FRAN 21 90.5	33.5088	67.8742	117.918	0.445962	12.1582	10663.1	26.0668	-0.0067887	46.867	1.46415	0.85807	148.516	56.5745	37.2333	-24.1581	26.0094	0.330784	1840.35	39.5723	0.11453	1869.47	5.21479	1855.68	60.5145	0.0889333	1720.67	0.114028	8.37835		5.19723	63.5525	64.9626	10.4047	27.4936	69.5429	1.05109	-217.008	73.5493	2.99068	748.146	277.449	541557	0.92557	-0.0434228	3.03991	5.47719	8.39768	0.141009
2022-12_1_AT22_FRAN_21_90_5_L_z66	AT22 FRAN 21 90.5	43.2973	159.207	243.775	1.24445	32.1684	11413.2	55.6575	-0.00662312	94.2286	1.46348	3.81395	237.053	113.923	28.0649	-49.5215	41.2552	0.328659	1830.45	63.2178	0.115101	1879.21	5.20793	1850.76	118.007	0.0870233	1685.87	0.55473	20.2703		11.7716	129.384	132.784	10.8964	56.2278	114.191	0.830365	249.105	119.08	3.03457	1570.63	538.107	538199	0.923485	-0.0511552	2.73452	10.8098	19.8514	0.196507
2022-12_1_AT22_FRAN_21_90_5_L_z67	AT22 FRAN 21 90.5	133.62	164.319	291.858	0.89192	31.7293	12770	59.1246	-11.464	108.495	2.34501	40.0649	616.664	215.601	14.9358	-113.358	85.9337	0.331955	1845.72	131.522	0.11556	1888.22	5.2699	1862.05	214.269	0.0905336	1750.28	16.1924	27.2466		11.3596	242.464	239.743	5.38105	66.6977	249.431	0.98547	648.542	249.928	3.01425	1616.75	686.709	519609	0.970688	-0.115789	83.9656	28.1842	39.5321	0.305633
2022-12_1_AT22_FRAN_21_90_5_L_z68	AT22 FRAN 21 90.5	39.6666	86.7695	163.397	1.1975	18.4172	10136.2	34.0588	-0.00104857	67.6718	1.49578	1.49438	155.749	70.9348	-5.12696	8.54657	31.2497	0.33451	1858.65	47.6376	0.114769	1873.88	5.28499	1863.47	72.5222	0.0919686	1776.93	0.145393	10.2999		6.82662	77.3723	76.4789	6.64017	37.4894	88.1859	1.09918	274.943	91.2008	2.98133	954.636	386.955	515342	0.912691	0.139448	4.02381	9.14314	10.5228	0.24942
2022-12_1_AT22_FRAN_21_90_5_L_z69	AT22 FRAN 21 90.5	37.8168	97.311	167.105	0.73957	17.5464	11223.3	38.1535	-0.0260713	65.7027	1.13772	1.99061	160.895	63.4003	7.22111	-210.24	23.8081	0.331074	1841.2	36.106	0.114777	1873.25	5.21158	1855.31	65.0052	0.0892992	1726.73	0.127939	10.2133		7.91661	73.5496	72.6244	8.84067	36.6648	66.1597	0.945119	66.6544	64.653	3.01545	989.411	400.649	503883	0.926985	0.0140237	3.76326	17.9891	27.024	0.214847
2022-12_1_AT22_FRAN_21_90_5_L_z7	AT22 FRAN 21 90.5	27.8232	88.4685	166.134	0.992338	22.083	8514.98	34.6257	-0.00499224	69.4414	1.11595	2.97575	149.111	42.8207	-717.681	-3.58324	18.2303	0.333689	1853.49	27.9843	0.115569	1885.39	5.3132	1864.99	42.9127	0.0876899	1696.72	0.0691457	8.42444		6.00134	48.9292	48.901	11.894	39.2177	52.4542	1.00311	73.879	50.0757	2.99149	1061.37	403.588	536750	0.943172	-0.0883411	2.74702	9.03919	17.1438	0.193435
2022-12_1_AT22_FRAN_21_90_5_L_z70	AT22 FRAN 21 90.5	11.8445	45.4342	82.241	0.170458	9.08796	11705.3	18.9577	-0.00664115	29.8316	1.51255	1.11687	126.924	19.5105	18.746	-464.545	13.0666	0.23257	1346.62	14.741	0.0876158	1370.3	2.79494	1349.48	20.138	0.0680582	1326.14	0.107133	4.92112		3.54658	31.2905	28.7554	8.36294	18.5186	51.0518	1.66359	59.5402	53.5051	4.30244	485.072	190.085	568983	0.833923	0.0345218	1.03958	4.56229	5.45401	0.0731444
2022-12_1_AT22_FRAN_21_90_5_L_z72	AT22 FRAN 21 90.5	50.7712	141.77	257.463	0.780896	22.9845	12484.7	60.0214	-0.0432449	103.98	2.2339	4.00529	251.186	176.562	15.419	1007.02	79.477	0.318077	1779.26	120.959	0.115879	1891.98	5.04688	1828.47	171.455	0.0866363	1678.98	0.316548	13.866		10.5372	204.667	193.582	4.87702	56.8344	241.34	1.12047	573.018	235.993	3.12617	1629.29	627.237	488655	0.945191	-0.0719291	3.60608	11.5526	16.8182	0.179618
2022-12_1_AT22_FRAN_21_90_5_L_z8	AT22 FRAN 21 90.5	17.0288	51.2881	83.3845	0.363455	12.5532	9528.58	19.5025	0.131876	31.8287	1.39215	3.87026	85.9889	32.168	-260.846	-8.89751	30.2804	0.320993	1796.59	45.8357	0.11476	1873.97	5.08685	1832.68	28.7819	0.0815187	1580.17	0.410774	6.76023		3.20667	40.377	38.6801	5.7761	20.0708	99.192	2.29937	-15.4168	90.6832	3.0914	541.527	205.516	454827	0.933412	0.0941293	1.79874	3.80858	6.71513	0.10423
2022-12_1_AT22_FRAN_21_90_5_L_z9	AT22 FRAN 21 90.5	22.1453	40.8989	78.6166	0.300246	7.56978	10973.1	17.1104	0.00180453	46.9309	1.12558	0.987699	86.3446	54.827	-65.1601	7.24591	46.848	0.329153	1832.85	71.5748	0.114986	1878.05	5.2142	1854.83	49.1328	0.0839775	1638.99	0.0451256	3.0444		2.52028	62.804	56.6889	4.83582	22.852	152.15	2.23093	22.2005	132.497	3.00432	551.864	254.664	501298	0.963542	-0.0963354	2.18288	3.31017	6.33135	0.141993
2022-12_1_AT22_FRAN_GC_06_M_1	AT22 FRAN GC 06	57.3679	150.628	165.076	2.74506	52.6176	9957.27	44.5733	-156.331	41.0063	2.87054	38.5733	285.386	8.28124	157.665	-12.2358	5.47136	0.105926	648.592	4.51411	0.0627119	675.621	0.905882	654.031	7.936	0.0289989	576.868	52.1689	28.3883		11.8571	29.0126	28.4288	8.61303	32.5651	51.9956	1.74488	92.8845	48.4103	9.46664	1231.74	258.886	488439	0.546959	0.234684	20.9286	17.2665	20.7701	0.392473
2022-12_1_AT22_FRAN_GC_06_M_10	AT22 FRAN GC 06	6.44164	93.3893	116.187	1.04856	24.5128	9207.88	32.308	0.00781727	32.0303	3.31952	1.70997	65.3918	5.89442	12.6591	-35.1704	5.26199	0.103926	637.089	4.52819	0.0648925	761.565	0.926604	664.498	6.22397	0.0384611	813.48	-4.05811	7.70964		6.52654	20.4691	20.2981	11.6739	25.6216	46.478	2.8369	1.80038	47.9904	9.68477	855.062	202.147	559510	0.486752	0.108141	0.69053	11.0776	9.68082	0.183585
2022-12_1_AT22_FRAN_GC_06_M_11	AT22 FRAN GC 06	39.1634	143.577	258.379	1.36473	40.2427	10327.7	58.9654	0.0294546	105.843	1.8	4.13284	162.117	136.174	13.1122	3.8349	61.9726	0.309723	1738.31	90.7968	0.109642	1791.93	4.6818	1763.29	130.705	0.0749851	1461.04	-6.70657	14.7128		10.8994	176.051	171.975	11.3765	63.9888	198.952	1.02183	193.489	186.048	3.22534	1800.84	594.875	500345	0.955327	-0.033087	2.78119	8.34694	19.5521	0.24677
2022-12_1_AT22_FRAN_GC_06_M_12	AT22 FRAN GC 06	56.1578	64.2866	130.437	0.494654	17.5222	11951.6	27.9464	0.116666	62.1105	2.23642	4.25212	94.5113	126.913	18.6284	-166.461	81.8543	0.335914	1868.89	129.303	0.11785	1923.47	5.45768	1891.02	127.743	0.0865893	1677.92	-10.9129	8.92783		4.96511	144.003	144.981	7.99989	34.6095	229.836	1.49961	219.334	227.66	2.98409	883.704	329.423	556339	0.962277	-0.135976	6.40213	8.09367	13.9092	0.134137
2022-12_1_AT22_FRAN_GC_06_M_13	AT22 FRAN GC 06	12.9607	188.324	219.348	2.92044	70.6608	8705.31	66.9976	0.213777	56.5667	3.33064	7.6529	108.77	12.0071	-15.673	303.066	7.37105	0.103736	635.956	6.07887	0.0624014	670.799	0.894251	647.555	11.5035	0.0289349	576.056	16.535	24.254		17.2147	42.0546	43.2661	9.4055	45.9658	70.4962	1.59038	159.662	68.0652	9.72289	1715.6	373.397	509600	0.635747	-0.0257668	1.29487	14.3679	13.7848	0.403
2022-12_1_AT22_FRAN_GC_06_M_14	AT22 FRAN GC 06	13.1953	158.185	203.899	3.1231	59.0981	9259.8	55.075	0.200218	52.3115	3.24563	6.85492	126.227	10.6304	-10.1155	3678.06	6.68046	0.102791	630.351	5.39827	0.0598631	585.923	0.847966	620.565	10.9805	0.029111	579.275	7.76784	22.4763		15.0844	37.9176	36.1504	12.0991	42.4903	61.295	1.56815	44.9637	58.7164	9.81293	1532.1	335.739	499829	0.660195	0.046041	1.63857	14.5683	14.7011	0.394112
2022-12_1_AT22_FRAN_GC_06_M_15	AT22 FRAN GC 06	14.341	251.861	275.241	4.0298	88.0289	8913.42	80.1403	0.0136757	67.0375	3.72228	9.07787	86.7495	16.7407	25.406	-147.472	9.10713	0.104291	639.187	7.96878	0.0625782	670.823	0.893954	646.114	16.3325	0.028963	576.79	4.20696	33.78		23.8038	57.1057	55.1415	12.5539	58.3909	85.2302	1.4345	-7.81159	83.7991	9.64214	2171.87	438.273	523825	0.602699	0.139686	4.19707	27.423	23.1057	0.330708
2022-12_1_AT22_FRAN_GC_06_M_16	AT22 FRAN GC 06	4.75686	177.543	225.619	4.06434	64.3384	7719.9	63.3282	0.0287181	57.2706	3.26455	7.45416	64.0482	12.9662	62.0011	82.4236	6.63369	0.103207	632.868	5.89817	0.0656122	775.866	0.932626	666.523	11.9695	0.0291646	580.551	2.25727	27.0811		17.5452	45.0134	39.7381	14.4914	48.2314	67.9303	1.44123	-150.889	59.0377	9.7619	1846.71	394.717	470228	0.677788	0.0910369	0.673283	11.8108	17.1458	0.541753
2022-12_1_AT22_FRAN_GC_06_M_17	AT22 FRAN GC 06	7.83633	158.325	197.435	2.47469	53.9311	8863.88	57.0583	0.00981589	47.4721	4.41919	5.38051	68.6943	10.8164	-24.9193	35.0537	6.97749	0.103052	631.899	5.79703	0.0632209	693.675	0.899786	648.794	10.9896	0.0317466	630.648	1.04992	18.0752		13.3401	36.1205	33.607	9.73765	42.9283	64.86	1.77082	244.565	63.8674	9.77376	1463.44	307.67	526557	0.652187	0.114567	0.665598	10.5467	15.45	0.381334
2022-12_1_AT22_FRAN_GC_06_M_18	AT22 FRAN GC 06	494.903	279.264	303.953	13.0594	167.785	9790.8	90.0503	42.362	75.2556	4.82134	341.285	3204.46	15.9688	86.8643	15.238	9.72516	0.0996218	611.914	8.97712	0.0675508	843.091	0.931954	665.783	18.3565	0.028854	574.68	198.075	170.029		29.4604	56.2975	62.4641	9.89748	65.4389	81.0947	1.35803	-12.3846	90.744	10.0782	2407.01	487.668	569183	0.686092	0.0108825	109.44	25.8679	24.4181	2.14835
2022-12_1_AT22_FRAN_GC_06_M_19	AT22 FRAN GC 06	18.9227	223.822	270.682	4.44489	78.4326	8906.91	73.7518	1.14702	61.446	3.2654	19.063	122.499	11.2364	-44.6535	12.1033	7.2724	0.101084	620.559	5.69975	0.0578378	496.545	0.80965	599.572	10.9373	0.027138	540.802	3.9034	29.1957		20.7602	42.236	40.3821	9.31506	53.5654	72.6866	1.66108	109.238	68.8338	9.90797	1994.48	414.452	535021	0.601052	-0.052322	6.25883	13.6057	17.9424	0.459817
2022-12_1_AT22_FRAN_GC_06_M_2	AT22 FRAN GC 06	9.41746	194.441	207.559	2.2468	54.9782	9452.47	58.1026	0.118513	47.6498	2.86514	4.83777	72.1867	9.05829	-14.8243	-9.0196	6.10806	0.103533	636.414	4.95924	0.0616274	628.196	0.880813	637.725	9.10916	0.0304723	605.487	2.29207	18.8657		15.4041	31.0154	30.4892	9.64178	41.3182	54.8148	1.72231	122.674	55.0019	9.66654	1588.3	314.418	506348	0.570247	0.0150471	1.37903	26.3009	23.362	0.451569
2022-12_1_AT22_FRAN_GC_06_M_20	AT22 FRAN GC 06	9.67131	144.26	187.489	2.89289	50.2118	9265.91	50.7534	0.0874829	49.3752	5.97613	5.09379	89.1131	11.0147	72.0281	-8.77619	8.2299	0.102021	625.958	6.18263	0.0549509	377.763	0.770751	579.245	11.1843	0.0254121	506.835	0.955143	15.7896		13.6302	44.315	44.4831	8.63179	39.4059	77.0926	1.66441	17.8816	79.0395	9.85642	1362.87	303.797	514368	0.553456	0.0444896	1.14217	8.33611	13.0567	0.413073
2022-12_1_AT22_FRAN_GC_06_M_21	AT22 FRAN GC 06	65.3644	225.125	286.124	5.12228	82.5195	9168.94	73.8829	6.30011	63.7937	8.89831	52.7743	207.522	20.7785	-48.6856	52.4077	10.9962	0.102011	625.984	9.49573	0.064685	755.401	0.9115	657.493	20.3235	0.0284542	566.887	13.0358	36.3352		20.6378	73.3815	70.815	11.0705	55.9216	105.322	1.34638	-54.9997	101.54	9.80532	2015.03	431.595	518884	0.671652	-0.0346901	18.183	14.2434	20.9863	0.655801
2022-12_1_AT22_FRAN_GC_06_M_23	AT22 FRAN GC 06	46.5278	134.976	178.004	3.49946	41.656	9207.46	46.1759	0.13428	46.4341	6.64737	13.7305	88.2785	16.2863	-8.26525	41.6047	8.32748	0.089284	551.082	7.98439	0.0709806	941.036	0.870649	636.182	14.5256	0.0251504	501.865	1.24855	17.928		12.4117	66.3979	58.3143	10.5246	37.6812	101.497	1.4706	44.9472	90.3598	11.252	1343.81	284.402	510261	0.585045	0.0965048	10.6042	9.72397	14.9172	0.622791
2022-12_1_AT22_FRAN_GC_06_M_25	AT22 FRAN GC 06	7.88116	117.022	141.856	3.10619	37.6292	9650.04	40.3087	0.0605491	34.9734	2.81333	7.91687	75.4829	5.18226	23.2125	-6.5145	3.42962	0.105851	647.733	3.0962	0.0655441	751.539	0.952887	677.193	5.37781	0.0318882	607.251	0.360311	14.3104		9.31728	18.0217	15.6747	11.1991	31.1197	31.0378	1.97189	50.4762	32.5655	9.60051	982.812	255.345	563494	0.717214	-0.102172	1.38276	28.863	20.0245	0.934248
2022-12_1_AT22_FRAN_GC_06_M_26	AT22 FRAN GC 06	11.3617	115.7	145.827	3.48358	39.0007	8884.41	35.9176	1.2805	39.0366	3.0005	17.7201	90.714	8.16144	70.8531	-4.0599	5.2381	0.102354	627.834	4.56675	0.0639658	708.391	0.905562	654.021	7.58138	0.0327754	631.483	0.855476	13.8046		10.8919	28.6279	24.3329	6.93566	32.1356	52.528	1.96267	55.4708	48.0659	9.79849	1092.63	249.699	465015	0.644766	0.0318553	5.18731	8.51284	13.2154	0.43307
2022-12_1_AT22_FRAN_GC_06_M_27	AT22 FRAN GC 06	22.5838	179.545	230.126	5.87274	60.5812	10173.2	55.6159	7.27952	56.521	3.81981	36.1436	93.9779	11.4543	271.131	46.4103	6.76236	0.0972037	597.706	6.55067	0.0697102	904.451	0.938388	670.002	11.0689	0.0296695	590.327	2.61896	20.1223		15.7168	40.8957	41.6026	10.9766	45.8617	67.5546	1.56874	-24.0367	71.2024	10.3352	1624.27	356.305	537489	0.77449	0.0553091	6.30299	17.5292	15.3375	0.952547
2022-12_1_AT22_FRAN_GC_06_M_28	AT22 FRAN GC 06	26.1249	213.421	273.487	7.48503	66.0771	9910.81	73.9381	2.95675	64.5518	3.76988	50.7915	222.308	12.7716	-61.5068	15.7886	8.11258	0.101144	620.835	6.65609	0.0612342	625.923	0.855699	625.515	12.9694	0.0284923	567.543	3.02791	25.8622		20.8767	46.0085	44.6672	8.65241	53.1754	73.8866	1.54811	129.442	76.4769	9.90107	1879.58	436.256	506370	0.653521	0.0956428	7.22215	12.8262	25.0131	0.879456
2022-12_1_AT22_FRAN_GC_06_M_29	AT22 FRAN GC 06	5.83065	109.046	131.058	2.82759	35.9111	8338.08	35.9208	0.00107625	32.8624	3.16659	7.01035	62.8384	7.10829	-29.8675	-0.507157	4.61994	0.10354	634.633	3.89786	0.060719	608.913	0.868655	631.131	6.33403	0.0329644	652.717	0.12302	9.78565		9.77894	25.4585	21.4324	8.37121	25.642	49.5012	2.12058	26.0112	42.8802	9.73294	910.38	221.107	464965	0.677789	0.0302129	0.595863	11.1042	11.0041	0.496527
2022-12_1_AT22_FRAN_GC_06_M_3	AT22 FRAN GC 06	303.536	272.715	292.776	8.30229	118.574	10066	82.0606	104.075	60.4089	3.84242	187.76	1350.24	13.5984	-2642.12	-42.3193	8.4478	0.107397	658.917	7.37737	0.0657812	780.666	0.980694	690.731	14.7506	0.0308329	613.385	436.083	103.579		24.7789	43.1672	44.5429	12.8292	56.5487	67.2949	1.46245	-62.2479	75.0231	9.25737	2054.21	401.353	565116	0.586585	0.0655833	78.1799	27.7488	29.8633	1.60765
2022-12_1_AT22_FRAN_GC_06_M_30	AT22 FRAN GC 06	18.5113	92.5997	127.237	2.1384	23.9024	9579.15	28.757	0.954073	36.9231	4.08031	18.9727	80.4386	8.32332	75.3635	-17.8959	5.96249	0.100882	619.237	5.07107	0.0625402	692.436	0.87878	637.515	7.70954	0.0301998	600.201	1.52996	10.3511		6.82613	29.5125	26.7094	9.19406	27.2095	61.0715	2.07217	-7.76727	56.8148	9.95035	838.123	230.223	498056	0.59322	0.200043	6.24964	8.85069	11.248	0.443915
2022-12_1_AT22_FRAN_GC_06_M_31	AT22 FRAN GC 06	9.45077	71.04	97.8736	1.52153	20.1471	10015.1	24.3639	0.00858158	27.6669	3.42711	2.74892	79.6226	5.1793	51.3635	-9.86495	3.95611	0.101696	623.747	3.1883	0.0590544	536.095	0.829358	607.961	5.23918	0.0328563	669.605	0.0824	5.96534		5.76815	18.9873	18.2309	9.33081	21.5827	37.9379	2.33737	27.6971	38.5064	9.96248	658.868	176.257	544690	0.583829	0.0789851	1.25893	7.29549	9.76588	0.256786
2022-12_1_AT22_FRAN_GC_06_M_32	AT22 FRAN GC 06	7.01915	77.9829	115.21	1.41254	19.9182	9632.59	27.6059	0.0350231	30.1104	4.11799	2.73052	65.1745	5.45375	-15.6033	-9.46	4.57754	0.102818	630.463	3.68799	0.0600361	577.272	0.851548	621.71	5.42615	0.0398626	709.458	0.0980407	5.68451		6.84641	19.725	17.3315	8.91428	21.9055	43.0311	2.78213	49.1333	43.1139	9.77816	729.531	196.55	525255	0.616628	0.081119	0.550119	6.4919	9.48049	0.25083
2022-12_1_AT22_FRAN_GC_06_M_4	AT22 FRAN GC 06	9.28077	96.3711	130.367	1.33358	28.669	9282.96	32.132	0.0220197	35.9236	3.39785	2.10734	93.9886	7.85755	-9.88352	4.56735	5.659	0.103411	635.816	4.71073	0.0616526	632.056	0.881569	637.603	7.47242	0.0308671	612.837	1.10823	8.89883		7.22066	27.0561	27.8987	10.7972	27.8332	54.1781	1.99115	13.608	51.4477	9.7258	876.478	223.037	480766	0.697919	-0.0517215	0.669564	5.96798	10.1011	0.236313
2022-12_1_AT22_FRAN_GC_06_M_5	AT22 FRAN GC 06	9.42994	132.02	162.93	1.56286	36.0654	10367.3	45.5138	0.022651	40.8089	5.04561	3.04852	102.924	10.4459	93.0025	-82.3985	7.95539	0.104404	639.784	7.3467	0.067701	837.554	0.970489	685.699	12.0773	0.0325358	646.255	4.17653	12.088		9.74093	32.2621	35.0466	13.0656	33.4344	63.4831	1.84247	308.989	68.2568	9.58297	1140.29	266.394	563474	0.683252	0.099457	0.770406	13.2255	12.8429	0.292165
2022-12_1_AT22_FRAN_GC_06_M_6	AT22 FRAN GC 06	8.2765	190.753	228.432	2.91771	65.8517	8810.97	63.9731	0.00984628	56.2464	2.87894	6.29637	81.9918	9.91758	72.4185	-12.2843	6.34887	0.104709	641.499	5.15896	0.0606298	599.566	0.872771	633.861	10.0186	0.0299697	595.957	11.1878	26.9144		15.1656	33.8848	35.2197	10.2219	50.4024	58.0363	1.61834	70.9132	57.7218	9.63387	1741.29	373.674	507738	0.664304	0.0900375	0.760801	12.6803	15.4261	0.364637
2022-12_1_AT22_FRAN_GC_06_M_7	AT22 FRAN GC 06	5.84552	146.768	179.803	2.88216	48.3098	8433.35	46.4121	0.034735	40.1943	1.86292	5.758	62.7834	6.62196	25.7508	-13.5947	4.57648	0.105127	643.657	3.90926	0.0607543	577.111	0.872248	631.092	6.66246	0.0311559	618.449	20.2818	19.9147		12.2781	22.0514	21.5731	10.0541	32.4339	42.6613	1.97748	104.404	43.2047	9.61953	1311.72	267.677	513970	0.650899	0.134122	0.68729	13.8432	21.4217	0.678803
2022-12_1_AT22_FRAN_GC_06_M_9	AT22 FRAN GC 06	104.619	303.2	530.532	1.57541	71.0464	10588.6	124.337	0.00756897	179.193	3.33496	5.55846	149.108	297.472	15.4693	5.59819	99.1412	0.337405	1873.2	154.291	0.116285	1898.61	5.39193	1883.17	307.046	0.0813094	1579.78	-16.8692	28.3021		21.0456	353.077	367.958	6.71133	123.814	268.68	0.689046	338.586	271.841	2.95915	3622.52	1080.22	567603	0.957668	0.0506851	5.97587	16.6521	32.5458	0.269864
2022-12_2_AT22_FRAN_15_7_7_M_1	AT22 FRAN 15 7.7	51.9185	107.375	214.481	0.841942	20.8242	10722.2	44.6197	26.9915	83.1772	2.49378	2.67849	315.001	228.261	26.2976	-409.325	97.7235	0.332003	1850.5	151.004	0.116154	1896.27	5.31611	1868.86	243.993	0.0827528	1606.66	0.716761	11.383		9.93488	260.648	295.92	12.0047	47.9666	264.775	0.899825	191.635	276.106	3.00619	1253.08	502.918	526641	0.969413	-0.093087	4.04175	8.45084	11.8075	0.248746
2022-12_2_AT22_FRAN_15_7_7_M_10	AT22 FRAN 15 7.7	43.1271	134.472	226.058	1.31063	21.2469	11185.2	52.6447	-0.118743	84.5488	1.02168	2.64105	152.797	185.177	15.9712	-2.00968	67.907	0.33923	1881.87	104.745	0.116117	1895.68	5.45176	1891.04	188.064	0.0879638	1703.65	-0.564678	19.5507		12.1843	213.057	213.899	8.60384	48.5936	183.571	0.778438	453.628	178.21	2.94453	1478.45	497.253	497630	0.932785	0.172248	5.94597	18.564	27.4767	0.371274
2022-12_2_AT22_FRAN_15_7_7_M_11	AT22 FRAN 15 7.7	96.2825	163.789	264.186	2.02108	39.6581	11160.8	64.8561	-7.09403	85.1273	1.97928	23.3471	517.47	178.974	49.0992	6.46862	50.8397	0.327976	1827.57	79.1958	0.116464	1900.76	5.28289	1864.05	178.256	0.0816728	1586.37	-8.00097	54.8498		16.5638	214.406	217.287	13.3375	56.0578	144.958	0.607846	554.923	143.307	3.04516	1692.6	543.221	484616	0.909873	0.0765899	18.3007	19.4952	26.9958	0.444717
2022-12_2_AT22_FRAN_15_7_7_M_12	AT22 FRAN 15 7.7	30.4932	57.1265	111.052	0.35668	7.58393	10323.2	24.0037	-0.0143074	44.354	1.2515	0.743009	93.6071	49.4326	-26.6707	-11.4452	24.694	0.338601	1877.85	38.2693	0.115557	1887.57	5.39551	1882.3	48.6865	0.0914708	1766.73	-0.0397451	6.82427		4.19939	53.5487	52.2329	9.71289	25.9147	70.9413	1.23709	375.455	69.4848	2.95135	645.866	268.618	482438	0.925928	-0.0141012	2.13086	6.50467	10.2545	0.141708
2022-12_2_AT22_FRAN_15_7_7_M_13	AT22 FRAN 15 7.7	41.5704	82.7988	153.891	1.63944	15.1089	10831.2	34.411	-1.10166	62.0619	1.28184	6.76523	111.395	93.2482	11.331	-92.8848	47.2578	0.328166	1828.17	73.8322	0.116661	1903.81	5.27835	1862.46	95.6655	0.08343	1618.91	-2.15492	19.0138		6.36008	109.57	108.152	13.4504	35.1164	138.511	1.18952	457.564	132.4	3.04294	953.689	371.024	496004	0.942544	-0.0540402	3.09217	8.64813	11.1229	0.290932
2022-12_2_AT22_FRAN_15_7_7_M_14	AT22 FRAN 15 7.7	36.4787	163.811	286.962	1.42322	33.3356	10523.3	69.4675	-0.552671	111.83	2.36621	3.67176	175.986	159.065	103.321	-172.701	74.9686	0.314416	1761.38	112.004	0.111676	1825.34	4.8511	1791.85	143.435	0.0806821	1567.96	-0.90651	15.7459		13.4188	198.695	173.68	11.1922	65.8977	248.747	1.13674	577.247	216.463	3.18073	1870.36	678.156	443666	0.946864	0.203702	2.8551	14.1017	27.2934	0.23182
2022-12_2_AT22_FRAN_15_7_7_M_15	AT22 FRAN 15 7.7	10.861	57.7617	115.528	0.209373	11.8928	10816.9	26.2158	-0.0224597	46.7885	1.60514	0.515497	95.0751	45.8382	-122.513	-15.698	40.5293	0.313566	1756.37	59.1649	0.108916	1782.32	4.69085	1764.2	47.2141	0.0881597	1704.93	-0.103919	4.74837		4.99448	52.2704	51.1345	5.02923	27.4692	121.114	2.18232	542.755	121.094	3.19562	721.414	283.663	463773	0.949187	0.0249493	1.25923	6.00061	13.3612	0.0993819
2022-12_2_AT22_FRAN_15_7_7_M_2	AT22 FRAN 15 7.7	32.9461	94.7942	180.544	0.784152	18.1547	10797.8	39.5423	-0.409571	68.9491	1.44974	2.11175	136.014	127.53	20.9039	56.2503	58.5072	0.341218	1889.96	89.6984	0.114194	1865.24	5.3669	1874.62	139.693	0.0881153	1705.78	0.179705	10.742		8.27924	135.903	147.7	5.75772	40.4387	153.071	0.9983	303.791	162.402	2.94584	1068.49	407.807	495987	0.961133	-0.0626671	3.07606	10.935	14.5693	0.256577
2022-12_2_AT22_FRAN_15_7_7_M_3	AT22 FRAN 15 7.7	18.9238	102.914	185.148	0.31627	16.7351	10430.3	42.6381	-0.0374609	67.1288	2.75639	0.980117	132.662	66.0216	16.915	-17.0913	34.4506	0.340884	1889.13	52.9631	0.113768	1858.02	5.34883	1872.87	65.8133	0.0826839	1604.27	0.282142	11.5571		8.34622	76.3037	79.7218	6.5919	41.1871	97.618	1.15014	-227.164	94.2981	2.939	1136.42	405.582	480598	0.939214	-0.061417	1.32986	7.44008	14.2697	0.12533
2022-12_2_AT22_FRAN_15_7_7_M_4	AT22 FRAN 15 7.7	98.5894	195.367	334.855	1.51453	35.4769	12988.7	73.3924	-2.16291	111.91	5.05185	8.33282	241.694	321.81	48.058	-26.4177	115.273	0.327757	1826.25	178.854	0.115681	1890.17	5.23463	1855.37	329.231	0.0797704	1550.77	10.4772	29.144		16.575	385.682	401.754	11.8188	75.0421	332.042	0.79321	475.43	335.882	3.05025	2089.63	733.003	521338	0.969673	-0.334707	5.85304	15.5156	33.9488	0.332736
2022-12_2_AT22_FRAN_15_7_7_M_5	AT22 FRAN 15 7.7	9.7536	64.866	128.09	0.953122	10.108	13440.5	26.3153	-0.448822	74.5556	1.29042	1.99971	68.0754	54.1607	41.2875	-59.9446	130.369	0.155726	932.749	126.949	0.0720656	986.279	1.54765	948.71	48.7503	0.0385109	763.633	-6.04641	9.96118		5.3694	134.131	116.625	2.27519	32.8572	912.657	6.07385	1222.75	779.47	6.41561	855.033	419.113	465246	0.95368	-0.0149948	1.48379	4.79291	7.70452	0.282275
2022-12_2_AT22_FRAN_15_7_7_M_6	AT22 FRAN 15 7.7	25.474	101.033	163.13	0.684081	13.4672	10441.4	37.695	-0.0551165	68.2788	1.75709	0.61288	155.995	67.7891	23.3629	-27.2805	39.2286	0.310835	1747	57.6617	0.109062	1781.5	4.68561	1762.99	70.1335	0.0820491	1592.77	-0.372306	10.0848		7.62403	79.5899	81.2168	8.08982	38.4393	117.602	1.34305	505.92	115.51	3.20952	1050.38	411.956	479360	0.945755	0.0394281	2.04409	10.8856	12.4388	0.185517
2022-12_2_AT22_FRAN_15_7_7_M_7	AT22 FRAN 15 7.7	9.9443	130.158	222.278	0.632392	21.2348	12865.4	52.1128	0.00369523	68.6508	1.32514	0.99236	121.683	35.8596	-1.91216	2.22672	24.2892	0.0918028	566.052	19.9367	0.0613955	649.853	0.776686	582.644	35.5474	0.0235668	470.76	-0.17718	14.4348		11.8924	146.747	144.876	3.18276	46.93	257.361	1.58155	749.879	244.356	10.8758	1424.4	464.521	512657	0.769667	-0.0309	0.729761	9.41004	17.3489	0.139005
2022-12_2_AT22_FRAN_15_7_7_M_8	AT22 FRAN 15 7.7	295.85	135.371	194.799	3.43701	44.8561	8793.79	44.8152	-15.3417	70.6241	1.53207	45.0906	226.58	80.134	89.1819	-17.4475	47.1015	0.295155	1665.53	70.9338	0.11197	1829.8	4.56672	1738.72	72.807	0.0472061	931.639	-25.7937	108.941		15.4977	156.854	141.782	20.4383	40.4398	174.296	1.02314	-180.263	150.307	3.38573	1271.04	426.423	430537	0.965234	-0.100866	53.7258	19.7966	28.2655	0.615272
2022-12_2_AT22_FRAN_15_7_7_M_9	AT22 FRAN 15 7.7	32.6604	64.5226	126.715	0.367315	10.2385	11302.7	27.2619	0.00618064	49.3425	1.67623	0.506542	115.228	74.7837	12.132	-37.756	39.8817	0.335461	1862.65	62.7018	0.11625	1897.42	5.38554	1878.01	75.5283	0.0868266	1681.54	-0.083111	8.11797		5.23454	83.4124	82.6262	10.3591	29.8667	116.674	1.24593	789.084	108.847	2.98539	825.489	293.027	494416	0.954035	-0.0959309	2.8639	5.30524	10.3032	0.127853
2022-12_2_AT22_FRAN_15_7_7_S_10	AT22 FRAN 15 7.7	37.4241	125.267	204.467	1.06371	38.5733	9984.76	48.3849	-0.0115027	81.5468	1.245	5.08928	210.202	136.238	-33.6621	-19.6798	39.9011	0.331521	1844.23	60.3548	0.114136	1864.32	5.20919	1851.25	118.868	0.0842961	1638.84	-1.32141	13.5607		8.74055	161.986	146.571	9.68972	47.5444	131.317	0.77917	102.553	117.386	3.02172	1398.93	456.05	425395	0.934651	0.064746	3.05541	13.0687	19.7684	0.195715
2022-12_2_AT22_FRAN_15_7_7_S_11	AT22 FRAN 15 7.7	97.2304	275.37	246.826	13.3115	168.807	8047.34	75.0663	2.87763	91.3665	1.45275	71.9876	327.491	211.034	-48.9057	-131.805	49.8175	0.177138	1049.37	75.5459	0.115122	1880.18	2.79249	1345.63	172.389	0.0535716	1054.12	-27.5277	99.9035		32.5001	369.951	318.091	76.768	60.8292	343.876	0.86372	158.566	298.145	5.69688	2382.89	495.507	348943	0.986456	-0.0107913	17.0353	56.482	46.2703	2.83975
2022-12_2_AT22_FRAN_15_7_7_S_12	AT22 FRAN 15 7.7	35.5103	175.622	298.064	0.775186	54.9306	14000.4	65.9963	1.92321	114.112	2.52554	20.0204	202.723	191.627	-5.91271	-74.3742	110.824	0.299242	1685.46	159.982	0.108742	1777.23	4.45584	1718.27	176.486	0.0754058	1468.81	-11.7101	24.5601		13.0328	235.768	232.996	9.86863	62.6222	404.563	1.6028	200.88	399.574	3.36283	1926.2	690.499	429877	0.987171	-0.149962	6.14728	35.0347	74.9436	0.261712
2022-12_2_AT22_FRAN_15_7_7_S_13	AT22 FRAN 15 7.7	20.4004	65.2315	119.036	0.637971	17.7118	11726.9	23.5897	0.0802639	58.085	1.65752	3.89376	94.7651	52.6147	50.436	10.9048	54.5769	0.391353	2127.42	97.8276	0.134991	2163.49	7.27703	2143.08	46.607	0.0974743	1877.23	-2.18153	5.93669		3.85889	54.7128	50.5807	4.62987	28.8757	151.084	2.61186	117.39	136.717	2.55703	750.014	306.847	459015	0.952595	0.0125593	1.74012	7.48517	7.90095	0.223036
2022-12_2_AT22_FRAN_15_7_7_S_14	AT22 FRAN 15 7.7	15.1256	26.5754	53.0849	0.119182	6.56834	13609.4	10.3879	0.0713365	41.2013	1.11551	0.435979	70.259	123.387	119.799	-3.67363	117.164	0.333941	1856.03	180.323	0.115671	1889.02	5.31076	1869.62	105.506	0.0878589	1701.36	-0.107282	1.4486		2.04247	138.292	127.363	2.8878	13.6079	391.045	2.61636	188.743	342.844	2.99783	347.454	173.333	424227	0.96672	-0.0568093	1.38302	2.38536	3.20808	0.0668251
2022-12_2_AT22_FRAN_15_7_7_S_15	AT22 FRAN 15 7.7	20.4824	120.596	206	0.85772	32.9545	9732.54	43.4275	0.0452382	82.3622	1.39845	3.27192	214.292	82.1352	-0.837967	-8.3548	34.335	0.308389	1731.05	49.6502	0.107796	1760.33	4.56875	1740.03	74.2386	0.080604	1570.89	-2.29289	9.49702		8.58189	101.22	100.427	11.5824	43.2993	119.116	1.08768	79.8404	111.209	3.25386	1301.64	447.311	416215	0.932472	0.0669219	1.44785	9.53589	9.96654	0.1644
2022-12_2_AT22_FRAN_15_7_7_S_16	AT22 FRAN 15 7.7	28.6693	69.7116	129.074	0.509278	17.5147	10781.9	27.2289	-0.00326586	52.2152	1.12039	1.32478	121.945	62.0683	4.55639	5.56874	22.354	0.340797	1892.35	33.6836	0.113535	1855.95	5.34354	1870.78	54.9552	0.0836095	1621.33	-2.26254	5.0599		5.11087	74.245	72.4314	9.44439	27.4914	71.3352	0.898678	23.7643	64.5532	2.94527	811.092	285.63	445549	0.937275	0.0495767	2.39484	5.93325	9.93653	0.145117
2022-12_2_AT22_FRAN_15_7_7_S_17	AT22 FRAN 15 7.7	58.208	197.195	337	1.16655	46.579	11062.2	74.1846	0.0135759	135.73	1.83866	4.83512	377.337	219.047	-12.5978	-13.8923	68.3962	0.342296	1899.71	104.713	0.11466	1873.04	5.39421	1883.19	207.376	0.089381	1729.85	3.55627	14.7596		12.9113	242.521	238.108	8.0148	75.8666	201.947	0.780339	57.3704	191.723	2.9143	1955.9	788.505	456190	0.948933	0.0760761	3.08568	15.1268	22.3788	0.2333
2022-12_2_AT22_FRAN_15_7_7_S_18	AT22 FRAN 15 7.7	21.5478	204.906	336.726	1.16132	56.6405	9570.4	80.5689	0.951344	109.337	1.98051	9.85581	210.33	107.068	32.8704	-37.3818	52.2547	0.309295	1736.09	74.9634	0.108362	1770.27	4.60538	1748.04	102.865	0.0806622	1567.33	23.4704	19.9369		16.811	131.503	134.197	9.15048	66.5207	169.524	1.19376	69.4047	163.251	3.23227	2099.85	652.584	453087	0.926894	0.147277	4.86818	12.9828	23.0509	0.172217
2022-12_2_AT22_FRAN_15_7_7_S_19	AT22 FRAN 15 7.7	73.4274	133.618	237.468	1.96021	33.3534	11036.3	51.0356	1.6003	103.181	2.03393	23.3748	315.657	166.686	-5.05817	-29.0082	71.156	0.313668	1760.63	109.318	0.114902	1876.61	4.95904	1813.27	161.233	0.0813658	1580.67	44.4908	21.1328		10.9314	203.119	201.737	10.9166	54.2435	226.49	1.03768	122.361	216.712	3.16916	1559.82	573.49	465569	0.954294	-0.246523	3.11828	11.7738	16.8124	0.260079
2022-12_2_AT22_FRAN_15_7_7_S_21	AT22 FRAN 15 7.7	21.6063	139.371	224.723	0.746489	29.1946	10182.7	54.4851	0.0179359	85.0088	1.78512	3.29304	199.772	93.4294	45.2493	-39.3612	50.3413	0.326358	1819.46	72.1914	0.107927	1762.64	4.84842	1792.49	84.9737	0.0895024	1731.34	1.4258	9.1692		11.1496	104.732	101.091	6.68455	50.1338	162.247	1.42712	29.3889	150.683	3.05092	1483.44	472.564	455849	0.92002	-0.00948938	1.66273	12.9135	17.7245	0.152963
2022-12_2_AT22_FRAN_15_7_7_S_22	AT22 FRAN 15 7.7	35.1684	172.439	266.999	2.64706	40.1535	10160.3	65.1338	0.0103956	96.0618	1.23285	6.13849	166.031	129.895	22.6429	-46.5877	37.9888	0.313719	1757.57	54.9314	0.109056	1781.74	4.705	1765.04	124.845	0.0829637	1610.42	1.88282	16.8664		15.1073	157.574	164.334	9.46806	59.8101	120.483	0.729562	37.2225	120.128	3.17599	1706.12	595.117	490168	0.940231	-0.0500003	3.09709	22.8274	36.7681	0.489043
2022-12_2_AT22_FRAN_15_7_7_S_24	AT22 FRAN 15 7.7	50.1195	179.86	305.748	2.7899	41.6357	9772.11	72.7924	0.00405232	114.405	1.25316	7.28546	195.54	176.01	-1.10477	-5.56934	45.4819	0.32978	1835.78	69.2813	0.114319	1868.56	5.1851	1847.23	153.877	0.0790334	1537.05	1.81018	16.8485		16.857	221.128	203.844	7.23724	67.0973	152.113	0.627185	142.806	137.572	3.03506	2077.7	694.554	447689	0.922826	0.147783	4.85904	16.5377	20.5765	0.251822
2022-12_2_AT22_FRAN_15_7_7_S_25	AT22 FRAN 15 7.7	63.0502	146.624	258.015	1.47294	33.1191	12061.7	62.2675	0.0211706	100.607	2.04726	3.71383	163.488	256.241	-1.79709	-120.306	75.1433	0.321949	1798.52	115.437	0.115931	1893.12	5.15167	1843.28	231.348	0.076624	1492.02	0.793177	11.88		13.6287	345.157	328.972	4.96011	55.3664	242.282	0.649253	49.3808	224.498	3.08779	1656.81	573.884	462204	0.934383	0.146104	6.29539	11.7859	18.3084	0.210954
2022-12_2_AT22_FRAN_15_7_7_S_26	AT22 FRAN 15 7.7	46.586	117.566	220.79	0.945816	21.7682	10842.7	49.9424	0.698821	78.5037	1.31938	5.04978	221.321	163.905	10.086	-6.00553	43.2227	0.33059	1843.12	66.7402	0.115664	1888.5	5.2537	1860.81	140.048	0.0821546	1595.46	1.93961	9.57513		10.8437	199.563	181.605	8.68396	45.078	145.789	0.67585	102.973	129.83	3.01561	1259.39	462.267	425588	0.93454	0.128204	3.21627	8.83698	11.8105	0.19054
2022-12_2_AT22_FRAN_15_7_7_S_27	AT22 FRAN 15 7.7	62.3578	163.706	223.658	5.57342	38.9779	10445.1	57.5884	0.17326	82.2917	1.45248	17.998	264.782	146.31	12.5344	-631.944	67.2924	0.310918	1743.8	106.361	0.118326	1930.71	5.05333	1829.35	136.173	0.0903734	1752.29	7.69205	27.2322		17.7506	162.37	157.345	26.8655	49.2621	223.744	1.27005	144.278	213.178	3.21093	1600.11	477.364	451065	0.946652	-0.0459903	6.19251	24.4877	19.1923	1.16231
2022-12_2_AT22_FRAN_15_7_7_S_28	AT22 FRAN 15 7.7	34.7549	128.965	252.019	0.211361	21.985	11370.7	58.3514	0.00613596	89.9131	1.925	2.9796	217.669	207.256	7.99067	16.4297	87.8983	0.332295	1851.48	134.85	0.115337	1884.84	5.25606	1862.7	192.175	0.0863093	1672.66	0.515755	8.38916		12.59	239.743	238.861	6.30682	54.3231	271.816	1.03987	211.03	262.808	2.99031	1628.8	572.411	482285	0.970576	0.0103786	1.94617	8.25878	17.4679	0.103097
2022-12_2_AT22_FRAN_15_7_7_S_29	AT22 FRAN 15 7.7	21.0128	95.7666	176.347	1.05725	18.088	9997.4	42.8181	0.0316816	62.8489	0.707974	1.23118	158.14	65.519	0.316734	23.8868	23.183	0.310567	1741.4	34.4081	0.111111	1813.78	4.74147	1769.54	60.4942	0.0784845	1526.11	0.210062	5.56008		11.1894	84.4034	80.4789	3.48131	37.6106	77.7116	0.854751	54.8935	74.2473	3.22406	1106.02	380.572	442343	0.897807	-0.0295915	1.84127	6.85639	12.6369	0.211235
2022-12_2_AT22_FRAN_15_7_7_S_4	AT22 FRAN 15 7.7	69.2799	196.655	269.153	3.07736	57.4543	10699.7	67.7505	1.11476	108.774	2.58413	16.2694	345.783	132.481	11.0927	-0.0606471	49.2797	0.346755	1917.89	80.4368	0.121236	1972.71	5.78501	1942	119.411	0.0828195	1607.72	-4.30267	18.0142		13.8333	160.068	142.643	10.2657	63.3661	149.881	0.871554	71.3515	134.43	2.87344	2047.2	649.157	436823	0.925064	0.139509	6.41978	16.9234	23.4678	0.415537
2022-12_2_AT22_FRAN_15_7_7_S_6	AT22 FRAN 15 7.7	28.029	54.1859	95.9284	0.444905	12.6719	10763.6	20.1827	-0.00865926	46.1837	1.11789	1.21563	121.668	53.5346	-22.9636	-9.66193	24.3128	0.350818	1935.91	37.1169	0.115016	1877.46	5.54181	1902.46	47.9443	0.0872983	1690.11	-0.511015	4.2135		3.87485	61.8112	57.1426	11.6624	23.4977	73.1206	1.11236	43.5746	68.0893	2.86092	667.073	246.054	471194	0.925128	0.120848	2.23501	4.71587	7.83739	0.123237
2022-12_2_AT22_FRAN_15_7_7_S_7	AT22 FRAN 15 7.7	38.7102	88.7636	148.289	0.783021	22.1663	10879.4	32.5793	0.00453238	76.4424	1.45427	2.31331	144.956	167.763	-51.9304	-13.0249	68.8399	0.339375	1881.66	105.277	0.114617	1872.52	5.35576	1874.21	160.485	0.0906805	1753.67	-0.283554	5.14886		5.05508	183.792	178.356	6.17795	37.6583	203.851	1.03067	120.995	197.898	2.94453	1019.96	376.984	479428	0.971238	0.114179	3.44614	11.1652	14.0178	0.207955
2022-12_2_AT22_FRAN_15_7_7_S_8	AT22 FRAN 15 7.7	37.9608	152.753	240.277	1.71255	53.3732	8693.24	51.0934	0.0182568	90.3162	1.34444	9.8893	203.516	150.358	28.7245	19.8215	39.1728	0.345494	1911.32	59.8648	0.114758	1874.35	5.45828	1890.52	125.911	0.0850875	1650.08	-2.06271	19.4898		11.0573	174.917	147.278	16.3065	51.904	128.543	0.677726	116.167	109.198	2.90135	1610.65	521.609	409930	0.954424	-0.161599	3.83767	11.3993	23.0979	0.416951
2022-12_2_AT22_FRAN_15_7_7_S_9	AT22 FRAN 15 7.7	15.8826	82.652	128.394	1.38029	23.4672	12017.4	29.6247	-0.00979149	55.081	1.04854	3.04336	129.348	23.6984	72.0558	41.9466	9.65037	0.0855365	528.944	7.47385	0.058904	547.219	0.694956	534.297	21.7696	0.0215196	430.288	-0.690639	6.30505		5.52299	109.359	104.682	4.8006	30.6066	116.122	0.989172	66.0063	108.123	11.6807	852.566	322.795	453347	0.646388	0.0232807	1.46539	6.18685	9.57243	0.258331
2022-12_2_AT22_FRAN_19_7_7_M_41	AT22 FRAN 19 7.7	20.4538	47.1742	76.138	2.15984	14.2871	14088.3	15.6517	2.0573	59.0473	1.41334	661.926	35.1184	11.3245	11.9348	71.5906	173.243	0.255459	1465.99	218.792	0.0945918	1518.4	3.34586	1489.96	10.7042	0.0402546	890.941	-11.388	26.7577		3.79507	26.0547	25.9099	2.92474	20.0467	672.643	27.6265	10186.4	657.209	3.88968	435.601	254.821	511951	0.931653	-0.186392	5.04929	7.66623	8.77292	0.378998
2022-12_2_AT22_FRAN_19_7_7_M_42	AT22 FRAN 19 7.7	230.549	126.787	91.0373	3.19552	34.107	14753.2	28.3364	3.898	17.255	0.824955	404.964	158.949	13.9836	-4.25838	208.891	77.4326	0.101178	621.16	67.0726	0.0651613	776.411	0.909708	656.133	13.5053	0.0503634	989.819	-31.4256	51.5757		9.68902	29.824	27.9629	5.79369	15.8152	785.708	27.9164	-11656.4	778.918	9.77199	858.725	124.352	525826	0.892842	0.240529	81.3521	17.1512	6.57287	0.758982
2022-12_2_AT22_FRAN_19_7_7_M_43	AT22 FRAN 19 7.7	65.2228	208.93	309.968	1.234	40.9881	9663.15	73.278	-0.00901148	121.812	1.69363	28.4203	199.513	193.946	-5.1817	14.0902	53.9282	0.331867	1846.28	81.4434	0.113498	1854.5	5.20058	1850.32	177.543	0.0825843	1603.41	-1.38436	23.6964		13.8865	235.178	215.523	8.96651	71.86	171.38	0.679285	-481.164	158.115	3.00718	2037.37	716.324	487902	0.941535	-0.0324887	5.22532	14.6673	23.886	0.292454
2022-12_2_AT22_FRAN_19_7_7_M_44	AT22 FRAN 19 7.7	46.433	236.793	307.086	2.32321	44.769	12162.4	77.4472	8.1996	104.339	1.43377	55.7176	193.46	77.0192	3.40203	43.7359	65.9032	0.15755	944.401	62.0332	0.0711769	960.357	1.55072	949.633	66.2702	0.0344681	684.844	-12.9219	34.8966		16.3985	223.324	193.959	7.58822	69.6453	459.659	1.91778	-979.853	406.747	6.32621	2102.06	638.484	505019	0.920694	0.0297816	5.79173	23.1693	18.8421	0.592361
2022-12_2_AT22_FRAN_19_7_7_M_45	AT22 FRAN 19 7.7	40.0959	61.996	105.666	0.395139	11.3445	12045	22.101	0.129236	46.7131	1.36148	6.55652	80.7809	57.2208	-12.9372	16.0119	30.055	0.321536	1795.45	45.5157	0.112849	1843.26	5.01387	1817.98	57.0738	0.0799349	1552.85	-0.895661	6.51904		4.01167	71.9765	74.1204	9.49628	25.5384	89.8833	1.16762	-168.352	90.2232	3.11912	684.828	254.92	550564	0.916836	0.044704	3.12978	4.64686	7.29677	0.130796
2022-12_2_AT22_FRAN_19_7_7_M_46	AT22 FRAN 19 7.7	17.0816	136.842	194.035	0.606022	25.6941	11312.5	42.8901	-10.4524	66.7913	1.51705	12.8952	73.976	46.0334	-20.4756	68.0853	59.1251	0.248278	1428.8	76.1405	0.0963218	1552.24	3.30016	1480.78	41.7124	0.0682864	1334.08	-2.46492	15.9303		9.12765	67.8609	61.3174	8.96245	43.1582	252.178	3.47098	-296.795	233.142	4.02163	1271.1	399.218	463913	0.929182	0.134019	1.85987	7.89556	13.4825	0.143988
2022-12_2_AT22_FRAN_19_7_7_M_47	AT22 FRAN 19 7.7	19.7852	76.8434	138.299	0.383322	12.9544	10636.5	25.9301	-0.184496	57.305	1.51711	2.92136	104.137	38.139	-3.2684	29.9491	27.7652	0.327027	1822.63	39.4617	0.105766	1729.25	4.82629	1785.36	38.1351	0.0822458	1595.57	-0.633348	7.96982		5.47132	49.1804	47.9612	12.6055	29.6769	78.0355	1.49291	-102.094	78.9029	3.05084	775.756	294.456	499628	0.89548	-0.171357	1.55716	9.53434	11.7402	0.209558
2022-12_2_AT22_FRAN_19_7_7_M_48	AT22 FRAN 19 7.7	15.903	65.6416	111.329	0.428073	10.0462	9951.33	23.1182	0.0745072	48.7166	0.970943	1.41439	64.9297	26.1442	-0.81602	-19.1971	14.2699	0.324996	1810.7	20.7369	0.107856	1760.83	4.82225	1784.28	25.2054	0.0785075	1537.3	-0.0722255	4.59818		3.72872	34.7516	32.9495	8.80257	26.5483	44.3847	1.2652	-46.1036	44.2592	3.10858	643.274	268.079	514035	0.900613	-0.0211802	1.00047	4.81924	7.44009	0.0853653
2022-12_2_AT22_FRAN_19_7_7_M_49	AT22 FRAN 19 7.7	21.6026	118.867	214.625	0.0390324	17.3115	13616.1	44.6104	-0.0116775	95.1337	3.90308	1.24056	67.6572	135.814	2.53175	23.0621	141.82	0.320662	1792.01	211.95	0.111571	1823.71	4.94265	1807.24	130.143	0.0790417	1537.02	-0.265977	5.9528		7.55978	172.566	172.435	5.66977	54.2339	463.999	3.77271	-233.616	433.668	3.11854	1137.27	532.558	509381	0.947748	-0.229743	6.21463	43.6472	60.7892	0.0366325
2022-12_2_AT22_FRAN_19_7_7_M_50	AT22 FRAN 19 7.7	13.3041	147.034	230.51	0.227566	31.5861	11347.3	52.9442	0.00709283	90.696	1.94117	3.02979	75.7541	85.5336	-6.64345	113.112	73.9136	0.325134	1813.33	107.643	0.110177	1800.67	4.95055	1807.49	75.7565	0.0849299	1646.79	-0.902911	16.3904		11.2227	100.168	94.9867	7.10653	50.6529	249.636	2.43255	-216.926	224.764	3.09023	1509.08	499.613	481075	0.957117	-0.261563	1.37393	15.9545	21.9093	0.0749303
2022-12_2_AT22_FRAN_19_7_7_M_51	AT22 FRAN 19 7.7	50.3687	118.42	183.481	1.15364	26.7539	9212.59	41.4691	-0.0608467	74.7239	1.2088	2.60978	153.863	73.3406	-11.7582	14.042	26.7149	0.349034	1932.04	41.2654	0.114991	1877.51	5.54695	1906.35	71.3234	0.0921205	1779.72	-0.856984	10.8628		8.25785	78.8216	80.459	11.5919	43.1366	75.7961	0.880069	-116.414	74.4388	2.87778	1143.31	396.854	514526	0.931652	0.146475	4.09186	9.78498	14.5666	0.210658
2022-12_2_AT22_FRAN_19_7_7_M_53	AT22 FRAN 19 7.7	105.552	217.346	318.966	3.06358	57.3003	9772.81	75.4967	-29.1171	115.713	1.49916	42.0429	678.339	156.335	-17.4724	490.76	75.9687	0.327636	1825.04	118.612	0.11644	1900.88	5.27569	1861.71	173.625	0.0908536	1756.95	-44.7551	38.6754		17.7661	165.497	196.44	19.4905	74.952	203.09	1.12467	-215.599	233.32	3.06018	2065.34	645.352	530333	0.973906	-0.0547267	37.0418	26.8576	32.6925	0.484477
2022-12_2_AT22_FRAN_19_7_7_M_54	AT22 FRAN 19 7.7	82.0177	192.11	301.769	2.04637	43.853	11093.5	67.0902	-0.0982194	110.869	1.32822	3.06635	100.539	147.226	-22.9722	46.072	44.6135	0.337163	1871.45	69.2742	0.115629	1889.16	5.38911	1881.78	140.213	0.084839	1645.28	-1.46665	16.9628		13.7912	171.435	171.378	4.19841	68.7005	133.969	0.713614	28.0757	130.589	2.9651	1935.2	634.069	501412	0.947018	-0.142282	5.30134	14.0536	17.8113	0.230795
2022-12_2_AT22_FRAN_19_7_7_M_55	AT22 FRAN 19 7.7	53.1113	214.324	322.595	2.39546	54.9516	9261.88	77.7245	36.2506	119.475	1.30448	7.73966	115.16	165.805	-10.1987	-3.50381	42.8255	0.339559	1883.29	66.2738	0.11515	1880.39	5.38439	1885.36	161.068	0.0895989	1733.84	-4.5753	26.8789		17.3702	184.178	189.083	17.0821	71.3575	125.425	0.646713	-274.237	122.045	2.92558	2113.11	652.003	500242	0.943877	0.0307404	5.28352	22.7193	32.5297	0.357392
2022-12_2_AT22_FRAN_21_90_5_M_1	AT22 FRAN 21 90.5	6.35794	113.373	171.361	0.246257	29.5281	10061.5	42.8776	0.00405846	60.7199	1.14459	1.37412	73.9699	40.1283	24.7441	20.0532	43.834	0.25027	1441.63	53.4454	0.0910125	1446.24	3.15026	1442.93	36.9971	0.0707196	1380.03	-0.515146	8.45716		9.50466	56.9423	55.6358	8.01882	39.1086	183.798	2.98171	-749.505	172.783	3.99748	1170.25	354.905	429695	0.926167	0.144652	0.945999	7.94261	9.47649	0.0994577
2022-12_2_AT22_FRAN_21_90_5_M_10	AT22 FRAN 21 90.5	44.8742	80.4451	123.189	2.28197	28.1927	8948.36	27.054	0.00624028	51.9642	1.29466	4.86185	114.779	154.763	-19.8942	10.7527	46.8925	0.540087	2780.02	119.043	0.188186	2725.13	14.0314	2749.54	145.445	0.130958	2485.94	0.367006	16.0226		7.12424	118.853	117.232	2.99354	30.6131	89.3266	0.705531	99.1567	85.8026	1.84397	872.924	296.398	459329	0.97596	-0.132873	3.78334	7.24596	10.0444	0.41289
2022-12_2_AT22_FRAN_21_90_5_M_100	AT22 FRAN 21 90.5	27.3828	63.7744	101.837	0.58878	11.1236	9701.71	24.2346	0.0469255	40.0896	1.22607	0.733696	118.135	41.2906	32.0752	-149.296	17.8918	0.334249	1855.71	27.7696	0.11364	1857.12	5.21964	1853.12	40.9267	0.0873136	1689.16	0.0758062	4.70491		5.02221	46.1984	48.12	8.03952	23.661	52.4717	1.04182	158.71	50.0101	3.01166	671.192	250.998	455713	0.92788	0.136622	1.98278	5.09252	6.619	0.2136
2022-12_2_AT22_FRAN_21_90_5_M_11	AT22 FRAN 21 90.5	22.8131	38.732	87.3356	0.167767	7.34367	12425.6	16.0537	-0.000621584	49.8484	1.8857	0.518445	76.4736	71.8304	64.2728	-20.4517	41.5898	0.287071	1625.65	58.3478	0.104984	1712.15	4.14927	1665.1	69.4216	0.0926999	1790.49	0.0253493	2.38852		2.65546	78.9812	78.5003	2.87392	23.9763	141.857	1.69611	39.3963	133.758	3.47291	518.943	242.714	486580	0.944174	0.00128395	1.37624	3.41384	7.4437	0.0671677
2022-12_2_AT22_FRAN_21_90_5_M_12	AT22 FRAN 21 90.5	43.9026	146.167	219.805	3.94189	49.0567	9441.49	49.8775	0.0123451	78.4035	1.00202	6.94267	128.768	127.838	32.6347	27.6566	43.2641	0.213392	1246.39	47.0796	0.081231	1224.52	2.39059	1238.26	115.132	0.057134	1122.81	0.511955	29.1152		12.8063	226.698	214.317	9.15291	52.1874	214.96	0.87886	497.563	193.625	4.66721	1588.93	442.872	446175	0.888428	-0.0113103	3.32359	13.5264	15.7495	0.598033
2022-12_2_AT22_FRAN_21_90_5_M_13	AT22 FRAN 21 90.5	7.5482	133.085	241.214	0.903263	33.1167	10950	47.3798	0.000233621	77.7754	2.24313	2.50723	106.217	12.8151	-15.1511	-12.0486	15.0615	0.253659	1459.54	18.0431	0.0897966	1421.59	3.14969	1441.78	12.1733	0.0993548	1482.82	0.0750732	11.3712		9.47694	18.8765	18.6445	2.12673	57.3959	58.5757	3.52208	279.301	55.7925	3.94979	1439.55	458.65	416524	0.880791	0.136539	0.755782	33.5239	52.747	0.367758
2022-12_2_AT22_FRAN_21_90_5_M_14	AT22 FRAN 21 90.5	45.278	114.772	211.312	1.98298	30.5808	10124.3	42.6639	0.389264	82.564	1.38131	5.71454	214.686	120.89	9.88805	-10.8743	40.5689	0.34834	1925.11	61.4803	0.113283	1850.78	5.43797	1887.64	108.925	0.0833183	1616.92	0.550417	16.0696		7.71595	146.462	137.149	8.27385	52.6407	123.013	0.794464	389.508	112.937	2.86399	1301.9	506.065	473823	0.939888	-0.198966	4.65048	17.5612	30.5233	0.367952
2022-12_2_AT22_FRAN_21_90_5_M_15	AT22 FRAN 21 90.5	29.6113	51.8619	110.239	0.414792	10.6902	10662.3	18.5455	-0.000585895	44.8028	1.63215	0.972261	141.615	54.6331	22.2455	-13.7266	25.96	0.332716	1849.55	39.1844	0.112698	1842.69	5.20302	1848.29	51.8373	0.0920929	1778.56	0.058548	4.80145		3.41389	61.0198	59.865	7.98829	27.5588	78.0659	1.21926	62.9399	77.6669	3.00097	586.862	260.774	467539	0.930705	-0.1046	2.16592	5.05536	10.032	0.102608
2022-12_2_AT22_FRAN_21_90_5_M_16	AT22 FRAN 21 90.5	6.56849	161.948	233.127	1.34021	53.6803	8640.36	50.8053	0.0311893	69.48	1.73623	10.0799	117.374	27.1597	1.55158	-0.131467	10.3782	0.261065	1496.99	13.3708	0.0967877	1557.39	3.48178	1513.48	24.7751	0.0725065	1412.02	0.675529	32.2174		12.7684	39.6021	35.7713	15.6248	49.7504	42.581	1.04335	72.0723	38.7156	3.88971	1489.36	442.159	426854	0.939909	-0.0495512	0.74291	11.1141	10.1715	0.232221
2022-12_2_AT22_FRAN_21_90_5_M_17	AT22 FRAN 21 90.5	49.044	94.7738	199.261	0.662603	19.9335	11210.9	35.3033	-0.000923438	86.648	3.13512	1.86503	168.036	178.202	30.1912	12.0863	73.9754	0.32896	1831.95	112.247	0.114117	1864.44	5.1852	1847.07	158.012	0.0876453	1697.69	0.13035	8.01229		6.52508	207.154	192.193	4.25066	51.8032	238.427	1.10221	305.474	217.975	3.02908	1111.77	475.203	426301	0.957335	-0.229479	4.43376	9.35884	16.9837	0.151205
2022-12_2_AT22_FRAN_21_90_5_M_18	AT22 FRAN 21 90.5	34.5215	65.7375	130.835	0.610991	15.4023	10645.6	23.1882	0.0149923	59.3127	1.57402	1.7451	146.455	64.4801	15.4217	26.9835	26.1877	0.332011	1845.72	39.3044	0.113414	1852.2	5.18974	1846.8	59.9965	0.0914631	1766.95	0.0774711	9.17079		5.16369	73.0639	69.429	11.4737	33.8013	80.5531	1.0941	-0.652378	74.1213	3.0234	711.511	325.487	406134	0.934357	0.226822	2.89874	9.14582	16.391	0.150607
2022-12_2_AT22_FRAN_21_90_5_M_19	AT22 FRAN 21 90.5	49.2479	171.989	305.021	2.06796	39.1029	9934.66	62.3959	0.00904562	103.708	1.64468	6.80338	223.977	170.77	1.79555	5.87883	58.7601	0.3501	1933.65	94.976	0.121445	1975.95	5.86529	1953.44	167.142	0.0909567	1759.14	0.261091	24.226		13.1842	191.077	198.966	6.54895	70.9125	163.591	0.813517	258.97	161.398	2.847	1717.55	620.283	459814	0.949912	0.0393021	4.39105	13.623	23.9689	0.288274
2022-12_2_AT22_FRAN_21_90_5_M_2	AT22 FRAN 21 90.5	63.2188	150.414	239.469	1.10802	39.4566	10528	54.4174	-0.00937315	98.7868	1.70798	3.60293	135.62	166.547	-97.3735	5.34929	49.7832	0.337143	1871.01	76.8438	0.114963	1877.59	5.35313	1873.54	159.89	0.0892516	1727.36	-2.77574	13.4668		12.7817	185.14	183.026	11.3733	56.2461	148.649	0.740487	-1571.59	144.488	2.97904	1528.72	525.041	456659	0.959056	-0.108259	5.42534	10.2169	15.0549	0.202217
2022-12_2_AT22_FRAN_21_90_5_M_20	AT22 FRAN 21 90.5	52.2533	85.115	160.348	0.62314	17.6529	11321.5	30.744	0.0532601	71.6565	2.29682	2.3907	149.021	173.356	-14.6908	18.8751	69.706	0.332283	1848.51	105.837	0.114533	1871.03	5.24752	1860.26	152.785	0.0827167	1605.99	0.126815	10.7908		6.53014	214.039	194.878	5.65022	39.2524	225.816	1.01052	168.961	197.798	2.99531	1045.16	385.057	426143	0.927553	0.252346	3.96547	4.55052	13.7002	0.122532
2022-12_2_AT22_FRAN_21_90_5_M_21	AT22 FRAN 21 90.5	17.2183	46.4267	71.8257	0.541665	12.9883	8626.37	15.9478	0.00535865	29.506	0.816912	2.18615	101.993	87.6004	2.06478	1.58579	30.7912	0.363822	1998.1	49.5166	0.120614	1963.31	6.04542	1978.02	79.0958	0.0989313	1905.07	0.101486	6.08488		3.25675	91.2442	86.6997	10.8818	18.4547	89.3448	0.929534	203.358	81.7863	2.75518	537.064	181.639	435903	0.917765	-0.160646	1.70527	3.55276	5.32821	0.127253
2022-12_2_AT22_FRAN_21_90_5_M_22	AT22 FRAN 21 90.5	9.57936	72.079	126.082	0.446992	13.2079	10086.5	25.3841	0.036731	42.1837	1.78074	2.33135	128.212	48.6233	-28.2075	5.07447	41.4768	0.31809	1778.99	60.3478	0.110183	1801.85	4.83664	1787.99	47.5063	0.0871758	1687.34	0.161108	8.31674		5.16688	58.4015	58.0084	8.80369	28.4946	126.805	2.11537	223.895	123.38	3.14581	723.065	262.309	459385	0.938903	-0.128959	0.957082	5.31218	7.85242	0.126974
2022-12_2_AT22_FRAN_21_90_5_M_23	AT22 FRAN 21 90.5	34.89	131.402	227.627	1.61675	33.0729	10398.2	44.5166	0.00632222	81.5551	1.02263	8.38961	174.432	113.548	-16.7057	2.07508	34.2523	0.335322	1866.27	51.8255	0.115127	1879.75	5.35254	1873.16	110.262	0.0920517	1778.68	0.697916	24.8818		10.1596	127.333	130.962	12.7946	51.3688	99.5575	0.755158	-15.3791	95.9694	2.97017	1342.21	488.571	460327	0.948975	0.0177562	3.47613	8.34385	16.4344	0.244977
2022-12_2_AT22_FRAN_21_90_5_M_24	AT22 FRAN 21 90.5	36.2907	109.43	198.832	1.09246	24.2909	10262.7	39.503	0.163556	74.7807	1.32385	6.9682	222.771	109.227	6.63692	8.55632	34.1336	0.337368	1872.64	52.5253	0.115412	1884.26	5.36802	1877.16	100.821	0.0890774	1724.05	1.16131	15.5888		8.45866	124.919	118.308	9.3681	47.8889	104.879	0.802811	29.4389	95.2359	2.96048	1218.75	443.163	456240	0.923277	0.0925348	3.96754	11.5407	19.4922	0.177781
2022-12_2_AT22_FRAN_21_90_5_M_25	AT22 FRAN 21 90.5	8.80085	72.9776	107.134	0.124987	12.8829	11025.7	23.7822	0.00526755	39.25	3.61905	1.63057	103.909	29.582	17.9281	-1.04717	14.6066	0.119914	729.919	12.4987	0.0642694	743.429	1.06553	735.418	24.8644	0.0313711	624.218	0.233168	6.74949		5.57094	96.8584	86.3969	8.1708	25.7219	137.425	1.35924	125.773	119.308	8.3053	698.31	227.634	406028	0.665958	-0.00562172	0.886205	5.47963	8.12894	0.0453171
2022-12_2_AT22_FRAN_21_90_5_M_26	AT22 FRAN 21 90.5	60.9179	117.479	193.4	0.754908	21.3373	10619.2	40.8023	0.0826272	79.7347	2.80367	5.66821	167.945	186.881	-9.54647	7.87003	68.8252	0.320949	1793.67	104.56	0.115146	1880.65	5.10923	1836.09	158.731	0.0784885	1526.96	1.79134	10.0883		7.5964	243.332	216.582	10.0521	48.3749	239.363	0.935444	104.681	203.957	3.09638	1289.08	459.526	428771	0.918888	0.00382695	6.06384	6.99665	12.0629	0.205414
2022-12_2_AT22_FRAN_21_90_5_M_27	AT22 FRAN 21 90.5	310.365	77.2118	106.059	1.62938	39.699	10227.4	21.6905	19.4227	44.0714	1.25138	224.975	2767.07	65.8432	9.7248	48.3838	27.4171	0.316219	1769.63	41.5101	0.115081	1878.61	5.01081	1817.82	60.8554	0.0749545	1459.98	159.968	83.1545		7.70136	90.5742	87.3416	15.3577	24.2669	90.2984	0.942602	-10.2365	83.1756	3.1592	701.083	241.257	409736	0.918071	0.0308539	28.3018	6.10524	9.49292	0.299853
2022-12_2_AT22_FRAN_21_90_5_M_28	AT22 FRAN 21 90.5	33.4906	130.202	200.178	0.326036	22.6112	12208.7	42.317	0.00492181	79.4698	2.01409	3.24356	154.539	133.231	10.6123	-24.1553	80.1963	0.315631	1766.8	118.248	0.110872	1812.06	4.8189	1787.46	136.409	0.0892013	1726.22	0.882769	12.2233		9.39917	150.143	157.819	10.554	47.9528	240.41	1.46469	276.731	245.393	3.16272	1404.78	474.123	449591	0.958648	0.104145	4.1744	14.1992	22.2588	0.10415
2022-12_2_AT22_FRAN_21_90_5_M_29	AT22 FRAN 21 90.5	53.1102	119.227	205.884	0.782121	26.5334	10530.2	40.9891	0.00278367	89.4102	1.89512	3.48857	193.985	169.445	1.23042	-24.1025	67.0568	0.336229	1870.67	102.464	0.115154	1880.71	5.35996	1876.31	162.88	0.0939671	1814.5	1.19565	14.523		8.87268	184.914	182.269	9.23913	48.7689	198.674	1.09686	307.424	188.523	2.97302	1265.53	485.984	424513	0.96853	-0.164557	4.98197	12.8461	19.4494	0.180266
2022-12_2_AT22_FRAN_21_90_5_M_3	AT22 FRAN 21 90.5	27.6642	36.4235	68.9653	0.175336	8.68188	11039	14.0778	-0.0115916	35.3355	1.15265	0.432937	72.4107	40.8052	87.6682	32.2875	22.0159	0.343667	1901.73	33.8854	0.113817	1858.45	5.41978	1882.27	39.1443	0.095473	1838.16	-0.40465	1.48619		2.84264	44.4951	44.6838	9.76821	17.1207	64.7952	1.39082	-2276.81	62.3025	2.91583	440.497	166.226	481662	0.938046	-0.0910854	2.11892	3.80814	5.60523	0.0627009
2022-12_2_AT22_FRAN_21_90_5_M_30	AT22 FRAN 21 90.5	8.8066	202.83	283.513	1.21114	44.8837	9084.31	65.1496	0.0138795	87.62	1.61145	6.26703	144.235	28.8087	-1.45356	1.09134	21.1137	0.206103	1206.94	22.1216	0.0798365	1187.89	2.27295	1200.46	28.8036	0.0578928	1136.28	1.36004	19.4172		14.9659	51.8621	54.4505	19.3833	57.5796	96.52	1.82593	375.17	99.9813	4.86757	1814.44	504.901	480166	0.880642	0.0382787	1.07136	18.507	22.9155	0.175142
2022-12_2_AT22_FRAN_21_90_5_M_31	AT22 FRAN 21 90.5	28.2092	94.8902	170.227	0.373235	16.7941	11645.6	33.751	0.000987919	70.3552	1.96937	1.70711	205.606	80.3944	0.440108	-2.01406	49.0542	0.328107	1827.17	70.9916	0.109782	1793.76	4.97746	1811.68	81.4165	0.0925592	1788.14	0.784783	6.16423		6.38378	88.8556	95.5102	13.4019	40.5851	138.487	1.48142	373.706	144.611	3.0456	1117.8	380.199	473271	0.946454	0.0859096	2.70616	7.50855	11.6388	0.107258
2022-12_2_AT22_FRAN_21_90_5_M_32	AT22 FRAN 21 90.5	35.2733	65.3001	119.757	0.421605	14.4943	11283.2	25.991	-2.00096e-05	56.0772	1.56434	0.815786	142.431	60.2405	20.5572	7.62575	26.7127	0.339893	1884.16	39.9508	0.11357	1853.94	5.33298	1872.54	60.5741	0.0915629	1769.26	0.0782053	5.92539		4.66587	67.2397	71.8057	14.0964	28.3843	74.4451	1.03429	116.76	76.2329	2.93817	718.201	299.946	452451	0.889988	0.112996	3.20585	6.99684	10.1792	0.166081
2022-12_2_AT22_FRAN_21_90_5_M_33	AT22 FRAN 21 90.5	25.3429	249.778	327.915	0.396873	57.9579	11879.5	76.8653	0.00480444	112.419	3.09868	7.0733	183.3	173.381	-10.584	71.2032	86.2289	0.211625	1236.95	92.2905	0.0805968	1211.21	2.3598	1229.06	165.762	0.0565951	1112.56	5.01907	26.0481		18.036	309.029	309.885	11.0387	72.3974	404.162	1.21765	1630.41	392.541	4.70683	2266.74	647.972	475060	0.936523	0.0551248	1.77838	20.4518	20.2018	0.100444
2022-12_2_AT22_FRAN_21_90_5_M_34	AT22 FRAN 21 90.5	89.1801	338.816	444.979	4.29426	75.3639	10410.6	105.278	0.0458451	165.381	1.93879	11.2776	251.735	359.761	8.50674	176.422	72.3249	0.316087	1769.24	109.031	0.1136	1856.38	4.9679	1810.87	330.327	0.0838552	1627.13	17.1527	36.5952		23.8682	431.924	413.365	19.1953	96.4386	237.369	0.508083	426.81	222.154	3.15618	3001.1	890.131	455907	0.96782	-0.0987813	4.50106	25.2576	31.0207	0.474113
2022-12_2_AT22_FRAN_21_90_5_M_35	AT22 FRAN 21 90.5	74.8668	166.828	237.183	2.08063	36.995	8141.31	53.4152	0.000633152	102.552	1.38972	4.9103	200.149	92.0581	-5.76719	59.6087	26.8492	0.336509	1871.68	40.263	0.113082	1846.75	5.27903	1859.97	83.7063	0.0907268	1754.18	2.51393	19.3088		12.2516	102.829	96.1079	13.0712	51.5432	83.9695	0.753884	279.798	78.1522	2.97414	1498.51	501.399	422779	0.937104	0.00693846	7.67723	18.0815	28.7169	0.438069
2022-12_2_AT22_FRAN_21_90_5_M_36	AT22 FRAN 21 90.5	10.0388	103.289	189.224	0.345943	13.8381	11420.5	39.8658	-0.000795083	84.1563	1.03124	0.607568	320.724	43.6759	-15.3545	-106.71	33.6592	0.335124	1861.03	49.991	0.112656	1840.16	5.20864	1852.03	44.1639	0.092254	1789.65	0.468848	4.33199		6.02207	48.8157	49.7998	7.42242	46.3325	95.7409	1.88699	154.544	96.5779	2.97647	1105.13	439.368	483819	0.936926	-0.0345249	1.15191	9.46083	13.8426	0.123909
2022-12_2_AT22_FRAN_21_90_5_M_37	AT22 FRAN 21 90.5	39.4251	54.3136	89.3068	0.909949	13.4318	9949.86	17.7056	0.0010301	37.3745	1.44994	1.79409	117.868	75.2573	-1.39931	25.0696	24.2387	0.347284	1923.04	37.044	0.114034	1861.42	5.47597	1891.9	73.9104	0.099257	1910.74	0.255005	6.27198		4.01012	76.7773	71.1724	14.7066	19.0171	68.7535	0.825851	222	70.7695	2.88789	511.023	202.362	435478	0.953645	-0.0157469	3.8323	5.01438	8.76802	0.163602
2022-12_2_AT22_FRAN_21_90_5_M_38	AT22 FRAN 21 90.5	43.8613	132.872	218.734	1.04912	27.1808	9519	43.6574	0.00197809	95.2475	1.12265	2.17254	230.011	71.6431	8.16401	-25.2156	23.4662	0.325484	1814.46	33.6052	0.108403	1769.78	4.87933	1794.63	65.8398	0.0822171	1595.88	0.833026	11.6004		8.32485	88.0208	85.5081	8.16434	49.7595	74.7241	0.785774	-204.05	69.7878	3.07223	1383.17	486.379	446346	0.913022	0.0923488	4.0492	13.4681	16.026	0.185315
2022-12_2_AT22_FRAN_21_90_5_M_39	AT22 FRAN 21 90.5	31.2057	120.161	193.138	0.498624	25.594	9534.73	40.5909	0.00204499	78.4559	1.76502	2.06143	204.964	90.6178	20.3956	-51.5276	36.2844	0.334391	1858.13	54.2868	0.113393	1852.29	5.23753	1857.71	81.0303	0.0872558	1689.86	0.582993	13.8078		8.66529	104.633	93.6958	13.5969	45.0432	115.363	1.01925	133.952	103.635	2.9815	1175.23	419.075	408430	0.929708	0.0555979	2.88801	11.7452	20.3195	0.140119
2022-12_2_AT22_FRAN_21_90_5_M_4	AT22 FRAN 21 90.5	26.4033	102.448	143.016	1.34357	27.8971	8947.39	34.3495	0.0131318	52.8345	1.04575	2.20769	161.154	31.9338	94.4158	6.1683	11.2348	0.349764	1927.94	17.0613	0.113412	1852.66	5.46253	1887.97	31.2305	0.0952148	1833.5	-1.73639	11.4069		8.1391	34.8986	36.6666	21.2803	32.9479	32.3961	0.893879	2352.78	31.0713	2.91309	1014.71	306.823	468221	0.923719	-0.030572	1.97235	9.15518	12.5214	0.204981
2022-12_2_AT22_FRAN_21_90_5_M_40	AT22 FRAN 21 90.5	47.3973	185.295	273.442	1.94901	37.836	10211.2	65.1739	0.017596	109.58	1.62219	4.08162	231.259	157.653	19.7071	14.3468	47.3015	0.339712	1887.23	68.8937	0.113435	1854.56	5.32955	1870.53	160.475	0.0907936	1755.91	0.916208	24.9597		13.0818	173.864	176.473	15.7266	63.9398	131.446	0.682985	16.274	137.741	2.92726	1839.88	597.112	464884	0.925733	-0.10017	4.26372	19.0773	24.9466	0.362635
2022-12_2_AT22_FRAN_21_90_5_M_41	AT22 FRAN 21 90.5	31.9375	199.623	285.485	3.57241	56.4612	9427.36	67.3287	0.000688527	93.6296	1.1405	6.02199	189.645	141.553	12.9518	-27.7813	51.814	0.347784	1922.87	81.3005	0.119177	1942.18	5.72146	1935.77	128.85	0.0902863	1746.5	1.10147	31.9447		16.3485	156.95	140.73	12.2027	60.1585	154.962	0.900894	239.751	141.786	2.85525	1849.1	553.842	419784	0.93002	0.00509036	2	11.9687	16.8697	0.404966
2022-12_2_AT22_FRAN_21_90_5_M_42	AT22 FRAN 21 90.5	108.385	147.697	235.056	3.10337	41.615	13073.8	51.1157	0.578152	112.931	2.97188	16.849	174.873	215.961	24.2556	-10.267	94.8474	0.240648	1389.55	141.64	0.11344	1853.99	3.79156	1589.47	212.964	0.0766679	1492.84	9.97101	37.694		12.0514	293.374	294.17	21.4752	58.7148	367.686	1.13257	401.224	366.484	4.11429	1495.08	579.493	444216	0.965493	-0.0655795	10.8024	20.5837	22.3448	0.51886
2022-12_2_AT22_FRAN_21_90_5_M_43	AT22 FRAN 21 90.5	39.198	63.3253	105.87	0.408882	12.6982	10829.4	24.0786	0.190995	49.3127	1.35538	2.21015	179.951	63.3887	-3.82236	18.8075	26.1833	0.349558	1928.93	39.8524	0.114573	1870.66	5.51892	1896.54	62.9318	0.0954466	1840.1	0.991012	8.60471		4.81317	64.9834	65.7657	11.7695	26.2706	73.8015	1.04738	221.647	72.98	2.87643	747.75	286.062	458484	0.953236	-0.0695874	5.35946	7.10944	10.398	0.153825
2022-12_2_AT22_FRAN_21_90_5_M_44	AT22 FRAN 21 90.5	16.864	31.4729	54.8686	0.367855	8.54923	11203.4	11.9715	0.00688018	22.2671	0.71839	0.567532	62.5228	41.4843	11.4076	6.58079	24.8471	0.534048	2752.96	62.1478	0.188803	2729.93	13.9047	2738.8	40.1603	0.145389	2721.72	0.0661374	4.45461		2.28879	31.3666	30.7448	4.28328	12.8471	45.8089	1.51108	44.4241	45.236	1.87989	363.983	125.867	460465	0.963805	0.0360243	1.46186	3.42305	4.31217	0.123865
2022-12_2_AT22_FRAN_21_90_5_M_45	AT22 FRAN 21 90.5	44.5635	95.4006	167.194	0.77691	20.1041	11454.5	35.0537	-0.00230448	76.2185	1.71378	1.39782	136.424	104.505	17.1893	22.5836	37.5512	0.336835	1870.04	56.595	0.113637	1856.27	5.29961	1865.97	94.0851	0.0840213	1634.4	0.273283	13.2589		6.16228	125.362	111.322	7.81927	41.5204	117.077	0.849946	109.013	103.932	2.95684	1041.39	445.801	459600	0.922088	0.00408626	3.54467	9.70538	14.0986	0.261726
2022-12_2_AT22_FRAN_21_90_5_M_46	AT22 FRAN 21 90.5	17.4291	24.3625	47.3198	0.236375	3.92541	11153.6	9.81393	1.12721	28.2018	0.849412	2.94931	90.4501	31.1132	-8.23779	43.8455	21.6683	0.316128	1768.47	31.3057	0.108578	1770.69	4.7255	1769.45	29.4896	0.0953603	1790.17	1.30926	3.53856		1.56967	34.6856	31.9386	5.08918	13.1553	68.9216	1.95112	79.504	65.9674	3.14079	315.925	144.305	450826	0.893933	0.0556167	6.5816	4.22149	4.39539	0.0899805
2022-12_2_AT22_FRAN_21_90_5_M_47	AT22 FRAN 21 90.5	65.9282	113.724	208.397	0.708934	22.5701	10993.5	42.5553	0.00584308	79.0159	2.70188	1.6113	163.244	116.514	-61.6702	2.37858	44.5806	0.33272	1849.44	67.5278	0.114557	1870.76	5.26924	1859.69	109.704	0.0919646	1777.21	0.322318	17.0627		8.26228	125.954	122.429	8.94966	50.2248	137.053	0.975515	91.5518	138.031	2.99837	1156.4	521.213	474396	0.949951	0.032468	5.47261	11.5957	18.9924	0.185703
2022-12_2_AT22_FRAN_21_90_5_M_48	AT22 FRAN 21 90.5	74.7092	112.054	202.392	1.23098	21.4727	12771.5	41.8204	0.332706	81.8944	3.06485	3.11454	187.34	188.593	26.0806	25.1369	76.1551	0.306033	1720.03	114.057	0.114238	1866.45	4.85821	1792.71	178.08	0.0847608	1644.04	1.36113	21.3359		8.00507	232.55	213.074	9.10689	51.3139	239.927	0.928922	225.45	231.941	3.25204	1226.95	499.895	482315	0.958252	0.0938309	10.998	9.38758	21.1457	0.89511
2022-12_2_AT22_FRAN_21_90_5_M_49	AT22 FRAN 21 90.5	18.8199	190.61	314.411	0.422793	44.6781	11965.6	73.0293	0.0312983	101.961	5.0802	2.47722	108.355	129.165	77.7318	0.413762	70.7009	0.325036	1812.96	106.313	0.113215	1851.27	5.08896	1831.66	118.126	0.0859768	1666.46	0.304893	36.7758		15.929	148.903	131.618	3.94187	70.257	227.254	1.37329	104.717	207.542	3.06329	2077.35	679.498	420642	0.959983	-0.053611	1.87621	14.379	30.4998	0.122143
2022-12_2_AT22_FRAN_21_90_5_M_5	AT22 FRAN 21 90.5	18.6043	287.934	431.829	2.64011	76.3249	10506.3	103.756	0.0436609	131.306	1.59501	6.14371	194.635	140.731	29.5075	3.95771	60.6963	0.20794	1217.55	64.4495	0.0802418	1200.95	2.30285	1212.39	132.053	0.0525829	1035.7	1.42302	29.643		24.649	267.787	259.728	9.54782	89.4433	301.045	1.0469	668.572	281.679	4.79127	2878.61	784.966	520345	0.870322	0.129852	1.283	17.9566	28.0878	0.458183
2022-12_2_AT22_FRAN_21_90_5_M_50	AT22 FRAN 21 90.5	33.2884	68.4289	132.225	0.608725	15.0644	8788.29	25.1084	-0.00829356	58.6143	1.06275	0.91522	134.796	84.048	73.5953	-13.0916	27.7877	0.329607	1834.73	41.6174	0.1134	1853.84	5.1662	1843.26	72.9419	0.0856266	1659.72	0.150058	14.3115		5.19133	96.781	80.9352	10.6604	32.3531	92.5941	0.864781	18.1135	79.1101	3.02777	778.456	331.354	390082	0.915566	-0.0194684	2.74098	4.55698	12.8766	0.148675
2022-12_2_AT22_FRAN_21_90_5_M_51	AT22 FRAN 21 90.5	23.4082	176.193	329.936	1.39342	34.6613	9842.43	70.24	0.00578821	147.331	1.92718	1.81081	455.591	105.332	65.1159	11.8587	45.3094	0.312719	1752.45	64.3182	0.107679	1761.43	4.65518	1755.59	99.1681	0.0833446	1617.28	0.161833	23.8972		13.261	124.573	110.59	12.0074	82.2929	146.748	1.05837	56.4677	132.746	3.18528	1974.18	830.635	460842	0.955326	-0.111712	1.5762	12.1866	24.8511	0.165607
2022-12_2_AT22_FRAN_21_90_5_M_52	AT22 FRAN 21 90.5	43.8856	62.2801	100.587	0.449506	14.3032	11510.2	22.0438	0.00397988	37.7992	2.19652	0.744956	110.167	145.075	86.7681	13.1033	66.4776	0.363868	1998.96	108.091	0.122439	1990.46	6.15489	1995.1	135.25	0.0908095	1756.24	0.294801	12.2284		4.71087	155.716	143.88	7.31197	23.4944	187.346	1.06819	92.5188	172.751	2.73766	698.371	234.167	463728	0.954605	-0.105049	3.47626	5.63327	7.48123	0.136672
2022-12_2_AT22_FRAN_21_90_5_M_53	AT22 FRAN 21 90.5	3.6526	115.282	184.575	0.306503	30.3016	10328.2	44.8595	0.00914857	74.9594	1.47731	2.37798	185.019	94.0497	144.12	2.90064	76.9529	0.240742	1389.82	89.7738	0.0882982	1387.26	2.92635	1388.5	84.0022	0.063843	1250.49	0.355538	24.0721		10.0565	145.085	125.008	6.5353	44.664	340.834	2.16451	146.72	297.679	4.12768	1302.64	414.963	426055	0.948231	0.0272231	0.50456	11.875	16.1212	0.101363
2022-12_2_AT22_FRAN_21_90_5_M_54	AT22 FRAN 21 90.5	8.31513	54.2385	84.8148	0.470622	19.0657	7873.57	19.4922	-0.00415221	21.1745	3.06522	1.71699	41.9571	14.7379	76.5327	9.86304	12.1762	0.24712	1421.39	15.117	0.0916807	1454.12	3.12412	1432.88	14.2276	0.115956	1998.87	0.276102	12.9958		5.48025	22.053	24.2238	5.67314	18.0657	49.6913	3.50199	-28.9645	48.039	4.07266	491.561	149.182	470416	0.872283	0.108297	0.918898	5.70603	6.14939	0.160615
2022-12_2_AT22_FRAN_21_90_5_M_55	AT22 FRAN 21 90.5	46.2892	94.4164	193.177	0.721164	20.8569	11105.8	37.7628	0.0592967	84.5458	2.93836	2.52618	136.25	155.589	192.304	12.0442	73.9205	0.332028	1847.25	111.799	0.1147	1873.77	5.25472	1861.22	139.555	0.0809928	1573.73	0.714851	17.8026		7.11802	187.382	163.781	5.87307	49.4565	241.592	1.17645	100.351	210.469	2.98592	1080.85	491.468	449671	0.951904	0.0940368	5.96429	12.7044	21.2025	0.167206
2022-12_2_AT22_FRAN_21_90_5_M_56	AT22 FRAN 21 90.5	22.0695	44.5277	84.1042	0.448536	11.2999	10537.8	18.0652	0.00366405	34.1957	1.82153	0.791066	108.306	56.4879	185.888	-2.21094	22.3347	0.36005	1979.35	35.2776	0.120452	1961.96	5.99602	1972.66	52.4224	0.0942622	1817.58	0.119278	8.63143		4.33503	59.7672	53.8893	5.78073	19.7207	63.9165	0.9723	64.1787	58.401	2.77243	528.83	202.315	418180	0.936953	0.26675	1.97348	4.51097	7.69445	0.168483
2022-12_2_AT22_FRAN_21_90_5_M_58	AT22 FRAN 21 90.5	4.27663	111.153	211.049	0.435672	23.7501	11559	46.0978	-0.00131708	83.2928	0.907854	1.44092	286.764	40.4756	-9.67321	16.4193	23.3283	0.217696	1271.52	25.3808	0.0819146	1239.08	2.46642	1258.49	35.7441	0.0550973	1083.52	0.124499	13.6613		8.63413	71.4207	59.6828	10.0817	52.976	116.05	1.45488	5.89103	102.743	4.58775	1228.26	504.319	426539	0.900033	-0.0721322	0.56731	10.1545	20.2891	0.0859758
2022-12_2_AT22_FRAN_21_90_5_M_59	AT22 FRAN 21 90.5	145.682	125.76	222.877	1.71371	38.4601	11130.2	45.4708	5.50513	80.5875	1.71091	72.9814	1130.2	133.741	92.2816	37.445	47.3801	0.338787	1879.52	72.6859	0.116472	1901.12	5.43019	1888.78	134.243	0.0845718	1640.31	54.2456	77.907		11.4668	153.97	151.004	14.0627	49.3649	134.12	0.797663	14.0304	132.128	2.93579	1190.02	514.444	474035	0.933284	-0.0149117	63.8414	18.3989	30.4797	0.631883
2022-12_2_AT22_FRAN_21_90_5_M_6	AT22 FRAN 21 90.5	14.3996	93.4496	162.033	0.170426	21.4576	10815.8	38.7361	0.00993036	53.1125	4.55565	1.48338	93.4086	81.9092	10.2033	37.1635	64.987	0.344453	1907.07	98.189	0.112673	1841.49	5.35899	1878.2	76.1531	0.0858459	1664.04	0.132433	6.16247		7.6051	95.6036	92.3057	9.07677	39.6864	194.917	1.89638	513.443	181.517	2.89168	1153.37	326.91	500429	0.945663	0.0488087	1.1013	4.9468	13.4473	0.083891
2022-12_2_AT22_FRAN_21_90_5_M_60	AT22 FRAN 21 90.5	41.5356	103.643	162.341	3.05112	25.0951	11855	36.0333	0.0592084	62.232	2.12915	8.2707	134.063	135.72	-37.586	25.7036	72.7871	0.342988	1899.23	117.892	0.12253	1991.93	5.78697	1943.08	129.905	0.0854587	1656.67	4.15383	27.7166		9.46153	154.47	146.96	6.45918	43.4197	211.998	1.21697	130.228	204.183	2.89906	1003.62	377.042	487363	0.960017	0.0356084	4.86375	10.7354	13.4568	0.750104
2022-12_2_AT22_FRAN_21_90_5_M_61	AT22 FRAN 21 90.5	11.3213	167.235	272.25	1.71632	42.6585	10264.8	63.9418	0.00706516	85.4355	1.20948	4.72423	255.296	107.22	-43.8541	-10.7482	49.716	0.324009	1807.26	74.4272	0.112946	1845.33	5.04062	1822.37	101.923	0.081835	1589.01	1.41418	34.1995		15.1373	126.306	117.043	16.337	61.75	154.891	1.08698	26.4328	148.074	3.08909	1642.24	537.551	477080	0.948631	0.0843788	1.15181	16.7372	21.8179	0.289342
2022-12_2_AT22_FRAN_21_90_5_M_62	AT22 FRAN 21 90.5	1037.9	90.2061	137.425	10.0763	59.3949	8336.56	30.9753	62.6765	48.2419	2.16374	477.069	1776.19	113.19	-44.7262	-13.991	52.1083	0.347179	1923.19	84.2308	0.122545	1993.14	5.88154	1956.14	118.171	0.0714123	1393.64	602.669	207.127		10.4744	153.504	153.053	221.471	32.5494	137.773	0.805571	74.8588	138.667	2.85401	787.05	268.103	429208	0.925997	0.119588	247.517	7.326	12.496	1.91135
2022-12_2_AT22_FRAN_21_90_5_M_63	AT22 FRAN 21 90.5	53.1889	110.265	192.949	0.800763	20.5414	12493.6	38.7691	0.00470378	74.5959	4.04537	1.60885	191.396	157.741	186.588	4.61496	66.6716	0.310323	1741.11	96.0579	0.108855	1778.79	4.65453	1756.68	142.017	0.0746065	1453.93	0.584253	11.1377		8.63276	202.527	173.9	8.77044	47.3294	231.4	1.00926	145.064	205.359	3.2142	1139.51	461.788	433215	0.94763	0.0950131	4.35585	9.1812	11.1495	0.18
2022-12_2_AT22_FRAN_21_90_5_M_64	AT22 FRAN 21 90.5	30.8573	56.0035	115.662	0.385302	9.91037	11598.4	22.914	0.000651853	49.4622	1.65566	0.794868	135.877	53.5612	-122.858	77.7547	29.6101	0.325679	1815.36	42.9565	0.110851	1810.86	4.96279	1812.52	54.9763	0.0828475	1606.64	-0.206555	4.9489		4.11162	65.3347	65.3269	6.92174	31.1195	82.2088	1.1349	137.956	83.82	3.07405	654.89	290.509	498415	0.93194	-0.0178426	2.72415	5.58441	11.3518	0.192077
2022-12_2_AT22_FRAN_21_90_5_M_65	AT22 FRAN 21 90.5	14.527	84.9346	150.231	0.985622	24.8862	10472	33.7197	0.00278772	47.8526	0.812654	3.32022	157.263	98.4288	63.3815	18.3294	47.3422	0.561253	2867.89	129.904	0.207432	2884.33	15.9929	2871.91	90.9417	0.135623	2566.32	1.74293	18.6623		8.47174	70.3437	64.2399	5.52094	33.309	87.0093	1.0981	35.8935	80.8326	1.77722	898.397	292.951	442627	0.977599	-0.131342	1.56585	6.09398	12.1727	0.27835
2022-12_2_AT22_FRAN_21_90_5_M_66	AT22 FRAN 21 90.5	33.6832	91.9811	183.065	1.30173	21.9765	9564.38	37.0243	0.00202717	82.5767	1.91381	1.79157	172.74	96.528	116.303	-3.49475	42.0866	0.335251	1862.31	64.2324	0.115021	1878.18	5.32554	1872.13	90.5428	0.0859525	1665.78	0.951616	13.9944		7.61108	108.774	98.6397	12.4135	46.1487	128.16	1.04928	28.2506	117.205	2.96279	1123.47	446.475	438906	0.934334	-0.024593	2.29183	6.94571	14.0954	0.275372
2022-12_2_AT22_FRAN_21_90_5_M_67	AT22 FRAN 21 90.5	9.59571	71.3324	123.472	0.663739	12.8753	10441	24.5864	0.00112471	43.1532	0.990448	1.16036	85.9176	85.1592	200.272	25.5963	39.1828	0.363735	1997.51	63.536	0.122695	1993.71	6.13195	1990.82	78.1998	0.0940241	1813.71	0.629293	8.86928		5.786	88.8513	78.6676	2.99132	29.9236	114.198	1.31547	48.4479	101.405	2.75003	692.863	261.591	424751	0.943744	-0.00873811	1.44544	19.4855	27.6204	0.309645
2022-12_2_AT22_FRAN_21_90_5_M_68	AT22 FRAN 21 90.5	13.121	91.0041	177.608	0.802858	19.5599	9498.08	37.0577	0.00552532	70.7114	0.998707	1.56693	110.475	66.1297	-144.858	25.399	55.0709	0.32139	1794.75	81.5042	0.111909	1828.68	4.96003	1808.81	63.764	0.0834779	1605.37	0.605209	12.6656		8.19459	77.826	73.6251	4.85126	47.3044	167.566	2.23387	29.9717	163.244	3.10088	1028.53	394.815	497084	0.951255	0.0139943	1.04805	13.5476	23.7306	0.162117
2022-12_2_AT22_FRAN_21_90_5_M_7	AT22 FRAN 21 90.5	28.8375	41.8883	74.5861	0.863188	10.3296	11270.8	16.2019	0.0312299	34.3123	2.2736	1.74095	82.2039	70.6251	47.744	16.6923	42.3774	0.361571	1988.04	67.6627	0.11892	1938.16	5.92964	1963.35	63.8639	0.0944373	1822.41	0.433716	5.93611		3.44066	75.9118	71.8612	7.73421	19.0694	124.675	1.54477	657.346	112.274	2.76446	504.244	185.056	432144	0.921168	0.323178	3.12791	4.3856	7.92564	0.386277
2022-12_2_AT22_FRAN_21_90_5_M_70	AT22 FRAN 21 90.5	10.1074	117.837	225.192	0.948201	21.5718	10645.5	48.0526	0.015813	92.2949	1.29466	2.43416	132.69	38.9598	85.3941	-20.9978	51.1052	0.273242	1556.57	63.9103	0.0946325	1520.27	3.56705	1540.6	36.1381	0.0668604	1306.08	0.934212	12.2263		8.87784	58.1948	52.4998	6.97937	59.1344	192.19	3.02578	119.384	176.875	3.63793	1284.81	532.221	505354	0.911073	0.0514963	1.33937	8.57351	15.5733	0.240191
2022-12_2_AT22_FRAN_21_90_5_M_71	AT22 FRAN 21 90.5	7.39273	66.1337	115.775	0.320164	12.2286	9598.2	26.7893	-0.00183664	41.0688	0.961274	0.719156	121.904	44.5126	1742.77	10.2763	33.7012	0.358827	1974.62	54.0613	0.121605	1977.52	6.00622	1977.62	42.3912	0.0934999	1814.62	0.163134	5.77602		5.39517	46.5848	43.2351	8.60784	30.1385	93.3415	1.84263	35.6131	84.0125	2.775	695.863	261.088	452261	0.946043	-0.0873224	0.936159	7.20001	10.2978	0.145543
2022-12_2_AT22_FRAN_21_90_5_M_72	AT22 FRAN 21 90.5	43.1338	104.06	139.142	3.29212	34.7326	8915.67	36.5273	0.00647473	45.717	1.16792	4.96001	130.87	85.6976	-925.598	27.4236	17.1037	0.338659	1876.82	26.1545	0.114393	1866.89	5.37364	1879.74	79.6167	0.0851875	1651.29	1.27517	24.7931		10.4727	97.3638	90.8458	19.8396	33.1908	50.8477	0.46361	-8.24343	47.9198	2.93369	964.506	280.995	462913	0.935711	0.133494	3.69105	6.87684	10.085	0.352327
2022-12_2_AT22_FRAN_21_90_5_M_73	AT22 FRAN 21 90.5	35.8489	96.7092	184.159	3.28475	24.8379	9299.34	39.2576	0.00464028	86.5516	1.31449	3.64871	129.889	129.486	-250.181	-29.3669	42.9602	0.343966	1903.58	65.2561	0.114604	1871.7	5.4564	1892.52	116.175	0.0908867	1757.14	0.975797	17.9736		8.67082	139.118	126.088	3.31707	48.7429	132.087	0.862992	60.9874	122.588	2.88965	1102.35	485.13	449849	0.953495	0.0521337	2.89311	9.68229	15.0199	0.470015
2022-12_2_AT22_FRAN_21_90_5_M_74	AT22 FRAN 21 90.5	27.9464	61.8165	113.177	0.471782	11.9158	9669.85	25.5218	-0.00253156	46.8128	1.17049	0.925183	115.615	54.6911	129.937	0.39828	23.1179	0.341114	1894.04	35.3853	0.115278	1880.7	5.44696	1887.24	53.4957	0.0915218	1766.79	0.0226408	6.08333		5.47674	59.0415	57.0812	12.7946	27.6447	66.3377	1.02897	76.7	62.6054	2.92405	673.329	275.192	471143	0.902588	0.0161804	2.20451	7.37819	10.6531	0.174487
2022-12_2_AT22_FRAN_21_90_5_M_75	AT22 FRAN 21 90.5	24.2324	52.6719	106.25	0.753627	11.6131	9254.39	21.9011	-0.00441587	41.4612	1.08695	0.750905	125.491	40.766	89.4887	23.4975	18.0168	0.33641	1866.59	27.5626	0.115089	1878.23	5.35259	1871.39	36.7887	0.089928	1736.72	0.0754846	5.50466		4.41048	45.3483	40.9714	14.9679	26.988	56.4511	1.13233	67.6336	50.9247	2.97734	606.051	232.66	456045	0.950538	-0.059518	1.8334	5.59867	8.73574	0.216328
2022-12_2_AT22_FRAN_21_90_5_M_76	AT22 FRAN 21 90.5	6.91338	54.4078	97.6643	0.140808	10.6036	9916.21	20.0362	0.00655946	34.9402	1.8225	0.654176	92.8185	25.1691	-120.906	-3.11228	18.0893	0.339746	1882.23	27.3146	0.113808	1857.27	5.34283	1872.08	22.5527	0.105198	1987.73	0.104684	3.98085		4.17179	28.069	25.9536	11.0533	23.7984	56.3848	2.1467	66.0592	50.9361	2.94751	598.129	204.588	437766	0.927226	0.071157	0.948524	4.83051	9.46216	0.089058
2022-12_2_AT22_FRAN_21_90_5_M_77	AT22 FRAN 21 90.5	40.4226	83.118	168.395	0.535367	16.7111	11305.9	34.8841	-0.0104841	64.6914	1.70941	0.757205	125.354	159.76	183.678	4.8277	86.292	0.377551	2067.14	148.965	0.128678	2078.54	6.71711	2071.2	161.189	0.0948177	1830.18	0.191124	6.37262		7.07092	163.645	162.648	8.84499	40.6481	216.07	1.17422	218.444	210.199	2.6196	931.755	382.129	493569	0.975432	-0.21779	4.02414	10.3082	14.1974	0.176463
2022-12_2_AT22_FRAN_21_90_5_M_78	AT22 FRAN 21 90.5	9.00984	163.655	275.763	1.04414	36.1058	10261.4	69.0107	0.0316074	87.4825	1.65685	1.63601	140.8	49.7455	10.7528	0.635746	59.4893	0.2608	1492.95	74.6847	0.0945355	1516.88	3.41087	1506.14	44.4941	0.0683147	1334.69	0.273291	16.7663		14.9896	71.3768	62.2161	8.26051	65.0563	238.079	2.99106	209.634	214.474	3.80644	1702.87	545.582	434040	0.946356	0.0406676	0.819471	13.3171	27.1378	0.227571
2022-12_2_AT22_FRAN_21_90_5_M_79	AT22 FRAN 21 90.5	3.86921	118.99	204.673	0.297983	25.0998	9952.68	47.175	0.00953227	69.1537	0.87873	1.13604	134.431	28.299	8.66791	-26.5327	31.648	0.24966	1435.51	38.2644	0.0903905	1430.29	3.12349	1437.17	26.2209	0.0712733	1385.34	0.209194	13.5091		11.1452	41.6014	37.0403	7.42778	51.444	129.898	2.98247	129.278	119.559	3.99235	1211.66	413.885	457818	0.896242	0.0394027	0.5729	11.4993	18.6619	0.145244
2022-12_2_AT22_FRAN_21_90_5_M_8	AT22 FRAN 21 90.5	8.00622	127.519	209.865	0.432508	30.0369	10537.5	44.764	0.00475831	63.7047	0.787713	1.68583	114.979	69.0064	7.56092	11.7739	53.0865	0.253815	1456.74	65.0265	0.0906524	1438.65	3.16649	1447.82	63.1618	0.0728482	1420.58	0.152067	8.80735		9.97645	94.6958	90.4614	5.67431	48.2033	220.488	2.17419	643.993	212.533	3.93971	1429.5	400.514	430411	0.948223	0.0883925	1.21874	14.4506	20.9724	0.11608
2022-12_2_AT22_FRAN_21_90_5_M_80	AT22 FRAN 21 90.5	6.78726	129.647	219.197	0.625088	24.4519	10780.4	52.4491	0.0133126	70.7475	1.57028	0.705282	142.031	44.6579	-114.681	5.41527	27.4062	0.218798	1274.6	30.4924	0.0829767	1264.41	2.5149	1272.93	44.0201	0.0561962	1104.41	0.0554704	8.22232		10.4742	77.3974	76.8591	7.21453	49.1547	121.123	1.3928	29.6877	119.049	4.55805	1344.53	411.886	539650	0.891527	-0.151187	0.83335	10.6371	15.9234	0.238267
2022-12_2_AT22_FRAN_21_90_5_M_81	AT22 FRAN 21 90.5	10.6635	56.5654	108.092	0.227233	10.0293	10603.2	22.8378	-0.174838	40.2821	1.22563	0.537265	94.9203	63.9363	-27.1658	13.5446	35.1574	0.51641	2685.47	86.8678	0.182769	2676.5	13.0635	2683.05	61.6659	0.139454	2627.26	0.0682569	4.53386		4.1883	46.4215	48.1947	8.4217	27.0602	66.1973	1.32741	160.672	63.5813	1.93285	644.002	237.645	446323	0.973951	-0.0708853	1.29838	5.58802	10.2235	0.102156
2022-12_2_AT22_FRAN_21_90_5_M_82	AT22 FRAN 21 90.5	24.0068	90.9503	135.111	1.63605	21.5789	9359.03	31.5229	-0.109138	50.4897	1.03147	2.20089	113.729	86.7661	-863.501	9.0028	27.3642	0.335797	1873.29	42.2714	0.114249	1865.77	5.31056	1873.35	87.2042	0.0852476	1658.27	0.300589	12.1301		7.31693	98.9705	98.562	11.1332	32.3236	77.3437	0.694204	-8.50346	74.9888	2.95928	867.712	289.12	504020	0.950147	0.0723294	2.31559	8.12255	13.4926	0.329929
2022-12_2_AT22_FRAN_21_90_5_M_83	AT22 FRAN 21 90.5	37.7314	86.9405	137.656	1.08824	17.3946	9354.75	33.4703	0.00222114	51.2917	1.21006	1.34168	147.176	73.6896	-371.044	53.9553	24.2258	0.343756	1901.48	37.411	0.116153	1896.9	5.54082	1899.89	72.8888	0.0915978	1770.08	0.0915514	7.26133		7.6054	78.486	79.497	11.8376	33.8483	67.6547	0.785933	-42.1981	66.2022	2.92602	883.424	300.567	461008	0.941858	-0.155801	3.1025	9.72516	15.945	0.240943
2022-12_2_AT22_FRAN_21_90_5_M_84	AT22 FRAN 21 90.5	64.0406	194.524	348.299	1.09993	35.3192	12146.4	78.5117	1.28368	134.311	2.48982	2.71856	183.213	309.772	-81.6121	5.61764	110.213	0.324655	1811.46	168.012	0.114445	1870	5.17269	1846.12	300.057	0.0846595	1642.22	0.503707	14.4078		16.091	366.468	370.589	5.82247	80.8467	318.012	0.773212	312.413	309.381	3.05902	2124.97	758.204	450204	0.961597	0.136626	5.72003	29.7988	49.5201	0.225657
2022-12_2_AT22_FRAN_21_90_5_M_85	AT22 FRAN 21 90.5	54.7202	256.183	382.921	4.07008	65.095	10174.7	91.5756	-0.0122141	125.02	1.60688	5.8779	184.684	180.534	-50.3915	-10.2952	51.6093	0.336553	1868.5	79.3462	0.114414	1868.66	5.33625	1871.33	191.576	0.0848664	1645.99	0.463464	32.1054		21.7356	204.093	221.773	11.1394	88.7031	138.878	0.596786	44.5981	144.243	2.95755	2541.44	730.252	510500	0.937823	0.0335398	6.25851	22.0238	30.3332	0.466023
2022-12_2_AT22_FRAN_21_90_5_M_86	AT22 FRAN 21 90.5	9.14237	67.5016	103.948	0.272127	11.3804	10384.9	24.52	1.29519	35.8968	1.9335	1.59777	100.8	71.7085	25.9518	28.1338	53.9115	0.266907	1524	68.2402	0.0944353	1514.52	3.49234	1522.53	74.8555	0.0693699	1354.76	0.346648	5.33558		5.2346	99.8557	102.41	9.61966	23.2088	183.885	1.64853	131.964	182.876	3.74166	674.75	225.888	505769	0.931253	-0.0360545	1.53856	5.54149	6.16334	0.116294
2022-12_2_AT22_FRAN_21_90_5_M_87	AT22 FRAN 21 90.5	43.4566	84.1496	140.351	0.737649	15.1078	12165.6	32.5423	0.069524	57.5279	1.97654	0.908334	143.708	86.4559	70.2617	2.45599	39.9313	0.334123	1855.71	60.1897	0.112687	1840.6	5.22821	1855.12	93.3999	0.0860147	1666.77	0.0950928	4.43231		5.97962	98.4687	112.031	7.44595	34.9624	103.861	0.937933	76.8433	115.018	2.99051	895.098	346.314	523020	0.942709	0.105375	4.93228	6.52682	9.09354	0.21141
2022-12_2_AT22_FRAN_21_90_5_M_88	AT22 FRAN 21 90.5	25.2483	100.983	173.148	0.879278	22.2122	8775.76	38.7829	0.021086	73.3973	1.63064	1.63152	174.911	116.425	37.4034	3.76523	55.6224	0.334329	1857.42	85.225	0.11436	1868.22	5.26293	1859.55	113.417	0.0848665	1645.66	0.0852771	7.89419		8.11853	130.653	132.963	8.32484	40.6259	165.427	1.12014	179.403	157.149	2.99666	1189.63	418.631	493586	0.966896	0.00399392	1.99218	9.64466	14.6434	0.19289
2022-12_2_AT22_FRAN_21_90_5_M_89	AT22 FRAN 21 90.5	10.7616	279.577	392.996	1.35103	61.9371	10469.6	96.4905	0.0248297	114.047	1.9255	3.5338	154.642	31.9991	51.407	18.2551	22.3609	0.245088	1411.7	26.8684	0.0888959	1397.75	2.99961	1404.08	31.5933	0.0645697	1262.71	0.17247	19.6024		22.2315	48.5621	54.055	4.68184	83.7315	87.3324	1.64632	234.975	88.5729	4.09287	2585.89	762.275	465301	0.90212	0.0250106	1.14987	25.452	31.7804	0.265976
2022-12_2_AT22_FRAN_21_90_5_M_9	AT22 FRAN 21 90.5	68.3998	134.042	263.381	1.18153	29.1421	10495.4	52.5991	0.0351536	121.973	4.56504	2.7949	166.237	183.339	32.913	78.8755	80.9822	0.329802	1836.04	125.19	0.114539	1871.25	5.21278	1852.07	175.584	0.0905677	1751.88	0.331461	11.3599		9.44794	203.458	198.924	7.96501	69.3442	247.208	1.13592	691.137	236.45	3.02338	1586.46	671.996	445897	0.960674	0.0482036	4.57083	9.17657	22.9107	0.244532
2022-12_2_AT22_FRAN_21_90_5_M_90	AT22 FRAN 21 90.5	38.5718	109.045	191.291	0.831842	23.799	10241	39.931	0.00885366	68.8571	1.97236	1.46545	181.084	72.692	-25.1638	19.1873	25.8102	0.328256	1828.05	39.0569	0.113894	1859.81	5.15157	1841.16	67.1438	0.0798597	1557.03	0.0495831	8.0525		9.20082	86.3779	82.3493	7.82553	42.9765	81.2504	0.827978	-34.2458	73.8908	3.0624	1194.52	421.317	472915	0.922215	0.159185	2.00366	5.03287	10.8959	0.196654
2022-12_2_AT22_FRAN_21_90_5_M_91	AT22 FRAN 21 90.5	37.0363	57.26	107.028	0.322245	9.467	11584.8	22.8965	-0.00230074	45.389	1.61383	0.584461	103.219	54.0482	44.9589	-3.41826	27.7381	0.338355	1876.56	42.2732	0.112995	1845.15	5.27385	1860.55	52.4361	0.0808561	1569.67	0.0219626	2.40486		4.21781	64.716	65.0982	4.31879	26.9473	80.5973	1.10935	81.7806	77.0226	2.97702	650.69	277.252	517055	0.911945	0.132642	2.67674	4.87001	7.37779	0.0965954
2022-12_2_AT22_FRAN_21_90_5_M_92	AT22 FRAN 21 90.5	27.1975	84.6927	139.318	0.625846	16.6042	10704.8	30.2807	-0.00787423	57.5686	1.34687	0.928608	162.919	69.9192	38.2664	15.798	29.0702	0.341967	1893.74	44.2954	0.112951	1844.69	5.32947	1869	66.634	0.0853739	1654.28	0.0388762	4.25236		6.89557	77.8547	79.9509	5.48163	34.5279	86.0606	0.980296	-14.3679	83.2884	2.94926	938.493	347.531	451263	0.935274	0.0291829	2.15802	7.30206	9.56225	0.138031
2022-12_2_AT22_FRAN_21_90_5_M_93	AT22 FRAN 21 90.5	39.413	89.3331	140.898	0.50464	15.6396	11450.8	32.3231	0.0120453	54.7521	1.90739	1.27253	136.469	69.3502	-25.1511	42.4155	35.5671	0.333101	1850.92	54.0674	0.113194	1848.76	5.20239	1850.55	76.6926	0.0833295	1616.42	0.0300425	6.17438		6.54912	79.3145	95.5846	7.39161	34.3673	91.2116	1.0088	101.314	100.289	3.02508	852.381	337.056	533149	0.943484	0.0833824	3.0177	5.98587	8.31275	0.16939
2022-12_2_AT22_FRAN_21_90_5_M_95	AT22 FRAN 21 90.5	52.9058	182.303	203.693	2.91898	50.2823	10313.5	55.2009	0.0411799	59.1913	1.26384	8.16559	117.095	195.635	16.2977	26.0279	39.2427	0.358433	1971.82	63.0106	0.119542	1946.63	5.9264	1960.2	213.209	0.0869648	1685.02	0.259989	26.7684		17.6048	211.833	238.112	2.58081	44.3223	100.096	0.393282	15.9256	101.671	2.81593	1513.79	391.329	520351	0.925959	0.215685	6.75173	18.2648	13.8808	0.564376
2022-12_2_AT22_FRAN_21_90_5_M_96	AT22 FRAN 21 90.5	34.3119	87.5132	148.894	0.49994	15.2604	11145	32.4057	0.0201517	52.5553	1.90461	1.13139	174.358	71.7897	-14.6652	40.9059	33.2947	0.375779	2053.26	53.5643	0.120087	1956.73	6.23087	2002.83	79.5159	0.0948474	1830.08	0.0311972	4.07492		6.92555	71.6232	84.288	8.41478	31.7088	77.4899	0.958925	105.815	83.1761	2.69355	931.074	336.862	551495	0.946052	-0.0284097	2.92083	7.21328	12.8802	0.134914
2022-12_2_AT22_FRAN_21_90_5_M_97	AT22 FRAN 21 90.5	5.34899	69.93	110.655	0.212296	13.1636	8453.39	24.9179	0.0131322	33.9005	2.14914	1.20172	77.6648	17.8656	60.3171	92.7653	16.8207	0.273752	1557.27	21.316	0.0939518	1501.66	3.54201	1531.07	19.5996	0.0902751	1763.17	0.0403624	6.0825		5.4649	23.8041	27.9579	8.27054	22.0671	53.9204	2.83342	61.0147	59.2233	3.69862	644.042	229.029	518055	0.899317	0.147287	0.920778	8.01928	13.851	0.0825744
2022-12_2_AT22_FRAN_21_90_5_M_98	AT22 FRAN 21 90.5	57.7189	112.396	196.884	0.720658	19.4327	11641.9	43.9924	0.189792	73.2661	2.85102	1.9599	171.644	124.529	7.77059	-192.153	62.5187	0.32517	1812.83	96.1262	0.114203	1865.44	5.12032	1835.3	136.574	0.082578	1602.93	0.147375	8.88213		8.62792	142.28	163.811	5.95607	43.1697	170.292	1.05162	160.992	184.517	3.10245	1127.1	447.687	541092	0.956798	0.0151975	6.09535	10.0349	20.3231	0.178039
2022-12_2_AT22_FRAN_21_90_5_M_99	AT22 FRAN 21 90.5	43.6612	97.8346	171.252	1.34323	20.0605	9900.84	37.2777	3.08229	66.6552	1.81086	6.49904	201.831	139.437	-16.8028	-1.71054	71.0699	0.305832	1719.06	108.243	0.113913	1861.26	4.80103	1784.56	133.236	0.0812612	1578.58	1.1305	12.3974		9.07647	162.356	162.451	4.40837	38.2072	232.909	1.26818	94.0306	218.408	3.26294	1117.09	423.608	468290	0.956049	0.00416548	4.08293	7.06499	11.3206	0.233289
2022-12_3_AT22_FRAN_15_7_7_S_31	AT22 FRAN 15 7.7	81.7061	119.212	203.072	5.3226	52.843	9175.15	43.824	3.27693	72.3992	1.04964	35.3307	421.361	109.227	-0.233159	-1.46357	30.5472	0.33707	1868.67	48.5058	0.119992	1952.78	5.55605	1904.43	99.7069	0.0879437	1701.91	-12.1425	25.0608		11.6115	125.489	116.053	7.67552	46.0433	95.1947	0.731526	-84.4414	84.6813	2.93817	1154.15	389.755	451769	0.933894	0.0096003	17.5389	14.0813	17.0837	1.14613
2022-12_3_AT22_FRAN_15_7_7_S_32	AT22 FRAN 15 7.7	24.214	202.855	394.531	2.06731	53.2999	12631.4	74.7141	0.98287	123.89	2.21871	11.6951	241.041	90.2699	-8.58964	-36.124	79.826	0.213151	1247.55	96.5222	0.0911785	1449.61	2.68024	1320.95	84.0952	0.062004	1214.69	-2.84438	16.4497		17.4546	145.471	140.971	5.46976	97.4349	384.439	2.47721	-164.866	355.513	4.62964	2041.02	716.897	459508	0.956319	-0.0567883	2.44628	16.098	38.4832	0.619502
2022-12_3_AT22_FRAN_15_7_7_S_33	AT22 FRAN 15 7.7	71.7545	129.21	254.553	1.09319	30.4462	10485.6	48.2099	0.0806542	90.6174	1.86032	2.88837	114.068	252.682	-5.41094	-6.96845	83.0203	0.331737	1849	132.408	0.119889	1952.75	5.49178	1893.2	249.717	0.0885763	1714.22	-0.261957	9.29892		11.1188	276.385	265.792	11.1882	56.84	239.876	0.787224	75.3601	231.307	2.97122	1393.35	499.726	488344	0.975886	-0.0193859	8.66233	14.1102	33.5572	0.314423
2022-12_3_AT22_FRAN_15_7_7_S_35	AT22 FRAN 15 7.7	28.815	67.0333	131.75	1.22154	21.5181	8874.66	25.6935	0.0473003	56.9306	0.913107	1.97076	59.6157	63.7749	-2.97869	-5.54074	18.9071	0.336966	1864.89	28.836	0.117142	1909.72	5.40989	1873.79	53.2821	0.0868659	1676.87	-0.132849	5.93366		5.61689	73.1921	60.7179	9.18807	31.6513	65.0213	0.831542	-25.0717	54.8693	2.98806	814.731	280.04	421126	0.93735	0.141871	3.65033	9.4497	13.9709	0.261803
2022-12_3_AT22_FRAN_15_7_7_S_36	AT22 FRAN 15 7.7	101.097	195.048	316.49	5.29101	65.492	11399.7	71.9232	1.03334	105.632	1.81301	20.7331	137.85	335.631	2.22173	-5.90589	114.105	0.260838	1491.62	180.928	0.119312	1944.62	4.27139	1681.69	302.184	0.0742065	1446.19	-3.16782	32.9556		20.281	407.946	362.65	15.6012	69.6034	470.097	0.973885	-220.253	436.725	3.82242	2051.69	597.224	521921	0.987348	0.00232625	17.2013	28.564	48.662	1.46877
2022-12_3_AT22_FRAN_15_7_7_S_37	AT22 FRAN 15 7.7	36.772	66.5135	131.274	0.270431	16.6594	10872.7	24.0298	0.0298899	48.5882	1.26534	1.18374	75.6081	78.5859	9.05095	-11.7489	32.5432	0.341647	1896.31	52.2626	0.120426	1958.03	5.61559	1915.74	74.4667	0.0902989	1741.84	-0.00804416	4.13766		4.49811	83.0155	70.3166	10.1568	30.2385	96.7732	1.0026	-117.951	91.5482	2.92671	736.988	239.928	433768	0.950589	0.100763	3.72569	5.8818	16.5251	0.128405
2022-12_3_AT22_FRAN_15_7_7_S_38	AT22 FRAN 15 7.7	75.0511	296.114	406.271	8.02678	78.6249	10541.4	90.1952	1.34638	107.973	1.34394	22.7744	178.864	294.351	-12.8115	0.51106	69.9423	0.277356	1576.23	118.814	0.128461	2075	4.88747	1795.56	258.693	0.0712711	1391.01	-3.67845	50.1426		25.4887	378.71	323.125	14.2349	88.6096	267.937	0.574073	-61.5483	242.253	3.56162	2766.1	683.813	492804	0.952346	0.014844	12.7529	37.0852	53.9161	1.41448
2022-12_3_AT22_FRAN_15_7_7_S_39	AT22 FRAN 15 7.7	57.9362	158.708	301.148	2.20204	41.9733	10358.4	60.4007	1.11805	106.938	1.88591	5.57291	157.727	167.036	-0.49016	1.11675	65.2625	0.287773	1627.42	101.979	0.119475	1945.79	4.71732	1764.18	172.029	0.073993	1441.71	-0.814718	13.4327		10.3422	205.642	186.947	13.0976	64.5207	206.023	0.801792	-324.242	207.319	3.47812	1636.58	521.408	545504	0.947755	0.239958	9.17548	15.4266	46.532	0.483113
2022-12_3_AT22_FRAN_15_7_7_S_40	AT22 FRAN 15 7.7	55.8748	166.989	298.912	1.7674	39.5277	9200.1	63.1005	1.34285	111.839	1.37475	4.5651	185.085	173.151	5.46312	6.09476	48.9988	0.334113	1860.49	76.6196	0.118372	1928.79	5.42361	1888.7	168.53	0.0785605	1527.86	-0.315059	15.957		12.1277	191.141	174.813	18.1294	61.3327	143.189	0.588745	-148.189	134.221	2.95599	1881.72	514.633	462970	0.935256	0.111365	4.23524	19.4934	35.184	0.443458
2022-12_3_AT22_FRAN_16_62_S_10	AT22 FRAN 16 62	4.20221	32.3017	70.7265	0.245491	2.14786	13579.1	15.6561	-0.00115667	38.0178	0.636916	0.428615	56.627	58.0271	3.5087	-22.4668	63.336	0.24879	1430.33	77.6283	0.0909977	1447.53	3.1317	1438.26	49.8529	0.0608611	1192.11	-0.143202	1.03875		2.11772	84.4478	72.3312	2.9042	17.6547	280.08	2.77964	-75.3214	233.94	3.93387	505.514	191.754	453898	0.957067	-0.0963198	0.811371	3.28495	6.56376	0.153251
2022-12_3_AT22_FRAN_16_62_S_11	AT22 FRAN 16 62	471.262	233.722	268.404	26.1703	75.6813	10702.6	69.4182	31.869	101.166	2.69432	140.909	230.195	401.361	18.0904	-158.998	154.098	0.313573	1755.94	242.137	0.116359	1899.72	5.05328	1823.7	325.415	0.0684296	1337.3	48.6319	95.0663		19.4481	499.405	392.012	6.04988	58.651	568.409	0.880823	-356.851	442.692	3.11569	2030.54	585.791	433119	0.981757	0.0708987	86.4742	38.5759	39.1053	4.52456
2022-12_3_AT22_FRAN_16_62_S_13	AT22 FRAN 16 62	22.0117	72.5861	120.549	1.08599	13.1691	9137.09	30.345	-0.018218	47.0578	0.88349	3.02327	68.3812	59.8892	39.8682	142.958	19.9207	0.345765	1907.41	30.1944	0.113899	1859.93	5.42864	1879.89	54.4491	0.0764527	1485.15	0.242858	5.24261		4.67679	67.2415	62.0392	14.5468	26.4918	62.2407	0.716418	-80.2448	56.7058	2.87054	837.468	250.621	517605	0.956572	-0.141757	2.39672	9.61723	19.7693	0.318447
2022-12_3_AT22_FRAN_16_62_S_14	AT22 FRAN 16 62	46.1811	76.2857	129.035	0.966652	13.2393	11165	31.9814	-0.0158167	56.7014	1.60199	1.91829	73.9909	163.965	-50.8345	-1001.46	68.1884	0.354083	1951.27	110.161	0.12079	1965.79	5.91058	1957.45	156.061	0.0752132	1464.63	0.0832194	4.04963		4.93217	175.647	168.78	10.155	29.8013	193.174	0.811525	-408.613	188.346	2.7728	828.931	307.125	510785	0.956992	-0.0838181	4.07571	7.07273	14.876	0.296985
2022-12_3_AT22_FRAN_16_62_S_15	AT22 FRAN 16 62	23.5117	131.057	200.583	1.67196	34.4317	10121.2	51.847	0.262854	67.4199	1.09018	8.57912	85.2451	199.646	-388.53	-163.891	99.9738	0.177753	1053.88	102.039	0.0767176	1111.65	1.87572	1069.77	177.554	0.0366684	727.749	0.558546	11.6177		9.60405	423.296	377.705	12.7949	45.1397	601.174	1.01394	-583.945	546.941	5.51538	1389.17	407.595	483396	0.957076	0.0566426	2.58214	16.0323	21.0353	0.457644
2022-12_3_AT22_FRAN_16_62_S_16	AT22 FRAN 16 62	17.0553	29.3805	47.2041	0.261958	4.91863	11104.6	12.8647	0.00939835	23.5363	0.88222	0.763239	60.8716	29.1195	-764.648	90.3618	22.643	0.23679	1367.96	25.7602	0.0844461	1294.4	2.75762	1338.31	27.0318	0.0615615	1155.4	-0.015899	1.19781		1.798	43.4357	37.1243	3.23492	14.0791	99.2107	1.82564	92.8029	91.3162	4.15247	399.388	141.914	466037	0.864834	0.0613983	2.08289	4.82164	4.73479	0.146345
2022-12_3_AT22_FRAN_16_62_S_17	AT22 FRAN 16 62	12.8554	28.5784	60.3977	0.59463	5.38776	11117.4	13.9495	0.0068061	39.6863	0.903105	0.250956	46.1046	85.7681	-125.631	40.5229	65.9377	0.35931	1980.5	105.858	0.120922	1967.59	5.98974	1967.06	80.6877	0.0756685	1472.08	0.037568	1.74508		1.4219	87.2267	79.0585	7.60411	15.6236	186.742	1.51346	-332.423	176.2	2.7308	397.31	160.123	545544	0.967826	-0.14821	1.60915	4.78439	6.45212	0.197923
2022-12_3_AT22_FRAN_16_62_S_18	AT22 FRAN 16 62	347.45	243.29	248.175	18.5614	89.3567	11996	65.497	11.4241	72.6508	1.53465	199.003	209.271	144.587	89.498	236.994	125.119	0.166827	994.145	123.856	0.0744564	1051.16	1.70532	1008.55	148.893	0.0364485	723.49	11.4933	112.205		18.4119	301.529	304.386	11.4477	53.2236	683.621	1.53865	-669.01	711.486	5.85844	1849.12	458.6	544949	0.924765	-0.0210395	88.1313	55.3028	31.8027	5.62609
2022-12_3_AT22_FRAN_16_62_S_19	AT22 FRAN 16 62	84.4553	92.4915	129.56	2.73288	32.2765	10306.5	34.0639	1.10983	54.0136	1.46217	23.978	124.745	75.5435	-103.864	97.8	43.4155	0.329018	1829.45	64.9377	0.113919	1860.01	5.15604	1838.16	74.8976	0.0636314	1245.29	0.906357	31.6159		7.8938	91.6652	86.5241	38.4031	31.8201	125.871	0.935962	121.405	117.439	3.01426	1003.53	297.009	454772	0.955226	0.229838	18.6446	18.0561	23.9112	1.10369
2022-12_3_AT22_FRAN_16_62_S_2	AT22 FRAN 16 62	36.952	99.3084	169.586	0.73093	19.7853	9298.43	38.3036	0.114688	68.0955	1.27019	1.57615	121.716	102.043	7.56377	5.71353	36.3741	0.333999	1861.99	56.9672	0.11787	1924.08	5.42189	1885.84	92.8824	0.0827972	1605.38	-0.0462646	6.0923		6.18752	111.983	92.9328	10.3719	38.6935	112.318	0.81669	-44.6963	99.5288	2.95056	1032.45	346.141	437940	0.942772	0.132016	5.10422	17.5794	27.0884	0.23183
2022-12_3_AT22_FRAN_16_62_S_20	AT22 FRAN 16 62	36.6754	44.9136	92.1191	0.408773	9.21843	11359.8	19.6841	0.369375	44.2499	1.28482	10.985	111.915	59.8447	-123.657	43.0162	31.5049	0.355804	1957.55	48.6402	0.115178	1877.73	5.63488	1911.94	53.4877	0.078797	1526.92	0.292101	5.11376		2.94252	63.7524	56.3207	9.76218	22.398	95.6372	1.17561	-155.623	83.1758	2.75872	615.695	243.964	447951	0.941682	-0.107825	4.43886	7.52658	14.6216	0.224743
2022-12_3_AT22_FRAN_16_62_S_21	AT22 FRAN 16 62	71.7363	58.5274	59.4675	5.19113	22.3336	12014.8	16.3871	0.578885	34.1077	0.809802	45.1389	46.8853	85.502	-98.4783	135.328	67.1453	0.322539	1799.65	107.379	0.120776	1965.62	5.3714	1875.56	80.9003	0.0326806	649.658	1.46603	29.2919		5.8863	226.701	216.83	32.9645	16.3509	206.207	0.71405	-383.936	196.83	3.05081	450.167	152.237	450183	0.953212	0.0784354	12.688	12.1034	6.19506	1.27307
2022-12_3_AT22_FRAN_16_62_S_22	AT22 FRAN 16 62	79.6335	318.565	450.531	9.36489	90.4602	9940.7	113.968	0.521928	149.054	2.89492	96.6653	182.395	289.762	-47.9579	106.256	110.002	0.309764	1737.44	162.268	0.110783	1810.67	4.73441	1769.04	245.029	0.0696759	1360.94	2.5615	54.3194		27.407	360.589	313.627	20.8351	99.9733	400.063	0.916176	-527.687	342.011	3.17428	3275.16	854.922	463167	0.970284	-0.00546732	8.32682	27.3544	36.0613	1.43418
2022-12_3_AT22_FRAN_16_62_S_23	AT22 FRAN 16 62	15.111	48.9749	83.7097	0.892728	13.6511	11286.5	19.2369	0.028623	61.5315	0.963217	5.63875	60.5349	148.86	34.4375	-21.4044	109.627	0.360819	1983.65	178.508	0.122288	1988.08	6.08804	1984.61	133.108	0.0900563	1741.09	0.0879375	4.01475		3.42394	153.458	147.384	5.22485	25.3642	322.268	1.90682	-265.539	294.739	2.71572	670.682	275.601	486039	0.961273	0.131386	1.84211	6.76687	11.9499	0.293965
2022-12_3_AT22_FRAN_16_62_S_24	AT22 FRAN 16 62	1159.77	428.389	480.248	42.8305	235.224	10616.1	126.236	8.76001	165.558	3.57396	1087.86	566.124	473.078	-117.808	-800.472	129.622	0.286489	1622.34	204.365	0.117499	1917.02	4.65093	1755.22	455.756	0.0662091	1295.38	50.479	327.431		48.7868	710.92	714.507	45.3269	110.05	442.229	0.594904	-490.954	430.226	3.4273	3699.16	892.052	475199	0.968445	0.277679	201.518	49.7727	63.0719	5.59244
2022-12_3_AT22_FRAN_16_62_S_25	AT22 FRAN 16 62	29.2573	184.71	301.483	2.55159	48.6689	9956.81	78.2505	0.0910313	99.3642	1.56046	50.7464	73.1498	225.01	2.88817	26.9949	126.189	0.506132	2634.52	305.77	0.180333	2654.69	12.6178	2644.21	210.862	0.128556	2440.72	0.967459	19.2558		14.8678	180.164	177.68	10.404	67.1053	253.557	1.45946	-64.9356	244.685	1.94415	2088.42	582.428	508683	0.984413	-0.136606	4.16194	17.8395	30.0809	0.421627
2022-12_3_AT22_FRAN_16_62_S_26	AT22 FRAN 16 62	51.4392	121.954	201.513	1.00428	28.6977	10263.9	48.0507	0.00589182	75.4033	1.43813	21.498	122.66	111.52	12.5565	-51.4767	31.9182	0.346239	1912.52	49.568	0.114609	1870.36	5.51072	1894.25	98.7897	0.100633	1934.74	0.450977	11.8877		10.1374	124.311	119.525	33.2222	44.9668	100.104	0.916651	-479.711	91.612	2.84409	1455.36	445.136	464363	0.943885	0.0536408	5.43439	13.495	21.7845	0.33482
2022-12_3_AT22_FRAN_16_62_S_27	AT22 FRAN 16 62	43.2547	92.4563	144.275	2.52182	30.4257	9742.4	35.2397	0.0203549	54.0367	1.28197	57.557	74.1115	102.135	-8.644	20.9462	26.2738	0.363294	1992.58	42.4934	0.121843	1981.96	6.13574	1988.22	85.2651	0.108376	2075.17	0.588495	14.4591		9.35841	112.332	103.024	18.3004	34.5528	82.3013	0.941913	-499.289	71.079	2.72017	1002.2	315.418	427544	0.951849	-0.121208	3.26338	7.38184	12.979	0.563709
2022-12_3_AT22_FRAN_16_62_S_28	AT22 FRAN 16 62	22.5147	45.2316	88.6868	1.31641	12.603	9333.55	20.4259	0.146372	47.8058	0.911483	50.1817	60.4521	135.148	-5.62089	14.0107	74.0152	0.370173	2026.32	122.981	0.123238	2003.18	6.33141	2015.71	116.427	0.126007	2393.86	18.7806	5.64964		4.32751	137.558	131.336	8.1399	25.9468	221.231	2.26185	-107.013	188.65	2.67254	652.851	266.045	444804	0.972401	-0.113298	6.45596	5.41411	8.50506	0.428209
2022-12_3_AT22_FRAN_16_62_S_29	AT22 FRAN 16 62	23.0037	61.0526	90.4374	1.75721	15.2954	10863.5	21.3591	0.0232804	45.6994	0.973376	-36.8179	62.9512	88.5385	4.64542	21.7078	43.7149	0.357858	1967.77	72.7742	0.12211	1984.79	6.03734	1979.95	77.4757	0.12839	2433.85	-0.628109	7.78334		5.00768	96.881	91.306	3.41652	26.097	133.541	2.24468	-293.798	118.858	2.76297	666.899	269.751	475783	0.965035	-0.0171208	3.06667	7.44396	7.68159	0.559251
2022-12_3_AT22_FRAN_16_62_S_3	AT22 FRAN 16 62	40.5506	117.354	224.72	1.86973	24.831	8985.34	46.9891	0.263201	78.9817	1.23153	3.19419	136.712	104.174	2.12848	0.226093	33.7003	0.335869	1862.11	51.8388	0.114999	1876.32	5.3132	1868.39	90.6431	0.0773537	1503.65	-0.202876	10.4324		8.25527	120.945	96.1899	8.96654	46.1535	109.496	0.743628	-147.076	92.1698	2.93826	1277.2	376.974	415217	0.959959	-0.0853466	4.49861	12.178	21.7977	0.364819
2022-12_3_AT22_FRAN_16_62_S_30	AT22 FRAN 16 62	38.3504	96.1071	157.813	1.25367	17.992	9646.9	35.1637	0.0154214	65.5331	0.984031	22.0054	86.5012	125.486	-6.17176	4.34248	30.6901	0.316139	1766.96	44.2592	0.106618	1737.75	4.66775	1756.6	117.376	0.110145	2109.69	-0.275898	8.02772		8.81855	154.319	154.364	13.3113	39.1325	98.8983	0.979169	-215.752	90.1954	3.13545	1058.53	366.924	509862	0.928004	0.00924012	5.04283	11.514	15.6875	0.402371
2022-12_3_AT22_FRAN_16_62_S_31	AT22 FRAN 16 62	2.57829	106.901	150.939	0.413356	15.0324	11476.7	37.3227	0.052321	50.0829	0.965648	8.03681	102.219	62.0613	17.9951	-10.2642	136.799	0.325838	1815.78	231.155	0.124419	2019.11	5.61261	1913.22	50.6439	0.13285	2505.97	-0.390439	5.97589		8.29803	64.0701	61.0397	4.88154	38.5892	481.873	11.494	-307.835	396.48	3.02735	1125.28	335.064	420993	0.977191	-0.074471	0.545644	16.0333	18.458	0.152108
2022-12_3_AT22_FRAN_16_62_S_32	AT22 FRAN 16 62	88.6782	339.774	483.183	2.20039	60.3577	9155.79	122.084	0.0394796	136.2	2.53178	19.8606	226.683	198.245	-11.5963	-1.08917	49.3775	0.33288	1849.58	76.2613	0.112687	1842.29	5.17584	1845.89	183.215	0.104915	2015.32	-1.80091	29.5799		31.0371	234.578	232.089	8.67866	110.057	152.446	0.86126	-249.034	140.177	2.95951	3110.71	951.258	547562	0.938027	-0.01773	7.04754	21.8402	47.5053	0.447431
2022-12_3_AT22_FRAN_16_62_S_34	AT22 FRAN 16 62	64.1395	286.723	499.534	2.83163	38.6793	9477.62	105.269	0.228471	197.425	3.12572	7.13407	163.44	42.7543	-2.87935	-2.5645	11.4165	0.0396561	250.636	8.17389	0.0537314	309.991	0.293103	260.061	42.1319	0.012843	257.914	-1.94688	13.281		23.7169	379.423	405.041	13.3593	133.256	276.052	0.837833	-577.831	272.212	24.8866	3103.68	1201.74	528425	0.468521	0.162057	4.53768	27.4635	35.8811	0.475358
2022-12_3_AT22_FRAN_16_62_S_35	AT22 FRAN 16 62	83.7863	156.657	158.058	8.08166	31.8621	9681.17	43.3781	-2.89172	48.9124	1.80731	40.4909	108.187	143.211	-12.5711	-2.56763	109.584	0.444547	2365.47	247.286	0.165589	2512.14	10.1568	2440.62	131.796	0.0863336	1671.75	-324.094	34.6035		17.1907	185.63	182.691	12.8603	38.7933	254.946	1.52194	-497.535	239.356	2.23928	1182.53	362.748	525097	0.983628	-0.228614	16.8026	27.4017	14.3699	1.93517
2022-12_3_AT22_FRAN_16_62_S_36	AT22 FRAN 16 62	681.196	1079.4	903.105	77.2856	367.59	11023.6	275.974	-19.0116	178.993	3.89541	349.147	612.214	269.898	-43.4545	-70.241	73.6443	0.17004	1011.3	115.719	0.115114	1882.72	2.69921	1323.69	249.666	0.034427	683.773	670.415	441.694		159.096	828.793	784.166	24.8218	172.317	443.654	0.558241	-725.557	399.299	5.83755	7480.41	1317.89	481406	0.954068	-0.00670007	72.3499	145.054	105.639	7.28138
2022-12_3_AT22_FRAN_16_62_S_37	AT22 FRAN 16 62	29.9426	54.3998	102.586	0.891448	10.1793	10123.5	19.8858	-0.125442	38.4562	1.15449	2.08241	76.7481	66.391	-107.777	-5.69413	35.8641	0.346055	1910.68	56.1313	0.115119	1878.02	5.48316	1891.88	67.8554	0.0979458	1882.14	2.00577	4.06068		5.12726	73.8098	80.4048	6.13297	25.7323	96.4483	1.35417	22.9059	101.702	2.88528	608.216	258.951	555485	0.950954	0.00701274	3.0446	6.08589	14.1831	0.23703
2022-12_3_AT22_FRAN_16_62_S_38	AT22 FRAN 16 62	1462.6	1836.33	1221.96	155.946	680.821	9570.95	416.038	-41.7786	177.834	4.2455	692.717	1027.33	255.738	6313.53	-176.48	71.1218	0.100939	619.166	118.188	0.121749	1980.11	1.69145	999.274	240.484	0.0227317	454.189	480.357	882.776		298.271	1132.82	1094.11	115.366	211.262	726.93	0.601407	-710.035	693.33	9.95754	11231.9	1537.77	485725	0.9841	-0.18429	202.752	337.93	182.911	24.474
2022-12_3_AT22_FRAN_16_62_S_39	AT22 FRAN 16 62	232.998	377.735	486.399	11.8404	76.7231	9544.82	116.767	-1.30852	130.485	3.20567	40.7262	307.267	164.182	-64.0453	-24.1233	42.0529	0.279651	1586.91	65.3597	0.113738	1856.11	4.38345	1702.61	165.965	0.0513376	1011.17	23.6777	72.1211		40.582	308.221	322.492	17.1331	107.425	139.998	0.409173	-46.8077	143.925	3.54238	2872.37	859.383	576707	0.928664	0.14429	30.3251	32.697	51.6955	2.16922
2022-12_3_AT22_FRAN_16_62_S_4	AT22 FRAN 16 62	61.4794	95.2554	185.276	1.97164	20.9562	10316.8	38.9238	100.601	74.2156	1.83749	10.2815	77.2797	124.227	-7.26053	-5.92023	58.651	0.324017	1806.37	89.5665	0.114387	1867.75	5.11101	1834.45	113.474	0.060976	1195.15	-2.69699	9.75693		6.57947	181.694	155.077	3.10221	41.8927	187.992	0.837197	133.334	163.455	3.03724	1077.44	385.408	517737	0.965448	-0.0789248	9.13721	12.6056	20.5814	0.54146
2022-12_3_AT22_FRAN_16_62_S_40	AT22 FRAN 16 62	21.3281	69.8044	104.26	0.557497	8.23718	9495.04	23.6104	-0.0162949	43.8143	0.919976	0.793514	87.0478	72.8672	27.3927	-13.0224	33.4952	0.36337	1993.96	54.7513	0.11998	1951.96	5.98377	1965.81	67.5062	0.100232	1923.16	0.266106	5.60868		6.8117	76.2258	66.4516	9.37366	26.7491	94.3369	1.18446	127.233	88.6869	2.73842	690.59	277.885	465273	0.935986	-0.0170601	2.27299	8.91877	8.21177	0.230832
2022-12_3_AT22_FRAN_16_62_S_41	AT22 FRAN 16 62	238.607	214.753	248.681	12.758	54.9093	10262.2	58.4403	-1.2043	93.7963	1.82827	58.1132	181.649	279.797	74.5984	-54.023	106.327	0.321057	1792.39	170.05	0.116798	1906.17	5.15008	1842.01	279.684	0.0766816	1492.62	48.2335	68.2994		24.5266	367.672	366.17	9.51731	68.5073	315.319	0.782584	-279.549	305.188	3.08384	1616.95	617.652	508035	0.97703	-0.0461744	41.8292	38.5888	25.2855	3.08123
2022-12_3_AT22_FRAN_16_62_S_42	AT22 FRAN 16 62	309.305	260.845	370.297	9.23412	52.2142	9475.56	88.5383	-3.34823	122.795	2.64212	40.4204	185.694	370.346	-8.92084	-1.15659	92.7202	0.325601	1814.81	144.066	0.114907	1876.5	5.13954	1838.29	341.598	0.0838831	1627.34	69.1225	49.4409		27.0896	457.865	444.852	12.8513	91.287	291.105	0.593585	-295.14	276.623	3.046	2420.64	829.074	532982	0.956884	0.0433822	41.2014	27.6696	35.5129	1.88849
2022-12_3_AT22_FRAN_16_62_S_43	AT22 FRAN 16 62	8.54973	124.489	205.108	1.26963	18.7537	13588.2	46.1313	-0.00661536	57.8111	0.888281	2.30047	127.676	38.2979	77.6465	-6.70119	71.2662	0.249525	1434.44	87.5289	0.0905853	1435.01	3.10685	1430.03	39.7607	0.0796425	1537.92	4.22269	9.1443		10.2353	57.996	61.6353	10.0577	44.3923	263.289	4.916	-214.037	278.269	3.95456	1248.56	397.197	596864	0.947256	-0.0864553	1.60861	10.7141	20.5761	0.523458
2022-12_3_AT22_FRAN_16_62_S_44	AT22 FRAN 16 62	39.1305	76.8641	91.8205	3.52003	12.2394	8782.85	21.0655	-0.0954947	41.0167	0.953007	5.32983	80.9696	103.254	34.042	-11.0937	64.6548	0.349256	1928.26	107.139	0.122076	1984.58	5.85595	1949.81	94.5169	0.0948034	1828.21	38.3496	10.1526		8.24599	122.313	114.051	5.2965	24.853	190.091	1.55608	-2.52145	171.969	2.82758	659.492	244.542	487873	0.95686	0.093382	5.20809	10.1739	8.91473	0.794405
2022-12_3_AT22_FRAN_16_62_S_5	AT22 FRAN 16 62	47.5139	98.1984	184.218	2.85977	21.3544	9139.73	40.0941	13.4774	79.1643	1.02347	5.14781	93.1391	279.696	24.7098	-8.8416	51.1512	0.379297	2067.99	89.4793	0.130077	2096.65	6.81519	2078.51	258.26	0.0898546	1738.09	-0.688793	9.84765		7.31504	276.161	237.683	5.98839	39.4305	140.671	0.417023	-143.547	122.317	2.61309	1177.45	381.046	474547	0.970503	-0.118121	6.01466	13.4046	21.3482	0.682791
2022-12_3_AT22_FRAN_16_62_S_6	AT22 FRAN 16 62	15.8109	49.2275	94.266	0.860064	9.16543	10008	21.7631	-0.0298092	55.1428	1.01507	0.599982	68.9708	110.151	-29.1255	12.6922	46.4746	0.351503	1937.09	77.2182	0.123129	1999.93	5.97641	1964.32	90.3499	0.0767306	1492.78	-0.112117	2.22491		3.77484	128.337	99.5043	5.67813	24.2893	153.001	1.00116	-38.9431	120.748	2.81671	662.228	249.74	467317	0.972617	0.101048	1.53943	5.5819	9.81264	0.225305
2022-12_3_AT22_FRAN_16_62_S_7	AT22 FRAN 16 62	11.8265	133.58	205.466	1.93855	22.7368	8509.47	54.1589	6.34003	90.3776	1.75041	3.50323	82.3815	23.0063	13.7144	12.4986	11.93	0.10259	628.999	10.0961	0.06342	700.781	0.899054	646.843	19.6078	0.027708	551.861	-0.413904	8.17683		8.55442	77.2306	64.3818	4.97762	48.1871	129.384	1.43381	-16.8256	107.509	9.63363	1402.66	464.939	448018	0.695076	0.0516007	1.74418	18.1441	18.3493	0.401957
2022-12_3_AT22_FRAN_16_62_S_9	AT22 FRAN 16 62	190.037	148.342	184.561	13.478	38.4202	11938.6	44.9058	-231.163	74.8018	1.0865	58.5866	116.488	163.958	-21.3211	-7.72185	75.3551	0.299857	1688.89	116.496	0.114667	1872.48	4.76995	1775.68	141.896	0.0375878	745.602	-18.0981	45.7478		13.1807	401.105	317.685	14.3153	45.8067	268.205	0.565681	-255.495	224.713	3.26274	1345.77	424.96	495142	0.943131	-0.0125654	57.5997	22.0805	21.993	2.91277
2022-12_3_AT22_FRAN_19_7_7_S_1	AT22 FRAN 19 7.7	345.717	354.488	261.881	29.5347	212.921	10356	72.7382	13.6998	94.5958	2.27926	174.803	329.154	145.801	6.24397	339.549	106.317	0.204973	1200.59	156.601	0.108998	1780.8	3.08748	1425.12	128.68	0.0504132	993.456	-26.5802	166.246		50.5249	290.321	267.47	23.4671	55.8273	571.161	1.78508	-456.555	499.973	4.84093	1991.69	496.415	418087	0.968306	0.0427245	57.594	55.7186	32.5329	7.04973
2022-12_3_AT22_FRAN_19_7_7_S_10	AT22 FRAN 19 7.7	132.124	224.996	329.784	1.98399	62.0369	8767.5	60.9479	0.777003	135.665	4.34149	11.7358	244.363	306.62	-4.96168	467.94	104.68	0.321477	1795.91	165.13	0.118527	1932.69	5.27802	1862.86	274.837	0.0834971	1620.45	2.85673	21.1881		15.8002	382.995	346.578	7.60594	75.9423	334.519	0.814538	-3137.74	296.527	3.04901	2229.31	618.861	443047	0.959875	-0.224369	18.6868	41.1901	47.9729	0.777873
2022-12_3_AT22_FRAN_19_7_7_S_100	AT22 FRAN 19 7.7	15.3577	268.805	369.875	3.13042	66.9108	8859.21	98.1473	0.00107289	127.328	1.60232	-10.7905	117.446	101.831	-1.81772	68.6883	36.7338	0.258965	1481.38	44.7682	0.0957299	1537.11	3.46161	1509.46	86.9776	0.0843518	1644.5	1.75332	29.57		23.0115	144.033	113.067	15.4559	80.5724	154.825	1.58392	423.416	133.651	3.75673	2464.17	743.131	441557	0.941947	-0.136653	1.65207	29.5978	34.8739	1.31483
2022-12_3_AT22_FRAN_19_7_7_S_102	AT22 FRAN 19 7.7	49.5421	143.669	252.907	5.22543	48.2601	11286.3	55.6381	-0.00173174	103.807	1.14315	-8.52448	67.5528	433	17.2789	-11.4296	76.5042	0.19054	1123.01	77.9718	0.0790345	1169.01	2.09774	1144.1	376.935	0.0615624	1210.48	-2.40531	18.2027		14.7132	795.318	607.763	8.29339	57.9831	429.876	0.744661	551.088	358.2	5.09966	1644.8	614.728	429377	0.929854	0.0869202	7.02523	17.3387	29.819	1.75317
2022-12_3_AT22_FRAN_19_7_7_S_104	AT22 FRAN 19 7.7	52.1133	167.854	293.967	7.76496	41.814	9278.38	71.0975	-0.010882	122.254	1.29156	-4.9435	92.0645	149.417	13.0316	7.36007	40.4706	0.347267	1915.22	60.6829	0.116397	1897.77	5.5944	1909.66	125.229	0.113709	2167.39	-0.840452	29.6027		15.5436	159.701	125.048	8.03694	74.6749	132.528	1.18905	188.96	106.924	2.83799	1955.24	700.419	389483	0.977929	0.117555	7.19789	21.8769	36.5744	2.23924
2022-12_3_AT22_FRAN_19_7_7_S_11	AT22 FRAN 19 7.7	115.273	269.327	414.707	2.00491	72.0789	8624.34	81.1904	0.00367084	142.144	3.98662	1.59293	144.919	211.192	-72.3825	1.45039	80.8784	0.328438	1828.41	122.354	0.113	1846.06	5.136	1836.86	197.533	0.0817197	1586.83	0.149622	11.1527		24.0675	258.224	238.086	5.32484	92.0357	252.034	0.905462	3302.32	231.292	2.99701	2548.58	745.689	470995	0.964849	-0.219807	13.5621	25.3967	42.06	0.301019
2022-12_3_AT22_FRAN_19_7_7_S_12	AT22 FRAN 19 7.7	102.552	211.931	363.87	1.05311	55.5833	8853.47	69.66	0.0178909	139.218	5.54064	1.78356	153.29	170.136	-8.76671	6.68728	69.2531	0.322932	1801.91	105.195	0.112655	1840.51	5.03593	1820.81	157.669	0.0762185	1483.97	0.187511	8.76296		17.1194	219.601	205.103	13.7591	81.0915	219.94	0.932113	2570.6	201.256	3.04971	2220.88	730.457	483158	0.953359	-0.113999	9.13356	20.0684	30.1594	0.195525
2022-12_3_AT22_FRAN_19_7_7_S_13	AT22 FRAN 19 7.7	52.1665	189.381	312.853	0.675889	49.4692	9751.34	59.6177	-0.00187873	116.43	2.99311	1.18715	160.543	174.322	-47.3782	-42.5364	78.2639	0.33871	1878.08	117.136	0.111922	1829.11	5.24642	1855.74	164.948	0.0854857	1656.94	0.0356022	6.99574		13.354	200.552	182.453	6.73172	67.488	233.702	1.07535	1238.01	213.519	2.90857	1712.74	602.728	470538	0.966212	-0.0158605	5.30673	19.7029	34.5145	0.206625
2022-12_3_AT22_FRAN_19_7_7_S_14	AT22 FRAN 19 7.7	1022.71	248.323	342.16	7.24193	113.63	11021.1	68.5542	11.4434	133.139	3.8596	101.863	333.69	216.427	15.0055	819.166	113.705	0.248967	1431.43	186.771	0.122465	1990.87	4.22045	1673.52	190.416	0.059737	1177.65	18.8492	70.802		29.0028	349.178	315.557	28.4647	74.1725	456.653	1.23471	213.465	428.112	3.94577	2356.47	674.939	489803	0.971512	0.0634564	311.929	34.0373	51.5024	1.96212
2022-12_3_AT22_FRAN_19_7_7_S_15	AT22 FRAN 19 7.7	32.5991	105.507	133.718	1.74802	36.3989	9204.05	27.7787	0.0503328	39.923	1.24084	6.10603	83.4134	145.101	6.83827	243.537	74.6577	0.342908	1898.6	138.438	0.138624	2208.24	6.58443	2053.16	134.884	0.0928618	1792.92	0.768512	12.7194		9.98151	155.613	149.756	22.3928	25.4429	214.274	1.25484	524.508	208.213	2.86656	986.784	216.179	475783	0.947291	0.0100494	7.24565	19.395	22.1484	0.441155
2022-12_3_AT22_FRAN_19_7_7_S_16	AT22 FRAN 19 7.7	41.6179	132.507	200.786	1.04956	33.1764	10073.3	44.316	0.11173	80.4042	1.38797	2.00702	135.624	79.1794	-28.5841	27.799	31.1169	0.342442	1891.67	46.6986	0.112757	1839.93	5.30058	1863	88.8358	0.0849729	1645.48	0.13436	6.08261		11.2415	88.7389	94.0485	22.1035	42.874	78.4082	0.811174	253.272	82.0208	2.93351	1153.56	404.668	554487	0.949334	0.158596	6.67729	15.5773	30.454	0.29399
2022-12_3_AT22_FRAN_19_7_7_S_17	AT22 FRAN 19 7.7	64.8441	122.81	188.947	1.8894	34.7565	9191.08	34.7845	0.0931111	80.3881	2.18743	4.59043	139.39	116.132	-183.218	64.199	58.9419	0.322723	1798.27	88.6712	0.112111	1831.53	4.95608	1811.43	111.754	0.0745496	1450.5	0.579858	7.41764		9.97551	147.561	129.768	12.2989	48.2339	188.054	1.18115	508.155	171.413	3.08503	1179.15	380.677	491011	0.975536	-0.119272	35.7104	19.1087	31.9792	1.70535
2022-12_3_AT22_FRAN_19_7_7_S_18	AT22 FRAN 19 7.7	49.9254	153.011	234.832	0.693245	37.3833	9014.39	43.5139	3.63301e-05	93.6896	2.11467	0.800492	195.024	146.654	-54.8227	-18.3452	46.4043	0.336296	1866.04	69.4058	0.1108	1809.97	5.16208	1843.29	123.361	0.0777647	1512.47	0.0237656	5.49475		12.4919	176.545	150.135	12.9819	55.6786	152.738	0.78345	230.517	130.236	2.92418	1398.29	507.867	464556	0.953267	-0.0892368	6.02574	14.9113	21.3614	0.184763
2022-12_3_AT22_FRAN_19_7_7_S_19	AT22 FRAN 19 7.7	11.7847	93.0382	141.891	0.101418	17.7359	10251.2	28.2165	-0.000684365	59.7793	3.1655	0.319668	103.252	56.6477	-144.278	-7.10116	36.0099	0.339251	1877.88	52.8944	0.111036	1812.8	5.21456	1844.38	53.2271	0.0808144	1566.62	0.0129155	2.54401		6.68925	67.5204	63.3326	11.8489	35.7446	105.807	1.48762	213.738	101.44	2.92615	863.866	320.452	511955	0.953851	-0.136669	1.04799	10.3754	11.915	0.0525003
2022-12_3_AT22_FRAN_19_7_7_S_2	AT22 FRAN 19 7.7	32.8337	102.158	152.253	0.925178	30.1613	10254.4	33.1465	-0.0253846	50.0575	1.5075	2.17357	108.173	85.8892	148.738	-145.705	39.4233	0.231454	1339.72	45.7419	0.0860808	1335.02	2.74959	1336.25	82.2874	0.0632811	1239.04	-0.221778	7.13379		9.65087	137.313	140.097	10.7507	33.3549	171.271	1.15272	-235.416	164.896	4.31037	961.052	305.964	557443	0.92423	0.235345	4.20803	10.3655	21.4224	0.303091
2022-12_3_AT22_FRAN_19_7_7_S_20	AT22 FRAN 19 7.7	41.3262	148.049	225.353	0.467094	37.8476	11411.8	45.802	0.0157637	101.332	1.61988	1.12361	103.056	243.484	63.3678	3.76486	95.4146	0.328913	1830.1	141.193	0.111489	1822.17	5.10308	1830.12	226.029	0.0754873	1470.13	0.0974735	4.5194		11.96	294.991	272.546	9.77906	58.5461	290.742	0.893235	-240.168	270.053	2.99292	1354.86	568.619	469465	0.976908	-0.167084	4.3122	17.7222	24.1248	0.103911
2022-12_3_AT22_FRAN_19_7_7_S_21	AT22 FRAN 19 7.7	59.8692	92.0527	143.092	0.83738	29.0355	9601.06	24.9716	0.0468299	54.214	1.33822	3.31788	145.259	73.4087	130.141	8.04356	30.0203	0.211777	1236.4	44.4576	0.110423	1801.07	3.23935	1460.08	68.0184	0.0603023	1190.27	0.243599	6.40996		8.94533	112.565	103.903	28.912	30.1946	138.357	1.12365	85.9862	127.356	4.65011	917.186	305.328	459501	0.904339	0.0588492	9.42416	13.7624	28.2901	0.241062
2022-12_3_AT22_FRAN_19_7_7_S_24	AT22 FRAN 19 7.7	181.659	398.586	401.482	15.7638	286.809	13210.5	96.3802	2.06325	123.38	2.25038	83.5251	875.473	53.0387	14.6874	254.703	68.722	0.0970032	596.426	65.3248	0.0713341	964.086	0.957214	679.809	48.8132	0.0318926	634.188	9.3489	117.185		49.9	148.826	148.331	44.4009	85.961	719.848	4.19146	335.686	702.237	10.1467	3071.32	697.875	473475	0.953083	0.0596905	22.4638	33.9372	45.6587	2.29522
2022-12_3_AT22_FRAN_19_7_7_S_25	AT22 FRAN 19 7.7	34.9077	175.069	330.114	2.75655	61.6192	7220.15	62.2227	0.00488748	130.229	1.36154	2.49814	154.033	64.7101	-20.6633	42.0712	17.7719	0.345391	1904.19	27.1187	0.114614	1873.24	5.48094	1882.63	59.641	0.0802833	1556.96	0.0912121	10.7574		17.4533	74.8035	73.1497	12.7753	75.1726	52.2972	0.612164	-15.7261	48.108	2.92789	1932.13	692.046	467010	0.953946	0.0337627	2.28533	18.6138	32.0773	0.466867
2022-12_3_AT22_FRAN_19_7_7_S_26	AT22 FRAN 19 7.7	31.3125	144.137	257.693	0.889211	49.9149	9396.33	46.3724	0.0126065	95.9697	2.36762	2.00654	180.666	125.771	11.3238	75.8459	44.9059	0.286784	1622.39	64.9794	0.109672	1790.54	4.33432	1696.55	116.468	0.0729586	1422.17	0.106152	7.59325		13.2074	149.288	147.022	487.764	53.9661	158.385	0.892136	109.75	149.734	3.4367	1420.75	536.089	434721	0.948038	0.134434	3.41736	12.5369	32.0943	0.14856
2022-12_3_AT22_FRAN_19_7_7_S_27	AT22 FRAN 19 7.7	22.6079	53.8574	85.9652	0.965074	29.3093	11005.3	15.6256	0.0289102	53.7857	1.5863	1.98528	51.4881	28.2841	68.8789	68.1104	107.186	0.257616	1475.35	136.39	0.0952551	1531.3	3.39322	1497.54	24.9042	0.0634331	1235.43	0.219974	7.4522		4.66647	42.7899	40.9563	4.20824	20.8874	451.923	9.65064	222.2	409.256	3.84314	475.105	238.667	441200	0.974712	-0.00692257	7.4208	7.17184	7.94425	0.289257
2022-12_3_AT22_FRAN_19_7_7_S_29	AT22 FRAN 19 7.7	34.33	107.349	174.452	0.909495	34.8518	9548.86	36.9408	0.175384	66.6835	1.31104	2.64915	267.216	69.1456	-95.1271	6.98875	28.9904	0.2931	1661.69	43.2074	0.112191	1831.32	4.55909	1737.25	69.4726	0.0700695	1378.94	0.440349	6.81738		8.77591	87.0165	97.9602	9.72896	43.7123	92.0184	0.878577	61.7856	90.7159	3.38098	1081.37	364.359	475160	0.959954	0.0759709	5.4215	8.83709	21.0585	0.204508
2022-12_3_AT22_FRAN_19_7_7_S_3	AT22 FRAN 19 7.7	64.5414	181.115	256.701	0.848006	42.1488	11038.4	52.4297	0.600524	100.135	2.80302	3.51086	141.467	170.542	36.2929	16.0654	60.1865	0.336337	1866.39	93.4632	0.113558	1856.47	5.27955	1861.11	156.458	0.0871661	1688.17	-0.24373	9.58602		15.2312	197.658	184.287	5.87101	63.8519	186.956	0.876561	61.6865	173.36	2.94404	1656.67	562.946	499162	0.941992	0.228001	7.5036	17.7675	28.9181	0.255607
2022-12_3_AT22_FRAN_19_7_7_S_30	AT22 FRAN 19 7.7	0.863379	308.858	591.907	0.127692	53.5573	11069.5	120.394	0.00580146	200.315	0.945754	0.675571	461.538	16.196	191.862	1.28878	38.2351	0.0709543	441.715	27.9624	0.0547208	397.415	0.538544	436.432	13.8073	0.0166967	334.542	0.0258928	4.27994		19.2627	84.0404	81.1905	3.56427	127.622	574.256	5.68141	169.524	518.957	13.854	3515.31	1185.34	453051	0.87203	0.101922	0.211445	28.1784	51.3115	0.0819146
2022-12_3_AT22_FRAN_19_7_7_S_33	AT22 FRAN 19 7.7	28.9589	126.061	223.533	1.05324	50.7992	8835.15	47.1676	0.00131586	82.7302	1.51242	1.3718	140.71	127.377	473.174	-28.2044	39.9239	0.328427	1828.23	59.8195	0.112777	1841.51	5.12137	1834.56	110.654	0.0687164	1342.4	0.0468551	8.10426		9.88028	153.59	159.584	4.82597	45.8868	132.605	0.676868	-10.3469	120.05	3.01484	1299.2	423.332	451419	0.926124	0.0569851	3.66666	19.1271	25.3289	0.199815
2022-12_3_AT22_FRAN_19_7_7_S_34	AT22 FRAN 19 7.7	27.6647	141.263	213.345	1.64883	59.6839	9195.88	52.4046	0.0671012	77.2948	1.64589	2.22362	121.124	76.8659	135.421	32.409	20.5534	0.344665	1902.22	33.7886	0.121755	1975.41	5.77569	1933.13	68.1293	0.0780062	1515.32	0.229801	13.6357		10.3003	84.5075	86.7151	93.1412	46.4415	64.7871	0.618607	144.89	60.8039	2.91688	1355.82	410.608	388321	0.917295	-0.0454942	2.64968	15.0925	20.0908	0.337694
2022-12_3_AT22_FRAN_19_7_7_S_35	AT22 FRAN 19 7.7	26.749	75.8165	157.317	0.482298	25.6249	10071.1	28.8336	0.00361073	71.5407	1.53327	1.15049	85.4073	160.834	-123.645	10.4574	59.4543	0.338189	1875.54	91.5557	0.11439	1868.34	5.33485	1870.29	130.383	0.0707297	1380.38	0.0471499	5.15622		5.61982	186.208	180.02	3.59121	40.028	205.658	0.853571	90.9612	175.04	2.9284	914.247	345.043	416553	0.954196	0.016501	2.70149	9.48927	13.4708	0.14124
2022-12_3_AT22_FRAN_19_7_7_S_36	AT22 FRAN 19 7.7	80.2167	67.9082	123.729	1.21169	35.793	8560.49	29.0597	2.66923	51.8587	0.809876	9.41326	186.687	61.6241	-32.3249	-44.4079	21.0138	0.359988	1981.96	32.3317	0.114203	1862.74	5.64176	1918.05	52.3219	0.0712092	1386.97	2.87396	14.248		5.73533	73.1061	75.447	5.60019	27.7714	65.1617	0.713784	-17.8068	61.5445	2.80768	754.087	275.163	403187	0.953009	0.196012	12.0312	7.29137	12.7842	0.265402
2022-12_3_AT22_FRAN_19_7_7_S_38	AT22 FRAN 19 7.7	64.4295	222.563	417.645	2.64672	108.196	8820.57	94.4939	0.368214	141.572	1.66989	12.6444	108.785	88.6064	-5.68586	43.272	96.2023	0.220796	1284.79	124.888	0.0958334	1542.81	2.92817	1385.52	71.7698	0.0517274	1018.77	3.48257	52.3551		18.9554	150.044	148.401	4.98468	87.9421	508.537	2.78277	239.1	436.919	4.49034	2570.78	689.644	401802	0.971818	-0.0501806	7.37985	18.0272	30.7968	0.457529
2022-12_3_AT22_FRAN_19_7_7_S_4	AT22 FRAN 19 7.7	42.1269	140.646	235.15	1.74916	34.5183	9100.01	44.7442	-0.567238	98.5161	1.50303	3.61711	123.314	101.568	68.5415	-6.78009	41.0788	0.315413	1764.49	60.2144	0.10877	1775.32	4.7427	1768.76	101.509	0.0816239	1583.95	-0.128793	10.3885		10.5083	128.107	130.643	1.47007	53.3593	126.082	0.928346	194.201	122.272	3.1449	1367.79	506.425	540947	0.924935	0.00822328	4.17431	13.2547	23.408	0.36477
2022-12_3_AT22_FRAN_19_7_7_S_40	AT22 FRAN 19 7.7	85.6345	126.838	222.312	1.30992	71.8092	9434.64	50.8311	1.54353	81.6961	1.76927	24.9216	433.843	114.907	-202.623	3.80542	32.8718	0.34756	1918.32	52.3483	0.114254	1864	5.49658	1891.62	103.497	0.0875444	1694.09	13.5205	40.8437		11.4815	125.682	126.066	17.1106	47.7879	105.227	0.754936	43.9935	98.2795	2.86216	1429.36	422.678	436955	0.930648	0.0609687	9.42726	16.4863	25.1654	0.347314
2022-12_3_AT22_FRAN_19_7_7_S_41	AT22 FRAN 19 7.7	41.9562	119.259	230.782	1.38733	58.5658	8343.78	54.1292	0.0192846	100.069	1.42557	2.31287	150.336	167.086	-21.2086	47.8579	45.0871	0.329352	1831.72	69.9755	0.115314	1881.67	5.25882	1855.32	143.314	0.0861216	1668.37	1.00296	18.0776		9.40647	191.513	180.485	8.08037	60.4454	154.889	0.740371	102.665	138.378	3.01545	1448.95	523.037	412390	0.946152	0.0718715	4.31743	12.156	20.3121	0.418392
2022-12_3_AT22_FRAN_19_7_7_S_42	AT22 FRAN 19 7.7	45.3612	121.008	210.752	1.30796	66.3541	10639.7	49.1107	0.069163	74.9611	1.27116	5.45522	127.594	184.975	53.0904	86.214	76.5428	0.33696	1870.16	126.658	0.123054	2000.53	5.75086	1937.19	164.661	0.0929265	1800.62	6.04389	21.6316		11.4444	203.861	195.276	4.23852	45.7603	244.398	1.14126	58.2155	221.19	2.91312	1329.93	414.274	459239	0.956045	-0.0996147	4.21116	12.5954	17.4605	0.264104
2022-12_3_AT22_FRAN_19_7_7_S_43	AT22 FRAN 19 7.7	31.7227	339.331	524.9	3.3378	197.787	7857.03	136.724	0.127456	142.861	1.22699	21.4189	175.189	100.009	-213.829	109.3	34.5152	0.174457	1035.36	39.4625	0.0860596	1334.72	2.07999	1138.03	92.0121	0.0655347	1281.78	-42.6823	88.8317		29.0414	164.62	163.377	11.3509	109.463	210.017	1.29512	58.9673	193.511	5.6989	3668.43	869.999	431835	0.908801	0.18586	3.18619	37.5492	54.6586	0.633383
2022-12_3_AT22_FRAN_19_7_7_S_44	AT22 FRAN 19 7.7	4.54466	176.453	276.294	0.430389	94.2729	11063.6	66.2195	-0.0072406	92.4546	0.753111	1.9961	315.687	128.349	101.648	2335.34	139.945	0.47169	2491.82	321.59	0.169941	2555.7	11.1267	2528.62	113.963	0.143576	2697.99	-0.141626	19.3618		14.4183	105.058	93.2887	6.82716	66.8776	324.76	3.32985	108.916	293.473	2.10154	1875.15	542.623	440729	0.984646	-0.021214	0.715667	18.4398	30.5785	0.114741
2022-12_3_AT22_FRAN_19_7_7_S_45	AT22 FRAN 19 7.7	19.5295	96.8248	193.365	0.483757	46.3263	9272.65	44.7463	-0.0049195	74.7156	1.02423	0.863169	164.614	82.4222	145.262	-41.932	29.1436	0.332482	1844.77	44.6116	0.113823	1857.69	5.26744	1855.98	74.0998	0.11138	2125.19	-0.23759	14.0583		7.35403	91.962	84.2894	7.22893	48.8047	95.9647	1.21629	48.9578	89.3581	2.99649	1242.59	408.124	423767	0.960253	-0.00194096	2.5741	11.0627	21.7	0.184766
2022-12_3_AT22_FRAN_19_7_7_S_46	AT22 FRAN 19 7.7	0.9998	255.574	496.012	0.132474	117.551	11121.1	117.932	-0.00630076	135.542	0.611295	1.54933	434.401	83.2892	-58.0288	-113.579	100.002	0.4653	2457.52	218.291	0.162595	2481.48	10.513	2473.74	74.5092	0.17396	3204.63	-0.0821504	17.628		18.502	65.0359	58.6105	7.24679	108.942	235.718	4.79077	1.45432	217.33	2.1304	3291.59	831.306	444331	0.982554	-0.0364364	0.27808	20.3542	44.4977	0.105697
2022-12_3_AT22_FRAN_19_7_7_S_47	AT22 FRAN 19 7.7	57.5699	195.458	396.572	3.41283	135.506	7320.42	94.3762	0.0841982	171.221	1.4359	36.6095	142.004	254.274	-402.539	-8.48829	68.1357	0.297771	1677.34	106.442	0.116396	1898.87	4.81502	1784.46	225.128	0.104087	1999.88	-2.70228	57.3143		17.239	316.108	260.485	8.80931	92.7754	253.77	0.969106	93.2416	226.369	3.30823	2447.29	924.331	450585	0.960732	0.0966082	7.6718	16.5196	30.8811	0.570277
2022-12_3_AT22_FRAN_19_7_7_S_48	AT22 FRAN 19 7.7	51.9573	128.979	235.827	1.2532	77.3225	9294.12	54.7611	0.0265522	111.941	1.51871	9.60483	111.332	229.861	-213.35	25.4832	66.2716	0.323538	1808.76	103.068	0.116251	1897.25	5.21283	1853.92	191.979	0.109889	2105.29	-0.414448	25.3555		10.5084	291.877	227.408	5.31732	66.9203	242.271	1.06061	100.112	208.473	3.0426	1767.82	609.159	445841	0.9694	-0.0566932	5.46527	11.6969	21.1414	0.365071
2022-12_3_AT22_FRAN_19_7_7_S_49	AT22 FRAN 19 7.7	105.049	445.712	743.014	6.30083	300.021	7891.27	181.718	0.0823729	281.533	2.0694	72.013	289.287	240.31	280.502	-25.7147	54.471	0.301686	1701.53	80.4224	0.108491	1771.15	4.53328	1736.56	219.538	0.12422	2364.32	-1.06327	113.925		33.407	287.124	223.696	18.9227	172.77	195.372	0.918133	64.5185	174.614	3.26676	4685.68	1619.48	445904	0.942365	-0.0433049	10.6102	52.6104	69.7437	0.997713
2022-12_3_AT22_FRAN_19_7_7_S_50	AT22 FRAN 19 7.7	153.088	232.67	312.044	5.59473	246.454	8087.08	80.3626	0.405355	114.212	1.05254	739.874	160.976	124.386	-5098.24	-90.7432	29.1991	0.245392	1412.84	45.9818	0.118252	1928.6	4.04106	1642.18	103.379	0.0980944	1889.09	-2.86862	157.83		21.7018	200.54	140.872	11.9944	79.9419	139.998	0.997229	31.3046	118.62	3.99896	2241.91	671.992	434042	0.920909	0.0646751	15.935	24.4531	22.8477	0.904674
2022-12_3_AT22_FRAN_19_7_7_S_51	AT22 FRAN 19 7.7	121.21	388.007	588.81	2.59505	341.251	8632.73	147.647	0.0399717	184.841	3.02212	-94.3559	266.153	380.857	1643.16	-20.4883	67.6246	0.296155	1670.25	104.672	0.116338	1898.42	4.7989	1785	288.907	0.132526	2513.94	-0.849366	152.653		30.2037	483.257	292.263	11.5301	143.227	295.75	0.930703	58.9117	231.814	3.30512	4433.58	1209.81	423013	0.961903	-0.0608398	13.3957	37.8963	54.1497	0.418909
2022-12_3_AT22_FRAN_19_7_7_S_52	AT22 FRAN 19 7.7	38.8155	411.047	593.976	1.73231	365.489	9398.24	152.124	0.0325582	205.265	1.73626	-23.6141	193.382	203.62	-891.517	-13.9289	64.2273	0.305796	1718.64	94.4287	0.109829	1793.67	4.68278	1760.73	170.934	0.114005	2180.22	-0.238998	155.828		28.5143	326.878	217.817	11.3068	153.307	246.622	1.22994	51.184	204.005	3.20132	4496.25	1284.62	437951	0.898767	-0.0774435	3.28151	33.3456	42.2358	0.413101
2022-12_3_AT22_FRAN_19_7_7_S_53	AT22 FRAN 19 7.7	24.113	181.915	302.744	0.502978	116.239	7757.9	72.0591	0.0102987	97.5655	1.09805	-9.77314	139.485	225.711	-192.293	16.5875	63.1398	0.319291	1782.52	93.005	0.10971	1791.43	4.85308	1790.86	199.526	0.224363	4080.15	-0.120723	68.7664		11.9944	227.894	147.488	17.7863	82.1693	218.82	1.72517	63.2587	184.377	3.09465	2070.07	710.176	417440	0.952745	0.0554976	3.08032	20.3897	28.109	0.244872
2022-12_3_AT22_FRAN_19_7_7_S_54	AT22 FRAN 19 7.7	149.989	678.418	1072.85	3.31389	545.911	7960.47	263.504	0.681315	297.885	3.63704	-78.1591	422.218	861.896	-204.111	20.0618	133.701	0.32809	1831.34	208.911	0.117609	1918.39	5.38112	1876.58	764.04	0.213577	3908.63	-1.06289	204.619		52.1614	936.178	593.228	10.9665	234.942	443.405	0.851212	40.944	383.25	2.96922	6887.23	2006.16	464041	0.972015	0.135462	12.859	58.6899	112.332	0.641482
2022-12_3_AT22_FRAN_19_7_7_S_55	AT22 FRAN 19 7.7	29.471	194.797	352.342	0.467446	116.022	10569.6	74.4876	-0.00233191	119.326	1.32106	-13.2425	124.355	216.602	-241.432	-8.36197	85.0484	0.272122	1549.05	111.148	0.0984432	1591.86	3.72435	1570.61	205.613	0.194211	3579.94	-0.0937696	35.6987		15.2548	280.954	188.344	14.8357	93.5551	320.25	2.07832	36.6359	294.674	3.60108	2288.04	802.754	486973	0.952891	0.0175456	3.66593	20.0991	34.5548	0.3311
2022-12_3_AT22_FRAN_19_7_7_S_56	AT22 FRAN 19 7.7	109.892	299.91	524.878	1.61041	162.352	8948.19	113.752	0.409197	202.428	2.16958	247.137	162.831	315.03	108.602	-71.9423	120.349	0.310759	1742.28	171.72	0.10904	1781.52	4.70828	1764.3	289.402	0.228698	4156.99	-0.48371	51.4812		23.2167	373.516	238.039	6.5664	114.759	402.413	1.9743	229.043	363.544	3.14789	3372.94	1244.89	429744	0.960605	0.0093941	18.0601	37.2434	61.118	0.67773
2022-12_3_AT22_FRAN_19_7_7_S_57	AT22 FRAN 19 7.7	87.8087	467.415	801.33	2.10376	242.112	7901.17	186.348	0.0895614	239.271	3.46099	81.6599	263.003	460.097	37.5724	-59.6617	104.799	0.321811	1795.57	160.961	0.116438	1903.2	5.22296	1849.75	437.64	0.231038	4196.55	-0.667733	106.11		37.9773	548.493	367.273	9.32201	184.444	331.874	1.09939	74.2447	295.339	3.04272	5354.37	1557.7	459467	0.969714	-0.0442228	6.54238	52.3643	96.4669	0.538059
2022-12_3_AT22_FRAN_19_7_7_S_58	AT22 FRAN 19 7.7	1.2788	452.768	874.634	0.244781	128.193	10143.4	187.104	0.00587435	287.42	0.838637	3.29496	375.004	20.9385	-94.8572	-1.94023	32.304	0.0735449	457.221	24.4794	0.0577391	509.072	0.590665	469.574	17.8502	0.0779504	1505.56	-0.017233	23.2396		30.3752	90.5339	54.326	4.46879	215.784	495.264	11.6008	189.601	415.08	13.2713	5586.06	1986.84	414082	0.877095	-0.0120447	0.340625	54.9938	65.0145	0.189888
2022-12_3_AT22_FRAN_19_7_7_S_6	AT22 FRAN 19 7.7	3.10144	114.731	178.793	0.205936	31.3204	11286.1	39.366	-0.00453417	68.4714	1.20448	1.23847	115.176	68.9054	-55.728	106.037	96.7486	0.250319	1438.79	119.805	0.0914528	1453.71	3.16473	1447.16	63.985	0.0719116	1401.64	-0.0319604	8.34276		9.89765	101.381	94.5225	5.03635	47.7441	404.99	3.81946	-507.557	361.995	3.92395	1141.38	355.221	507150	0.950408	-0.0329947	0.575011	10.4479	18.4738	0.0933085
2022-12_3_AT22_FRAN_19_7_7_S_60	AT22 FRAN 19 7.7	62.5354	352.602	437.865	6.1747	131.233	8376.34	109.401	1.54089	172.587	1.41453	45.5129	168.846	248.043	-0.0447348	-174.602	103.323	0.309266	1733.25	152.568	0.114088	1863.59	4.88982	1792.14	229.77	0.290026	5133.02	-2.87739	95.6438		36.4822	300.738	196.633	66.6633	107.448	336.22	2.10997	18.7784	315.523	3.18653	3129.19	981.76	427658	0.977461	-0.108416	11.1724	56.5315	81.8972	1.84499
2022-12_3_AT22_FRAN_19_7_7_S_61	AT22 FRAN 19 7.7	4.58771	221.592	356.272	0.139788	70.8892	9364.93	76.1271	0.119367	118.825	0.929667	1.0624	157.975	62.1059	-4.15214	-49.1111	47.9481	0.248414	1428.28	56.059	0.0899832	1420.73	3.09429	1425.45	54.7937	0.32033	5020.54	-0.066835	17.6505		17.3037	87.375	58.4244	10.911	83.3224	207.178	5.36044	-52.284	184.006	3.93843	2594.57	730.263	459887	0.923881	-0.104133	0.464849	28.657	34.3286	0.149044
2022-12_3_AT22_FRAN_19_7_7_S_62	AT22 FRAN 19 7.7	56.0619	232.093	322.539	3.32311	144.085	8928.42	70.6896	8.90347	97.6944	2.00506	16.1373	152.891	397.155	-13.83	-21.5786	33.587	0.185383	1094.99	35.0157	0.0805633	1201.62	2.06415	1131.67	385.779	0.20609	3783.66	-1.09442	62.5651		29.1249	776.59	496.238	165.392	65.3744	177.865	0.432253	94.2233	162.71	5.27882	2186.74	639.052	496506	0.840003	0.00102981	5.9183	27.9602	31.8861	0.568362
2022-12_3_AT22_FRAN_19_7_7_S_63	AT22 FRAN 19 7.7	141.269	184.275	266.573	1.82517	142.406	10363.2	55.3317	-51.0731	87.5968	2.27549	121.686	1464.42	57.8001	-37.3727	-215.153	37.2761	0.091413	563.462	30.4805	0.0642217	736.284	0.807542	600.242	53.4152	0.139898	2637.34	-24.0407	104.134		19.7424	187.878	116.562	2.59737	63.225	416.793	4.37295	-70.7857	376.165	10.7077	1975.18	667.896	472200	0.842895	0.0046393	52.6489	29.8046	26.6425	0.7176
2022-12_3_AT22_FRAN_19_7_7_S_64	AT22 FRAN 19 7.7	76.1357	285.481	502.171	1.50561	95.7112	10024.6	94.3654	-0.139329	203.567	2.96048	6.57676	121.664	677.107	-69.1664	-97.2016	190.784	0.32923	1831.88	281.863	0.116312	1898.64	5.2881	1863.98	600.048	0.445367	7431.73	-0.871187	34.9522		29.0811	739.277	440.647	5.82517	112.859	612.617	1.58465	259.393	534.242	2.94992	3255.05	1315.71	458863	0.975309	-0.182802	10.3802	26.6518	54.2692	0.430009
2022-12_3_AT22_FRAN_19_7_7_S_66	AT22 FRAN 19 7.7	63.9122	333.678	443.618	10.3607	131.89	9004.22	98.7339	-1.05711	171.554	2.17665	28.8527	130.91	340.955	2.97032	44.0073	143.227	0.290011	1639.69	196.724	0.107558	1756.5	4.29823	1690.99	287.343	0.446598	7443.66	-9.22718	74.397		39.0573	470.871	264.416	13.7037	104.862	543.036	2.24262	79.243	470.932	3.33828	3346.34	1080.85	450324	0.962337	0.0131128	8.57545	45.9185	43.0612	2.84855
2022-12_3_AT22_FRAN_19_7_7_S_67	AT22 FRAN 19 7.7	64.7093	336.463	497.896	2.46836	88.6859	7841.53	98.7055	-0.136306	164.703	3.19647	3.99619	94.4384	205.023	-25.2803	-116.806	99.2018	0.331303	1842.34	143.016	0.114364	1867.79	5.21465	1850.62	174.809	0.555859	8929.72	-0.94348	18.0146		37.6352	263.477	146.41	7.28665	115.322	325.134	2.44266	279.695	271.315	2.91111	3487.43	1122.99	477576	0.958391	0.0823903	6.48281	30.694	45.7292	0.563312
2022-12_3_AT22_FRAN_19_7_7_S_68	AT22 FRAN 19 7.7	80.5688	741.18	1010.53	10.839	238.105	7186.05	233.912	-0.710561	331.511	3.10623	31.2643	305.56	549.413	-37.3571	-227.261	176.927	0.298384	1681.03	250.333	0.110593	1808.83	4.55544	1736.21	542.986	0.428465	7196.31	-11.5949	75.9776		86.4495	673.495	452.342	17.505	220.887	554.672	1.54097	233.79	559.866	3.24377	7709.06	2111.61	509283	0.958812	-0.0313608	15.8485	61.1732	93.5653	1.93028
2022-12_3_AT22_FRAN_19_7_7_S_69	AT22 FRAN 19 7.7	30.1593	132.206	197.775	3.12755	40.0962	8386.78	39.5682	-0.0316867	79.7999	1.06822	3.33487	69.0351	161.963	-66.4373	-125.566	56.8096	0.315083	1762.05	91.1789	0.125056	2026.63	5.38242	1882.82	143.687	0.409051	6983.65	-0.710823	8.87247		13.9532	179.896	114.244	15.1502	46.507	183.2	1.87026	461.68	168.995	3.1002	1461.99	458.038	485593	0.950427	0.135004	4.36876	17.8256	30.6227	1.52434
2022-12_3_AT22_FRAN_19_7_7_S_7	AT22 FRAN 19 7.7	33.8683	197.236	297.928	0.208792	51.4181	10078.8	58.3774	0.000521365	103.741	4.99667	3.19216	181.09	199.814	32.7443	-116.973	92.5241	0.325933	1816.05	141.431	0.113443	1853.35	5.11454	1833.08	188.948	0.0856656	1660.34	-0.201866	11.8582		15.8072	243.165	232.938	11.3273	61.566	290.248	1.12999	-172.916	271.746	3.0281	1844.95	549.267	476096	0.971888	-0.138141	3.36383	18.6508	25.1481	0.130926
2022-12_3_AT22_FRAN_19_7_7_S_70	AT22 FRAN 19 7.7	1.33779	78.3544	37.2617	3.69061	55.7949	10140.3	11.203	0.00258275	4.76825	0.387815	1.24985	50.0358	6.90788	371.255	-268.779	60.3718	0.0881985	544.565	45.0148	0.058346	534.981	0.708951	542.42	6.00503	0.0228592	305.714	-0.217508	18.7824		14.4869	22.3938	14.5702	14.8767	5.03503	751.292	9.06429	414.877	609.12	10.9778	439.298	37.3972	427618	0.899935	-0.125815	0.34336	9.9727	6.42059	0.776948
2022-12_3_AT22_FRAN_19_7_7_S_71	AT22 FRAN 19 7.7	45.4982	325.97	490.775	1.19012	75.2064	8438.7	95.7459	0.00710884	178.97	2.77487	4.08702	126.242	275.554	-67.2281	-333.08	88.588	0.307111	1723.82	125.28	0.10976	1792.41	4.66515	1754.95	259.513	0.290816	5148.42	-0.265238	16.4695		28.0379	325.082	221.949	12.1652	115.416	280.687	1.47887	71.9824	261.282	3.14259	3356.07	1102.63	493730	0.957998	-0.032371	5.84471	44.413	62.575	0.513802
2022-12_3_AT22_FRAN_19_7_7_S_72	AT22 FRAN 19 7.7	38.0885	624.328	721.648	3.50066	197.148	8498.89	178.503	-0.101225	193.014	4.18482	26.1029	83.7896	673.289	-30.9419	318.297	95.7612	0.278221	1584.48	133.319	0.106777	1743	4.10077	1652.09	591.142	0.238963	4326.74	-3.33083	60.5461		54.9727	866.181	539.193	13.4167	152.625	363.781	0.701236	241.225	299.979	3.49295	5466.27	1372.82	483072	0.960619	0.134305	4.44357	47.0137	67.1967	0.773267
2022-12_3_AT22_FRAN_19_7_7_S_73	AT22 FRAN 19 7.7	80.2082	484.431	699.313	5.64955	122.163	9622.92	148.479	-0.0347697	257.379	2.23233	13.2143	107.495	596.637	14.3849	837.1	133.859	0.321278	1793.42	200.869	0.114946	1876.98	5.09038	1831.58	539.682	0.248456	4480.49	-1.09508	33.6451		35.6773	661.35	443.346	7.23825	158.324	422.235	1.04379	211.654	386.71	3.03022	5213.84	1605.66	505332	0.962551	-0.124313	8.43603	64.6706	83.3481	1.12491
2022-12_3_AT22_FRAN_19_7_7_S_74	AT22 FRAN 19 7.7	202.577	282.339	428.52	8.85056	69.2533	9703.88	86.8024	-0.699202	159.592	3.14032	63.9013	106.79	181.429	5.05497	-6711.84	85.1041	0.313204	1758.21	131.268	0.116611	1902.75	5.06971	1824.09	169.989	0.144753	2726.34	-8.37637	41.8264		21.9577	318.921	231.901	11.2492	96.5384	266.734	1.33849	178.821	259.354	3.11089	2998.49	1010.98	495799	0.970026	-0.152363	22.2962	37.2412	61.4137	1.62763
2022-12_3_AT22_FRAN_19_7_7_S_77	AT22 FRAN 19 7.7	59.7181	385.42	526.674	3.98941	70.6988	9578.28	113.53	-0.0532359	193.965	1.9884	80.0971	136.414	324.742	-1.33904	434.733	69.0231	0.328388	1832.54	104.76	0.113672	1856.4	5.19239	1846.03	280.032	0.177145	3291.71	-0.387747	19.7483		26.5837	369.953	258.96	9.42844	117.058	226.386	0.914235	-47.602	199.814	2.96086	3789.69	1205.87	470247	0.940768	-0.0150532	5.45807	39.3942	52.9624	0.918389
2022-12_3_AT22_FRAN_19_7_7_S_78	AT22 FRAN 19 7.7	75.3341	610.604	772.554	8.17258	123.428	9499.11	184.113	-0.153879	341.956	1.98379	-134.541	147.087	391.185	11.2372	176.179	95.3618	0.334186	1856.67	147.687	0.114466	1868.99	5.32585	1868.48	399.994	0.141475	2672.96	-1.17853	35.027		39.8712	520.382	445.334	12.6051	194.454	259.341	0.77327	163.934	262.313	2.9024	5387.66	1809.4	482068	0.930317	-0.0811225	7.72689	50.8991	78.4718	1.4367
2022-12_3_AT22_FRAN_19_7_7_S_8	AT22 FRAN 19 7.7	93.5089	210.166	315.203	1.29701	60.8032	9865.51	59.3355	0.353916	103.704	2.2345	3.64659	234.616	157.563	-16.4356	84.8878	51.9267	0.324642	1808.84	77.7095	0.110934	1812.02	4.95217	1809.36	154.069	0.082118	1594.31	1.30197	12.8752		17.8872	200.202	200.338	12.8613	71.479	155.749	0.733833	-1336.7	148.589	3.0594	1868.1	592.172	491869	0.950122	0.174404	15.3572	33.9636	46.7475	0.357239
2022-12_3_AT22_FRAN_19_7_7_S_80	AT22 FRAN 19 7.7	53.9462	277.253	358.414	7.61893	59.5221	8612.51	73.6822	-0.327823	176.192	1.91237	-50.0983	104.99	288.886	15.3352	198.592	81.756	0.296081	1669.75	136.881	0.122355	1988.32	5.02621	1819.38	251.35	0.147133	2770.98	-2.73533	24.3108		15.2963	331.212	230.954	7.5354	97.6198	290.937	1.25002	140.522	245.299	3.29541	2612.4	948.668	424275	0.938668	0.177935	9.71485	42.4347	40.0298	2.11819
2022-12_3_AT22_FRAN_19_7_7_S_81	AT22 FRAN 19 7.7	39.8718	292.741	374.056	3.39165	61.082	8490.75	78.4514	-0.0265162	176.133	1.24956	-9.57214	125.591	359.488	2.40557	22.6186	76.8047	0.333779	1853.75	121.456	0.114568	1870.3	5.29174	1864.7	285.764	0.147747	2782.27	-0.132295	14.4203		16.1301	381.399	281.3	5.69249	100.465	270.567	0.976442	345.639	224.056	2.93025	2783.77	959.382	413642	0.940978	0.0724551	3.66008	35.0692	36.7135	1.26897
2022-12_3_AT22_FRAN_19_7_7_S_83	AT22 FRAN 19 7.7	65.0761	271.903	344.769	5.6141	44.7043	8987.62	86.6451	-0.0106145	200.536	2.16917	-4.24083	152.872	524.037	9.41335	66.2518	106.974	0.332938	1849.43	170.195	0.115655	1887.95	5.35664	1871.84	448.359	0.124131	2363.1	-0.289141	12.8906		15.8062	569.623	457.437	7.82669	98.372	351.128	0.814293	346.428	306.025	2.94013	2835.42	1074.97	404226	0.964568	0.00873087	7.15649	35.2988	29.275	1.42691
2022-12_3_AT22_FRAN_19_7_7_S_84	AT22 FRAN 19 7.7	44.8353	167.942	259.429	1.85143	26.8562	9420.91	53.4813	-0.028761	128.972	2.11734	-2.14999	94.8438	291.608	2.75224	217.633	87.9541	0.321542	1794.18	143.219	0.115405	1883.88	5.15786	1839.71	246.712	0.121673	2317.57	-0.292392	4.56229		9.83206	322.339	250.651	3.57827	67.9581	311.658	1.28929	386.223	251.852	3.03532	1696.84	708.89	399941	0.963039	0.0786073	5.58066	25.9398	33.3288	0.76139
2022-12_3_AT22_FRAN_19_7_7_S_85	AT22 FRAN 19 7.7	76.6016	416.548	539.109	9.79212	84.6927	8914.55	126.542	-0.0593322	236.836	2.49535	-16.6408	182.682	276.011	-1.08212	430.06	71.54	0.33045	1837.04	111.907	0.117408	1914.55	5.40286	1878.4	261.861	0.129342	2455.85	-1.58785	26.5484		27.9159	288.022	257.375	6.10919	119.658	209.415	0.971024	195.676	201.901	2.96227	4054.06	1193.52	511534	0.958017	0.0162878	8.40829	61.7606	55.9958	2.47419
2022-12_3_AT22_FRAN_19_7_7_S_86	AT22 FRAN 19 7.7	297.115	626.36	729.889	20.8414	121.867	9214.71	166.327	-0.709646	303.116	3.3309	-69.7961	202.626	853.671	11.8695	599.514	197.989	0.308424	1735.33	315.232	0.117673	1919.72	5.06968	1826.12	755.416	0.0864198	1674.44	-12.6055	82.5159		37.5057	1272.77	1017.13	7.68756	176.531	667.577	0.696974	518.204	575.008	3.14836	5271.11	1754.61	439815	0.981712	0.0715957	44.744	69.6706	97.4181	2.98858
2022-12_3_AT22_FRAN_19_7_7_S_87	AT22 FRAN 19 7.7	135.612	878.877	1035.33	24.3142	181.017	7758.46	275.951	-0.013487	332.428	2.066	-20.7174	184.511	392.696	12.919	-36.3984	138.935	0.320738	1790.32	216.687	0.116156	1896.23	5.1891	1844.57	377.895	0.123043	2342.98	-1.92214	48.5704		54.9161	410.514	363.134	4.11984	211.814	429.837	1.48211	450.935	398.54	3.04163	6544.66	1894.82	493799	0.978186	-0.104713	13.1268	140.481	155.658	4.71091
2022-12_3_AT22_FRAN_19_7_7_S_88	AT22 FRAN 19 7.7	54.4579	290.257	347.173	6.29261	53.5858	8758.31	90.1342	-0.00423455	148.193	1.27996	-7.01693	143.258	141.986	-5.96922	37.9943	32.6376	0.343529	1898.83	50.1947	0.11558	1883.99	5.5045	1898.51	123.788	0.124941	2372.06	-0.710612	16.9212		18.526	146.14	113.954	11.224	91.8671	102.117	0.972832	12.5505	89.9747	2.83804	2509.18	912.908	429632	0.930176	0.0629311	6.9117	29.6298	28.1451	1.89971
2022-12_3_AT22_FRAN_19_7_7_S_89	AT22 FRAN 19 7.7	52.806	298.723	376.474	5.17726	55.4306	9332.11	87.0444	-0.0160924	153.784	1.38466	-4.79598	115.195	229.523	-2.08305	160.045	53.7814	0.334103	1853.69	82.3083	0.114922	1874.93	5.35609	1867.69	213.828	0.117755	2245.96	-1.07063	18.9011		16.9645	245.567	211.336	10.4082	85.2326	162.312	0.908533	-2.44427	144.115	2.92078	2788.37	904.876	465208	0.951521	-0.227632	5.0982	32.9075	34.8288	1.38152
2022-12_3_AT22_FRAN_19_7_7_S_9	AT22 FRAN 19 7.7	124.997	218.813	332.367	1.09777	66.885	9829.26	65.4246	9.1689	126.845	2.97119	31.1914	839.688	216.149	14.6451	21.3812	98.3339	0.305484	1716.07	142.016	0.10747	1755.09	4.55925	1736.57	214.237	0.0768439	1495.61	13.4622	21.3205		17.3032	285.517	289.03	11.5266	77.652	309.03	1.0144	-1704.37	303.044	3.22922	2158.77	727.013	492937	0.968398	0.00381459	24.6425	17.4762	36.0385	0.263804
2022-12_3_AT22_FRAN_19_7_7_S_90	AT22 FRAN 19 7.7	29.3044	367.834	459.229	2.97641	59.608	9861.82	122.995	0.00624593	171.242	1.67585	-6.9416	146.044	150.731	-36.1963	-227.607	51.4211	0.304477	1715.04	72.8799	0.10695	1746.77	4.53902	1729.55	141.245	0.1077	2062.79	-0.862828	20.779		22.7761	174.891	153.658	9.74393	106.37	166.698	1.32921	93.7553	157.738	3.20755	3241.63	1154.03	450214	0.951611	-0.062088	3.99938	43.2025	49.1403	0.996533
2022-12_3_AT22_FRAN_19_7_7_S_91	AT22 FRAN 19 7.7	67.3582	256.807	424.625	1.67631	32.8686	12400.9	90.016	-0.00880193	192.798	3.65479	-2.24064	118.441	566.636	49.6992	-412.35	219.873	0.324636	1809.96	335.006	0.115919	1892.86	5.24368	1855.13	491.194	0.108903	2088.17	-0.485044	7.53622		13.5359	628.01	489.314	8.38855	97.7564	724.721	1.5804	442.899	606.367	2.98308	2571.86	1059.04	467295	0.980353	-0.0423794	6.47488	32.4247	51.8458	0.719217
2022-12_3_AT22_FRAN_19_7_7_S_92	AT22 FRAN 19 7.7	27.47	305.773	376.422	4.45603	59.1933	8590.66	98.9314	-0.00302467	133.925	1.1426	-5.22656	97.5733	147.691	-69.534	2558.11	43.3292	0.310595	1752.74	62.6881	0.110539	1804.82	4.77659	1779.51	130.59	0.108828	2080.92	-2.57458	14.7198		19.2197	167.763	131.472	10.1913	82.3815	147.075	1.25713	-161.215	119.004	3.1068	2560.37	759.946	440338	0.963279	0.0409031	2.33962	26.3419	47.6123	1.08692
2022-12_3_AT22_FRAN_19_7_7_S_93	AT22 FRAN 19 7.7	64.3664	569.094	697.989	13.9077	94.9323	8959.25	191.294	-0.0092211	250.858	1.61361	-24.7276	132.96	501.354	375.489	-1429.25	101.056	0.321913	1796.87	152.221	0.115788	1890.26	5.19197	1846.49	452.741	0.103629	1991.88	-21.0448	39.4937		40.7256	569.687	473.314	8.54161	156.671	322.573	0.786033	407.391	283.78	3.00171	4822.58	1496.4	467640	0.961109	-0.0668291	6.91667	65.1411	54.6851	2.75961
2022-12_3_AT22_FRAN_19_7_7_S_94	AT22 FRAN 19 7.7	126.694	619.807	684.779	52.106	154.013	9756.43	185.235	-0.891385	244.467	2.94551	-233.154	262.97	460.261	-174.456	-4876.46	132.813	0.298021	1679.38	192.874	0.112063	1831.35	4.64957	1753.99	378.373	0.0979218	1886.95	485.258	142.464		51.5347	548.848	399.435	15.8467	153.234	504.637	1.27468	145.873	397.533	3.24217	5183.74	1396.47	427418	0.961694	0.192531	27.2674	107.173	61.1529	17.7458
2022-12_3_AT22_FRAN_19_7_7_S_96	AT22 FRAN 19 7.7	51.6421	610.526	828.195	11.6284	119.528	10891.2	184.029	-0.0760251	267.321	1.16328	-84.1355	280.719	144.192	-101.956	-338.358	111.16	0.197089	1158.87	123.141	0.0869901	1362.21	2.39721	1239.35	122.301	0.0680078	1328.33	21.5335	72.49		40.5483	253.956	190.171	15.3885	157.942	594.375	3.37646	310.486	478.697	4.87656	5070.51	1521.88	408952	0.947256	0.056314	7.67396	103.186	112.15	1.5305
2022-12_3_AT22_FRAN_19_7_7_S_97	AT22 FRAN 19 7.7	51.4404	217.259	307.966	4.75242	29.4143	9983.62	72.1843	0.00404728	124.085	1.57991	-7.61788	83.0413	205.032	-9.29819	-296.355	53.4933	0.330496	1837.51	79.8014	0.11695	1907.31	5.43685	1883.04	167.031	0.103722	1991.01	0.432977	13.2622		14.5887	225.188	161.9	9.86679	60.3081	177.846	1.1348	-149.74	143.005	2.91365	2073.71	748.509	408170	0.950235	-0.0393931	5.40318	21.9892	51.7697	1.39043
2022-12_3_AT22_FRAN_19_7_7_S_98	AT22 FRAN 19 7.7	70.6694	859.627	843.223	33.6436	169.876	8348.35	247.799	-0.221496	228.106	2.93292	-64.802	97.8002	166.683	20.953	-966.248	76.5239	0.115534	706.068	71.0261	0.0727161	1001.02	1.17334	786.619	136.136	0.0285843	569.531	18.0253	89.4795		66.2014	648.378	487.353	10.6915	159.435	743.97	1.62449	624.236	598.686	8.30527	5862.29	1315.45	447982	0.8504	0.16185	14.5027	127.99	92.5299	6.3071
2022-12_3_AT22_FRAN_19_7_7_S_99	AT22 FRAN 19 7.7	16.1731	135.105	212.915	0.7966	28.197	10250.2	53.3048	0.000652508	84.8605	2.66834	-3.11096	64.9639	202.314	-27.859	50.2735	91.2476	0.496698	2595.02	217.021	0.18663	2711.26	12.9188	2667.79	165.669	0.151453	2836.83	0.470233	12.5015		11.1411	155.396	116.72	10.1503	46.6294	208.331	1.94618	222.384	167.138	1.93934	1362.01	515.658	422794	0.974244	-0.00669716	1.74585	14.8674	22.1989	0.7363
2022-12_3_AT22_FRAN_21__90_5_S_1	AT22 FRAN 21 90.5	57.2423	63.3916	96.9659	1.36243	11.8536	9789.54	20.4219	0.00283142	36.964	1.23907	2.13984	97.2617	61.8907	-41.537	23.1095	17.9969	0.460929	2435.88	36.7597	0.154955	2397.39	9.80891	2394.76	56.5911	0.13933	2612.74	-6.12774	8.04067		6.106	55.5613	54.6111	7.19314	23.5917	42.0994	0.831171	-98.044	39.298	2.24863	608.386	236.576	475845	0.97721	-0.0137203	5.77243	6.69418	6.25769	0.447843
2022-12_3_AT22_FRAN_21__90_5_S_11	AT22 FRAN 21 90.5	25.3037	454.046	535.901	13.4426	90.2775	8324.27	136.371	0.633673	160.945	2.12593	11.2349	178.949	112.711	10.6704	-178.482	76.3533	0.18553	1096.13	81.5801	0.0802962	1201.18	2.05379	1132.05	102.594	0.0689002	1345.93	-2.44067	53.2629		39.2342	226.508	203.46	7.99672	116.5	426.937	2.28247	-4358.71	378.98	5.31715	3815.7	1132.66	461918	0.945914	-0.125089	4.11711	45.1345	52.2	2.44086
2022-12_3_AT22_FRAN_21__90_5_S_12	AT22 FRAN 21 90.5	16.359	386.219	471.598	1.05358	58.3966	12614.1	105.577	0.102181	136.305	0.844132	6.25511	328.701	155.533	-41.6221	261.339	77.8326	0.158133	945.511	77.7448	0.0745609	1053.2	1.62309	976.326	143.279	0.0577704	1134.72	-0.658897	33.3636		30.3285	363.342	353.476	6.86343	104.251	497.19	1.59641	569.703	471.779	6.28592	3186.36	1030.69	529767	0.934918	0.157558	5.03803	70.7118	59.3245	0.603292
2022-12_3_AT22_FRAN_21__90_5_S_13	AT22 FRAN 21 90.5	85.9893	165.38	247.534	3.13105	26.3561	10429.8	55.2388	0.0563944	115.409	2.79546	3.57033	119.029	372.419	-77.7058	102.175	101.017	0.32462	1809.99	158.991	0.118707	1935.09	5.30665	1865.26	330.505	0.106399	2042.67	-0.471154	14.5463		11.4074	444.069	398.63	4.29857	63.5415	328.702	0.846819	657.031	289.543	3.05219	1616.99	673.428	436478	0.966264	-0.0644529	7.84855	16.0097	20.2414	0.700581
2022-12_3_AT22_FRAN_21__90_5_S_14	AT22 FRAN 21 90.5	66.4675	243.231	382.089	4.58985	48.7161	10192.9	79.0642	0.119825	150.664	1.60959	11.7871	138.65	261.578	-58.7702	-61.5488	74.5789	0.300288	1690.6	113.277	0.114536	1869.91	4.73544	1768.55	255.661	0.103035	1980.81	-1.88898	33.8078		18.3642	309.878	295.662	4.984	98.2505	239.066	0.858722	128.654	220.156	3.30017	2326.73	879.849	494787	0.938381	-0.0526749	7.39829	23.199	40.5119	0.854643
2022-12_3_AT22_FRAN_21__90_5_S_15	AT22 FRAN 21 90.5	28.1282	302.6	357.089	1.74064	57.4396	11181.2	80.4063	0.935594	99.8127	1.32602	37.3117	322.269	124.839	-44.9622	68.3078	82.9794	0.161976	969.833	83.2959	0.0753642	1074.55	1.67888	996.919	128.953	0.0539573	1061.77	-6.16797	40.5701		21.7994	271.878	278.248	7.36017	77.5648	465.867	1.86071	489.974	468.123	6.06361	2325.36	749.563	584673	0.949102	-0.0662706	6.33381	34.0562	38.9519	0.562407
2022-12_3_AT22_FRAN_21__90_5_S_16	AT22 FRAN 21 90.5	74.4774	177.527	154.69	11.6712	36.1689	11498.4	43.5506	0.262842	59.9314	0.976048	32.7169	113.925	139.904	70.9674	48.4198	122.434	0.482251	2529.64	341.039	0.21068	2909.66	13.9897	2738.56	140.313	0.0998355	1918.49	-5.0733	38.5652		14.2034	168.378	166.676	8.39819	36.1802	238.829	1.63756	221.756	236.292	2.06609	1275.4	363.509	556061	0.990896	-0.252973	15.7059	29.2329	24.1224	1.972
2022-12_3_AT22_FRAN_21__90_5_S_17	AT22 FRAN 21 90.5	44.3876	156.752	223.449	2.58889	27.7375	8645.52	46.4969	0.0035494	97.2876	1.31682	7.52682	145.786	167.095	-97.7918	-50.0688	49.1663	0.332327	1845.92	76.2905	0.116702	1903.63	5.35961	1873.97	148.551	0.0984905	1896.84	-0.179865	17.5128		9.91087	187.157	161.725	5.95233	56.3053	155.279	0.853499	137.84	135.819	2.98113	1469.95	516.842	463745	0.955283	0.0640266	4.98601	24.5586	27.7392	0.528689
2022-12_3_AT22_FRAN_21__90_5_S_18	AT22 FRAN 21 90.5	15.1541	260.98	335.352	0.804939	32.2213	14197.9	83.0082	-5.45372e-05	95.0352	1.11499	3.04907	340.084	21.8595	69.339	23.6174	104.404	0.320957	1792.07	162.366	0.117216	1913.78	5.17563	1846.17	20.3397	0.0957083	1442.38	-0.0951623	11.6883		16.9818	23.5675	17.997	2.1332	74.9928	321.308	13.3374	227.174	307.109	3.07012	2080.97	637.766	495934	0.972164	-0.0179506	1.73972	26.4606	44.736	0.32717
2022-12_3_AT22_FRAN_21__90_5_S_2	AT22 FRAN 21 90.5	2.66649	117.408	174.223	0.521289	18.3818	10154.1	38.79	-0.00924326	58.6607	0.629093	1.49905	153.654	21.2635	-31.5705	-9.50324	17.5726	0.225881	1309.01	20.0151	0.0844866	1292.88	2.62618	1305.01	20.8136	0.0713195	1542.76	-1.81095	5.81646		8.95904	35.3596	40.9521	11.4792	42.7521	75.1636	2.50325	-393.83	77.3772	4.43838	1046.82	402.715	517556	0.910199	0.0705213	0.805905	19.5613	23.5306	0.258059
2022-12_3_AT22_FRAN_21__90_5_S_20	AT22 FRAN 21 90.5	31.3577	302.981	299.578	12.2006	66.5503	13105.2	74.9946	0.0513716	88.3239	0.821237	96.4563	344.087	150.95	-14.8247	62.0457	96.1144	0.37068	2030.11	169.87	0.133392	2141.6	6.79756	2081.1	145.815	0.0945001	1822.66	-4.12772	52.6012		23.2214	161.179	146.701	14.3073	65.7213	250.585	1.505	41.244	241.322	2.66685	1984.13	545.584	489395	0.969174	0.0165595	6.36157	23.843	38.2234	2.07471
2022-12_3_AT22_FRAN_21__90_5_S_21	AT22 FRAN 21 90.5	7.55573	275.716	482.747	0.967786	30.9376	11826.1	96.322	0.00437817	184.066	0.792396	11.1459	462.512	87.6411	-0.864498	60.9481	77.7736	0.314174	1757.5	115.274	0.112303	1840.08	4.85969	1787.83	84.7201	0.0847678	1642.16	-0.14895	13.1626		14.0633	104.826	95.1863	7.68659	119.287	239.653	2.15808	98.1549	223.956	3.17668	2750.11	1192.83	504516	0.975815	-0.0617508	1.28183	32.0542	60.9678	0.343248
2022-12_3_AT22_FRAN_21__90_5_S_22	AT22 FRAN 21 90.5	40.5262	271.03	309.385	6.26446	57.1503	9546.2	78.2321	0.0481332	120.183	1.09823	153.748	184.213	112.968	5.15455	5.31018	63.3573	0.317262	1773.23	97.6406	0.115482	1884.97	5.03777	1818.79	109.898	0.0831873	1620.66	-2.14497	41.315		18.2563	129.013	114.91	13.0297	72.0642	193.646	1.37258	52.8376	181.905	3.11517	2102.37	727.032	516915	0.960235	-0.117233	8.64358	29.8483	28.3954	1.40349
2022-12_3_AT22_FRAN_21__90_5_S_23	AT22 FRAN 21 90.5	17.8532	37.351	60.5813	0.373372	6.26326	10650.8	12.7391	0.000829208	30.5978	1.2191	-39.5914	62.3503	114.307	-19.0282	9.15556	56.1325	0.384054	2090.62	98.7027	0.133093	2137.12	7.02092	2108.72	95.209	0.0951578	1834.84	-0.098482	4.10063		2.19995	111.036	87.1157	4.28924	17.0477	163.14	1.32756	37.339	136.672	2.57651	373.128	182.207	457939	0.970684	-0.139773	1.28479	4.56741	6.42187	0.165003
2022-12_3_AT22_FRAN_21__90_5_S_24	AT22 FRAN 21 90.5	50.44	129.441	177.936	1.60707	17.8249	10117.1	38.4166	0.00558708	84.3818	1.74674	-35.8361	71.9815	252.826	23.0695	10.6368	97.1981	0.334631	1858.41	153.656	0.119477	1946.58	5.50817	1896.89	229.911	0.0820058	1592.37	-0.162412	11.3542		7.45038	272.355	230.05	3.22858	48.4361	295.33	0.942808	113.417	261.485	2.94176	1100.4	476.058	528763	0.963917	-0.0328258	4.42268	15.6786	21.4366	0.442145
2022-12_3_AT22_FRAN_21__90_5_S_25	AT22 FRAN 21 90.5	22.9231	194.729	259.142	2.14767	24.9881	9055.33	62.9678	0.00118079	109.398	1.10288	-509.187	248.502	156.531	43.8342	10.3679	51.871	0.353773	1953.97	85.1692	0.122961	1997.21	5.99105	1967.57	144.215	0.0824715	1600.08	-0.192166	12.8453		10.9502	165.105	143.024	5.24205	67.4113	148.162	0.763898	59.072	138.149	2.79878	1659.41	602.839	512717	0.960834	0.265774	2.63994	21.2717	30.8479	0.487258
2022-12_3_AT22_FRAN_21__90_5_S_26	AT22 FRAN 21 90.5	2.55494	83.5662	110.531	0.0402365	11.2515	10675.7	26.0196	0.0167045	46.0987	0.741088	23.4525	116.471	30.3751	44.3388	10.5901	31.873	0.220648	1283.64	35.6117	0.0853291	1316.99	2.58667	1294.37	27.6848	0.0683451	1232.47	-0.0395656	4.965		4.93022	48.5614	43.2557	10.3546	28.0673	147.209	3.24794	105.62	131.811	4.49031	713.56	278.582	494870	0.888669	0.0458204	0.39401	8.2329	10.6372	0.0642462
2022-12_3_AT22_FRAN_21__90_5_S_27	AT22 FRAN 21 90.5	10.7495	488.308	650.517	3.46578	70.5054	8745.19	144.515	-0.00178893	226.962	2.23142	29.0204	137.853	42.1815	69.6801	0.982107	28.4398	0.240334	1386.45	33.5694	0.0892906	1406.74	2.96203	1391.44	40.3314	0.064133	1250.51	-0.246673	20.0604		27.7566	62.5244	60.7478	3.73288	141.045	114.795	1.75341	66.9834	109.257	4.12717	3933.97	1189.08	541735	0.880968	-0.0473615	1.48966	40.5716	67.2757	0.653712
2022-12_3_AT22_FRAN_21__90_5_S_28	AT22 FRAN 21 90.5	52.9027	145.657	201.405	0.988727	22.6072	10893.5	42.5738	0.00703292	81.9945	1.54508	8.99717	105.638	135.428	-6.87863	8.86597	45.0192	0.340995	1888.09	69.5082	0.116274	1896.83	5.41546	1884.18	125.716	0.0781758	1520.17	-0.0707011	7.27763		8.53613	152.674	135.529	5.26178	47.7682	133.586	0.745189	170.781	123.408	2.91493	1258.14	477.429	520385	0.948836	0.0176634	4.59383	15.0221	18.4933	0.273665
2022-12_3_AT22_FRAN_21__90_5_S_29	AT22 FRAN 21 90.5	10.4592	207.244	291.438	1.60451	29.9914	7906.68	66.7761	-4.48416e-05	111.56	2.29254	6.63783	131.018	70.7886	-19.2439	5.57938	38.8953	0.582472	2946.29	112.47	0.216846	2955.65	17.3804	2950.59	64.7391	0.13557	2547.13	-0.0261271	6.96214		13.2692	50.153	48.5457	2.80146	63.591	68.9572	1.27285	17.7626	63.5145	1.7156	1857.76	630.473	484149	0.984386	-0.0289178	1.24277	23.0171	26.8024	0.398817
2022-12_3_AT22_FRAN_21__90_5_S_3	AT22 FRAN 21 90.5	91.0541	246.394	375.913	4.19522	42.441	8998.4	74.3045	-0.00960221	111.821	2.65605	4.01768	220.124	459.936	8.22361	24.572	103.775	0.333734	1853.74	163.353	0.115677	1888.65	5.31141	1865.43	439.35	0.103757	1994.25	-3.1271	23.5182		20.5795	537.914	534.498	13.4668	82.3037	308.681	0.614288	-142.296	298.007	2.96867	2316.7	761.458	524429	0.96858	0.0220249	12.1902	29.6689	42.1711	0.884867
2022-12_3_AT22_FRAN_21__90_5_S_30	AT22 FRAN 21 90.5	39.267	131.365	165.818	1.01379	21.3798	10347.7	38.308	-0.00375143	60.5537	1.8657	4.11769	113.474	129.363	2.83133	14.4236	79.5554	0.348032	1922.79	129.81	0.122414	1989.86	5.86719	1954.12	115.709	0.085425	1655.03	-0.0486777	4.96922		8.54381	134.041	115.9	2.71583	38.2645	239.254	1.53609	74.2055	211.068	2.82708	1087.14	356.669	474699	0.959521	-0.107869	3.91248	13.751	15.078	0.267788
2022-12_3_AT22_FRAN_21__90_5_S_31	AT22 FRAN 21 90.5	51.8563	238.506	233.189	2.59589	61.9927	9160.55	63.78	-0.000720122	74.3744	2.30405	24.8533	111.166	247.68	28.798	9.31549	80.6731	0.347463	1919.29	132.306	0.123055	2001.89	5.88928	1959.29	230.354	0.0822237	1596.17	-0.777034	22.5542		18.8728	266.221	237.63	8.72782	56.166	235.77	0.760493	212.269	210.055	2.83104	1717.82	486.673	489864	0.970158	-0.0550647	5.79231	18.5534	17.2217	0.552513
2022-12_3_AT22_FRAN_21__90_5_S_33	AT22 FRAN 21 90.5	50.2427	403.27	419.988	4.67857	117.192	8283.07	121.954	0.549965	123.381	2.02481	60.2257	92.852	67.4635	43.3556	13.0615	24.9425	0.14068	848.098	23.6221	0.0720645	979.368	1.40303	887.901	62.4933	0.0154855	310.563	-5.58611	50.7301		39.0155	398.801	372.297	6.70607	87.2617	177.599	0.381453	-151.193	163.617	6.99242	3243.36	725.687	482505	0.779205	0.134798	6.75735	44.5696	40.7326	0.944939
2022-12_3_AT22_FRAN_21__90_5_S_35	AT22 FRAN 21 90.5	31.5486	238.982	222.735	2.75108	79.2142	9461.68	61.308	0.00998191	60.1848	1.13815	27.5226	111.272	592.875	-13.0639	24.2646	95.6268	0.368673	2020.33	165.402	0.127742	2066.73	6.49597	2040.27	517.571	0.0864208	1674.77	-1.69654	38.0809		23.3127	615.329	536.689	13.2461	45.0565	280.935	0.390553	-321.972	242.038	2.68792	1830.17	417.925	468361	0.968797	-0.0893672	3.30975	20.3671	19.8563	0.523606
2022-12_3_AT22_FRAN_21__90_5_S_37	AT22 FRAN 21 90.5	36.393	95.3494	118.597	1.05364	21.8734	10117.4	29.8465	0.00658784	44.5112	1.45556	1.51534	95.1584	146.835	106.792	10.6856	67.8878	0.359168	1975.04	111.312	0.121613	1977.88	6.02882	1973.99	132.119	0.0892296	1725.68	-0.0674944	4.53259		8.90708	151.953	134.191	3.98538	28.7043	198.243	1.13853	-60.3536	172.477	2.76686	747.829	260.441	476256	0.960745	-0.0192943	4.32354	14.3397	11.311	0.293742
2022-12_3_AT22_FRAN_21__90_5_S_38	AT22 FRAN 21 90.5	62.1785	111.405	147.566	2.34327	30.5222	10329	35.1461	0.0915743	62.375	1.61871	10.5421	88.2935	166.058	-9.72722	85.5503	66.7326	0.291027	1644.75	103.061	0.114849	1875.44	4.61058	1746.85	149.635	0.0710312	1386.32	-1.60616	10.1882		12.5398	214.615	194.478	6.85043	35.243	238.526	0.960372	-64.7282	211.645	3.39717	998.462	378.776	473097	0.9652	-0.0228541	7.07767	12.5481	13.7624	0.376896
2022-12_3_AT22_FRAN_21__90_5_S_39	AT22 FRAN 21 90.5	101.471	303.448	295.737	9.99656	94.0676	13331.7	74.2885	0.534475	79.496	1.84424	40.1808	144.11	80.946	-45.6668	175.467	61.2613	0.172322	1023.92	67.1509	0.0821045	1244.71	1.95352	1095.94	77.0127	0.0175087	350.742	-6.74388	33.6206		33.2344	414.682	401.165	15.8629	58.8064	357.879	0.750512	-102.721	332.966	5.76252	1842.06	568.841	548393	0.939305	-0.138846	20.9914	45.8345	43.4034	3.04795
2022-12_3_AT22_FRAN_21__90_5_S_4	AT22 FRAN 21 90.5	21.8974	213.535	321.102	3.10998	33.1991	11548.7	67.8709	-0.0146862	111.39	1.5062	3.59839	175.517	144.025	12.5855	9.18009	62.535	0.20908	1222.72	70.7209	0.0830306	1266.5	2.38975	1235.74	138.532	0.0688351	1344.78	-1.27827	21.37		17.6154	261.896	257.634	5.92557	75.8414	295.517	1.24054	-215.639	280.725	4.74576	1944.12	753.471	540900	0.928816	-0.0549012	2.83376	19.05	41.9296	0.766995
2022-12_3_AT22_FRAN_21__90_5_S_40	AT22 FRAN 21 90.5	3.52359	257.564	309.28	2.1628	71.8583	8846.61	77.4163	-0.00575521	79.0608	0.983124	4.91181	62.7815	28.2388	-126.705	67.696	18.7327	0.226062	1311.24	20.5397	0.0813538	1221.84	2.53876	1275.97	25.0246	0.0669382	1203.93	-0.394178	12.2035		26.1687	47.4146	44.3318	6.34377	58.4553	88.6944	1.91562	-70.4427	80.9696	4.42325	2063.13	536.077	484572	0.905255	0.0534109	0.567415	34.9839	31.2558	0.444373
2022-12_3_AT22_FRAN_21__90_5_S_41	AT22 FRAN 21 90.5	34.887	93.294	151.631	1.8617	26.3808	10805.9	34.9365	0.149929	75.3078	1.0724	6.31831	71.5014	84.8085	37.9742	198.837	40.4202	0.279437	1585.36	59.0312	0.107232	1749.16	4.13451	1653.14	82.1712	0.0676655	1321.91	-1.00858	8.96786		10.6426	116.131	116.58	3.16524	35.2254	144.852	1.11777	-191.383	147.053	3.55467	986.383	381.5	484282	0.962898	-0.0671582	3.98227	21.3809	31.6521	0.689481
2022-12_3_AT22_FRAN_21__90_5_S_42	AT22 FRAN 21 90.5	34.5503	59.5574	91.9755	0.406401	15.5927	9898.62	17.9323	0.00231361	32.8177	2.36796	1.19263	67.5481	100.44	-6.77502	-13.0607	34.8895	0.355795	1958.52	56.7097	0.120853	1965.77	5.91554	1960.18	85.8462	0.0892867	1726.51	-0.0782582	3.83234		5.97982	107.785	91.5158	7.05143	19.9781	109.257	0.918093	-182.665	91.7077	2.79768	559.629	201.25	463252	0.937536	0.131921	3.76405	6.8302	10.4299	0.206594
2022-12_3_AT22_FRAN_21__90_5_S_43	AT22 FRAN 21 90.5	17.0131	105.096	121.161	0.156087	31.2456	8498.57	29.0497	-0.00648795	41.0449	2.84771	1.05947	52.5441	77.7804	26.7378	-224.363	58.1125	0.310672	1740.48	83.2704	0.105828	1727.9	4.53718	1731.39	65.5073	0.0797579	1548.21	-0.0722028	4.59511		9.77133	96.1489	83.6805	2.99	26.0295	212.354	2.01424	-75.8261	182.012	3.20318	837.395	248.133	464861	0.957754	0.223279	2.05902	13.3082	12.2119	0.123181
2022-12_3_AT22_FRAN_21__90_5_S_44	AT22 FRAN 21 90.5	3.49959	221.237	356.587	0.448473	47.9412	11422.9	64.4953	0.00395293	126.137	0.830783	1.4583	324.506	35.3967	83.9632	-113.71	36.9882	0.311792	1751.29	52.6658	0.10609	1729.26	4.58762	1739.74	31.6723	0.0806844	1685.69	-0.0526636	7.01812		18.778	43.555	40.6749	4.93868	67.7073	126.298	2.65973	-112.708	114.957	3.18436	1859.01	681.371	455707	0.932637	-0.0640907	0.363954	22.6128	45.9633	0.174718
2022-12_3_AT22_FRAN_21__90_5_S_45	AT22 FRAN 21 90.5	60.5954	112.61	141.175	3.74495	36.8083	8287.07	33.5758	0.106438	53.2971	1.67802	7.07758	66.0541	181.45	-17.5204	507.174	82.168	0.495178	2588.84	205.244	0.186157	2707.09	12.7453	2655.14	159.586	0.116395	2223.1	-1.02326	12.7792		11.4983	150.851	133.181	12.9899	33.0611	181.576	1.07937	-4.42063	155.351	1.99876	984.081	303.106	402103	0.976107	-0.193327	6.54969	12.7617	17.1552	0.765216
[truncated: 395 more rows]
[truncated: 35 more columns]
