# Supplementary material for: Four-million-year Marinoan snowball shows multiple routes to deglaciation
Source: Proc Natl Acad Sci U S A. 2025 Apr 21;122(18):e2418281122. doi: 10.1073/pnas.2418281122 (PMC12067226; doi:10.1073/pnas.2418281122)
Supplement: Supplementary file 4 — Dataset S03 (XLSX) [file pnas.2418281122.sd03.xlsx]

## Sheet: Sheet1
Sample Name	Stratigraphic location	relative to snowballs	Latitude	Longitude	Locality	Age	2std+	2std-	Analysis Type	Age Type	Interpretation	Select	Reference	DOI	Notes
L1703B	Limekiln Spring Member	syn-Sturtian	36.0239	117.106	Death Valley	705.44	0.84	0.84	CA-ID-TIMS	weighted mean	syn	1	Nelson et al. (2020)	10.1130/G47668.1
L1502	Thorndike submember	Middle Cryogenian	36.0206	117.081	Death Valley	651.69	0.99	0.99	CA-ID-TIMS	weighted mean	max	1	Nelson et al. (2020)	10.1130/G47668.1
BW-23-01	Johnnie Formation	post-Marinoan			Death Valley	640.3	0.09	0.09	CA-ID-TIMS	single grain	max	0	Verdel et al. (2011)	10.1130/B30369.1
YG-04-2	Doushantuo Formation	post-Marinoan			South China	632.5	0.48	0.48	CA-ID-TIMS	weighted mean	syn	1	Condon et al. (2005)	10.1126/science.1107765
YG-04-15	Doushantuo Formation	post-Marinoan			South China	635.2	0.57	0.57	CA-ID-TIMS	weighted mean	syn	1	Condon et al. (2005)	10.1126/science.1107765
ES-1	Nantuo Formation	syn-Marinoan			South China	634.57	0.88	0.88	CA-ID-TIMS	weighted mean	syn	1	Zhou et al. (2019)	10.1130/G45719.1
17LSJ-17	Datangpo Formation	Middle Cryogenian			South China	658.8	0.54	0.5	CA-ID-TIMS	weighted mean	syn	1	Zhou et al. (2019)	10.1130/G45719.1
NAV.00.2B	Ghaub Formation	syn-Marinoan			Namibia	635.5	1.2	1.2	AA-ID-TIMS	weighted mean	syn	1	Hoffmann et al. (2004)	10.1130/G20519.1
NAV.00.2B	Ghaub Formation	syn-Marinoan			Namibia	635.21	0.59	0.59	CA-ID-TIMS	weighted mean	syn	1	Prave et al. (2016)	10.1130/G38089.1
DW-1	Ghaub Formation	syn-Marinoan			Namibia	638.23	0.26	0.26	CA-ID-TIMS	weighted mean	syn	1	Prave et al. (2016)	10.1130/G38089.1
Sample 4	Cottons Breccia	syn-Marinoan			Tasmania	636.41	0.45	0.45	CA-ID-TIMS	weighted mean	syn	1	Calver et al. (2013)	10.1130/G34568.1
FDM14-14	Datangpo Formation	Middle Cryogenian			South China	657.17	0.27	0.27	CA-ID-TIMS	weighted mean	syn	1	Rooney et al. (2020)	10.1130/G47246.1
FDM14-13	Datangpo Formation	Middle Cryogenian			South China	658.97	0.22	0.22	CA-ID-TIMS	weighted mean	syn	1	Rooney et al. (2020)	10.1130/G47246.1
17GZGZ01	Datangpo Formation	Middle Cryogenian			South China	660.98	0.18	0.18	CA-ID-TIMS	weighted mean	syn	1	Rooney et al. (2020)	10.1130/G47246.1
F1408-15.6	Datangpo Formation	Middle Cryogenian			South China	660.6	3.1	3.1	Re-Os	isochron	syn	1	Rooney et al. (2020)	10.1130/G47246.1
P1634	Wilyerpa Formation	syn-Sturtian			South Australia	663.03	0.11	0.11	CA-ID-TIMS	weighted mean	syn	1	Cox et al. (2018a)	10.1016/j.precamres.2018.07.007
A1416-343.2	Gataga Volcanics	syn-Sturtian			British Columbia	690.08	0.19	0.19	CA-ID-TIMS	weighted mean	syn	1	Eyster et al. (2018)	10.2475/02.2018.1
A1416-326.1	Gataga Volcanics	syn-Sturtian			British Columbia	690.77	0.21	0.21	CA-ID-TIMS	weighted mean	syn	1	Eyster et al. (2018)	10.2475/02.2018.1
A1416-207.5	Gataga Volcanics	syn-Sturtian			British Columbia	695.81	0.23	0.23	CA-ID-TIMS	weighted mean	syn	1	Eyster et al. (2018)	10.2475/02.2018.1
A1416-161.8	Gataga Volcanics	syn-Sturtian			British Columbia	696.28	0.3	0.3	CA-ID-TIMS	weighted mean	syn	1	Eyster et al. (2018)	10.2475/02.2018.1
A1416-8.6	Gataga Volcanics	syn-Sturtian			British Columbia	696.24	0.22	0.22	CA-ID-TIMS	weighted mean	syn	1	Eyster et al. (2018)	10.2475/02.2018.1
WM 54	Ghubrah Formation	syn-Sturtian			Oman	711.52	0.2	0.2	CA-ID-TIMS	weighted mean	syn	1	Bowring et al. (2007)	10.2475/10.2007.01
Lahan-1 4284.21	Fiq Formation	syn-Marinoan			Oman	645	0.34	0.34	CA-ID-TIMS	weighted mean	max	1	Bowring et al. (2007)	10.2475/10.2007.01	We computed this weighted mean from the isotopic data reported in the manuscript. The weighted mean is of the three youngest concordant grains (see supplementary figures).
GM 5, GM 6	Ghubrah Formation	syn-Sturtian			Oman	723	16	10	AA-ID-TIMS	upper intercept	syn	1	Brasier et al. (2000)	10.1130/0091-7613(2000)28<175:NUZDFT>2.0.CO;2
F840A	Eagle Creek Formation	syn-Sturtian			Yukon	716.47	0.24	0.24	CA-ID-TIMS	weighted mean	syn	1	Macdonald et al. (2010)	10.1126/science.1183325	This sample had 3 younger grains that formed a population with a weighted mean age of 714.17
F837B	Mount Harper Volcanics	pre-Sturtian			Yukon	717.43	0.14	0.14	CA-ID-TIMS	weighted mean	syn	1	Macdonald et al. (2010)	10.1126/science.1183325
F917-1	Eagle Creek Formation	syn-Sturtian			Yukon	716.9	0.4	0.4	CA-ID-TIMS	weighted mean	syn	1	Macdonald et al. (2018)	10.1016/j.precamres.2017.08.015
F837C	Mount Harper Volcanics	pre-Sturtian			Yukon	717.7	0.3	0.3	CA-ID-TIMS	weighted mean	syn	1	Macdonald et al. (2018)	10.1016/j.precamres.2017.08.015
F837A	Mount Harper Volcanics	pre-Sturtian			Yukon	717.8	0.2	0.2	CA-ID-TIMS	weighted mean	syn	1	Macdonald et al. (2018)	10.1016/j.precamres.2017.08.015
15PM08	Mount Harper Volcanics	pre-Sturtian			Yukon	718.1	0.2	0.2	CA-ID-TIMS	weighted mean	syn	1	Macdonald et al. (2018)	10.1016/j.precamres.2017.08.015
15PM06	Mount Harper Volcanics	pre-Sturtian			Yukon	718.1	0.3	0.3	CA-ID-TIMS	weighted mean	syn	1	Macdonald et al. (2018)	10.1016/j.precamres.2017.08.015
F624B	Kikiktat Volcanics	pre-Sturtian			Arctic Alaska	719.47	0.29	0.29	CA-ID-TIMS	weighted mean	max	1	Cox et al. (2015)	10.1130/L435.1
SAM-ET-03	Mariam Bohkahko Formation	pre-Sturtian			Ethiopia	719.68	0.56	0.56	CA-ID-TIMS	weighted mean	syn	1	MacLennan et al. (2018)	10.1130/G40171.1
SAM-ET-04	Mariam Bohkahko Formation	pre-Sturtian			Ethiopia	719.68	0.46	0.46	CA-ID-TIMS	weighted mean	syn	1	MacLennan et al. (2018)	10.1130/G40171.1
RC06-FOR-01	Black River Dolomite	Middle Cryogenian			Australia	640.7	4.7	4.7	Re-Os	isochron	syn	1	Kendall et al. (2009)	10.1016/j.precamres.2009.05.001	unclear stratigraphic location.
Wallara-1	Aralka Formation	Middle Cryogenian			Australia	657.2	6.9	6.9	Re-Os	isochron	syn	1	Kendall et al. (2006)	10.1130/G22775.1	uncertainty recalculated by Rooney et al. (2015)
DG1	Daugherty Gulch	syn-Sturtian			Idaho	664	6	6	SHRIMP	weighted mean	syn	1	Lund et al. (2010)	10.1130/B26565.1	matrix, lithic tuff
97KE074	Hogback Rhyolite Member, Edwardsburg Formation	syn-Sturtian			Idaho	684	4	4	SHRIMP	weighted mean	syn	1	Lund et al. (2003)	10.1130/0016-7606(2003)115<0349:SUPGON>2.0.CO;2	concordia ages
00KL040	Wind River Meadows Member, Edwardsburg Formation	syn-Sturtian			Idaho	685	7	7	SHRIMP	weighted mean	syn	1	Lund et al. (2003)	10.1130/0016-7606(2003)115<0349:SUPGON>2.0.CO;2	concordia ages
16JK10	Scout Mountain Member, Pocatello Formation	syn-Sturtian			Idaho	685.5	0.4	0.4	CA-ID-TIMS	weighted mean	syn	1	Keeley et al. (2013)	10.1130/L226.1
04JK09	Scout Mountain Member, Pocatello Formation	syn-Sturtian			Idaho				SHRIMP
06PL00	Scout Mountain Member, Pocatello Formation	syn-Sturtian			Idaho	709	10	10	SHRIMP	weighted mean	max	0	Fanning and Link (2004)	10.1130/G20609.1	epiclastic tuff. Date updated by Fanning and Link (2008) and then Condon and Bowring (2011)
145PL02	Scout Mountain Member, Pocatello Formation	Middle Cryogenian			Idaho	667	10	10	SHRIMP	weighted mean	max	1	Fanning and Link (2004)	10.1130/G20609.1	reworked tuff bed.
148PL02	Scout Mountain Member, Pocatello Formation	syn-Sturtian			Idaho	717	8	8	SHRIMP	weighted mean	max	1	Fanning and Link (2004)	10.1130/G20609.1	rhyolitic clast within upper diamictite
06PL00	Scout Mountain Member, Pocatello Formation	syn-Sturtian			Idaho	686	8	8	SHRIMP	weighted mean	max	0	Fanning and Link (2008)	Fanning, C.M., and Link, P.K., 2008, Age constraints for the Sturtian Glaciation; data from the Adelaide Geosyncline, South Australia and Pocatello Formation, Idaho, USA, in Gallagher, S.J. and Wallace, M.W. eds., Neoproterozoic extreme climates and the origin of early metazoan life, University of Melbourne, The Geological Society of Australia, Selwyn Symposium of the GSA Victoria Division 91, p.…	redating of 06PL00 from Fanning and Link (2004), subusequently updated by Condon and Bowring (2011).
06PL00, 36PL05	Pocatello Formation	syn-Sturtian			Idaho	687.5	1.3	1.3	CA-ID-TIMS	weighted mean	max	1	Condon and Bowring (2011)	10.1144/M36.9	dating of 06PL00 as well as zircons from resampling (sample 36PL05)
Scout 2	Scout Mountain Member, Pocatello Formation	syn-Sturtian			Idaho	695.17	0.2	0.2	CA-ID-TIMS	weighted mean	syn	1	Isakson et al. (2022)	10.1130/GES02437.1
Scout 3	Scout Mountain Member, Pocatello Formation	syn-Sturtian			Idaho	696.43	0.21	0.21	CA-ID-TIMS	weighted mean	syn	1	Isakson et al. (2022)	10.1130/GES02437.1
67PL09 z8k	Scout Mountain Member, Pocatello Formation	Middle Cryogenian			Idaho	666.22	2.3	2.3	CA-ID-TIMS	single grain	max	1	Isakson et al. (2022)	10.1130/GES02437.1
68PL09 z2	Scout Mountain Member, Pocatello Formation	Middle Cryogenian			Idaho	664.14	4.28	4.28	CA-ID-TIMS	single grain	max	1	Isakson et al. (2022)	10.1130/GES02437.1
66PL09 z7	Scout Mountain Member, Pocatello Formation	Middle Cryogenian			Idaho	674.3	0.47	0.47	CA-ID-TIMS	single grain	max	0	Isakson et al. (2022)	10.1130/GES02437.1
NFH z3	Scout Mountain Member, Pocatello Formation	Middle Cryogenian			Idaho	663.12	0.49	0.49	CA-ID-TIMS	single grain	max	1	Isakson et al. (2022)	10.1130/GES02437.1
FH-DZ2 z29	Scout Mountain Member, Pocatello Formation	Middle Cryogenian			Idaho	663.86	1.8	1.8	CA-ID-TIMS	single grain	max	1	Isakson et al. (2022)	10.1130/GES02437.1
73PL09 z3	Scout Mountain Member, Pocatello Formation	syn-Sturtian			Idaho	683.14	0.45	0.45	CA-ID-TIMS	single grain	max	1	Isakson et al. (2022)	10.1130/GES02437.1
FH-DZ1 z76	Scout Mountain Member, Pocatello Formation	syn-Sturtian			Idaho	680.56	0.45	0.45	CA-ID-TIMS	single grain	max	1	Isakson et al. (2022)	10.1130/GES02437.1
72PL09 z5	Scout Mountain Member, Pocatello Formation	syn-Sturtian			Idaho	657.95	0.44	0.44	CA-ID-TIMS	single grain	max	1	Isakson et al. (2022)	10.1130/GES02437.1
65PL09 z9	Scout Mountain Member, Pocatello Formation	syn-Sturtian			Idaho	682.14	0.86	0.86	CA-ID-TIMS	single grain	max	1	Isakson et al. (2022)	10.1130/GES02437.1
70PL09 z2	Scout Mountain Member, Pocatello Formation	syn-Sturtian			Idaho	670.04	2.05	2.05	CA-ID-TIMS	single grain	max	1	Isakson et al. (2022)	10.1130/GES02437.1
69PL09 z12b	Scout Mountain Member, Pocatello Formation	syn-Sturtian			Idaho	696.36	0.52	0.52	CA-ID-TIMS	single grain	max	1	Isakson et al. (2022)	10.1130/GES02437.1
10-E781-2	Sayunei Formation	syn-Sturtian			Yukon	711.33	0.24	0.24	CA-ID-TIMS	weighted mean	max	1	Baldwin et al. (2016)	10.1016/j.precamres.2016.03.014
TI11-010	Tatonduk Suite	syn-Sturtian			Yukon	713.7	0.9	0.9	ID-TIMS (baddeleyite)	weighted mean	syn	1	Cox et al. (2018b)	10.1016/j.precamres.2017.09.025
TW1	Twitya Formation	Middle Cryogenian			Yukon	662.4	3.9	3.9	Re-Os	isochron	syn	1	Rooney et al. (2014)	10.1073/pnas.1317266110
103-106	Coppercap Formation	pre-Sturtian			Yukon	732.2	3.9	3.9	Re-Os	isochron	syn	1	Rooney et al. (2014)	10.1073/pnas.1317266110
SpB-6	Sheepbed Formation	post-Marinoan			Yukon	632.3	5.9	5.9	Re-Os	isochron	syn	1	Rooney et al. (2015)	10.1130/G36511.1
A1309	Taishir Formation	Middle Cryogenian			Mongolia	659	4.5	4.5	Re-Os	isochron	syn	1	Rooney et al. (2015)	10.1130/G36511.1
MJ	Mwashya Formation	pre-Sturtian			Zambia	727.3	4.9	4.9	Re-Os	isochron	syn	1	Rooney et al. (2015)	10.1130/G36511.1
2013SC05, 2013SC06	Gangdong Formation	pre-Sturtian			South China	715.8	2.5	2.5	SIMS	weighted mean	max	1	Lan et al. (2014)	10.1016/j.precamres.2014.10.015	We use the weighted mean age corresponding to the combined young populations of the two samples as reported by the authors.
05-NT-1	Nantuo Formation	syn-Marinoan			South China	636.3	4.9	4.9	SHRIMP	weighted mean	syn	1	Zhang et al. (2008)	10.1111/j.1365-3121.2008.00819.x
05-NT-2	Datangpo Formation	Middle Cryogenian			South China	654.5	3.8	3.8	SHRIMP	weighted mean	syn	1	Zhang et al. (2008)	10.1111/j.1365-3121.2008.00819.x
ZLG-5	Datangpo Formation	Middle Cryogenian			South China	662.9	4.3	4.3	AA-ID-TIMS	weighted mean	syn	1	Zhou et al. (2004)	10.1130/G20286.1	weighted mean of 207/206
JJS-T	Datangpo Formation	Middle Cryogenian			South China	662.7	6.2	6.2	LA-ICPMS	weighted mean	max	1	Yu et al. (2017)	10.1016/j.precamres.2017.03.011
2017SC01	Gongdong Formation	pre-Sturtian			South China	720.16	1.4	1.4	CA-ID-TIMS	weighted mean	syn	1	Lan et al. (2020)	10.1016/j.precamres.2019.105555
WQX-13-2	Wuqiangxi Formation	pre-Sturtian			South China	714.6	5.2	5.2	LA-ICPMS	weighted mean	max	1	Song et al. (2017)	10.1016/j.gsf.2016.11.012	weighted mean of 5 youngest grains
	Datangpo Formation	Middle Cryogenian			South China	661.86	1.06	1.06	CA-ID-TIMS	weighted mean	syn	1	Xu et al. (2024)	10.1016/j.earscirev.2024.104826	sample ZK2115–31 13m above contact with Sturt diamictite
M5S3 133	Port Askaig Formation	syn-Sturtian			Scotland	662.7	15.6	15.6	LA-ICPMS	single grain	max	1	Rugen et al. (2024)	10.1144/jgs2024-029
M5S1 196	Port Askaig Formation	syn-Sturtian			Scotland	673.5	13.4	13.4	LA-ICPMS	single grain	max	1	Rugen et al. (2024)	10.1144/jgs2024-029
M3S4 104	Port Askaig Formation	syn-Sturtian			Scotland	689.8	17.4	17.4	LA-ICPMS	single grain	max	1	Rugen et al. (2024)	10.1144/jgs2024-029
M3S2 144	Port Askaig Formation	syn-Sturtian			Scotland	686.5	16.6	16.6	LA-ICPMS	single grain	max	1	Rugen et al. (2024)	10.1144/jgs2024-029
PAM3 11	Port Askaig Formation	syn-Sturtian			Scotland	703.5	17.6	17.6	LA-ICPMS	single grain	max	1	Rugen et al. (2024)	10.1144/jgs2024-029
DWS 150 (M2S1)	Port Askaig Formation	syn-Sturtian			Scotland	686.9	20.6	20.6	LA-ICPMS	single grain	max	1	Rugen et al. (2024)	10.1144/jgs2024-029
PS 73 (M1S1)	Port Askaig Formation	syn-Sturtian			Scotland	697.5	19.6	19.6	LA-ICPMS	single grain	max	1	Rugen et al. (2024)	10.1144/jgs2024-029
WF1A	Tavakaiv Sandstone	syn-Sturtian			Colorado	691	15	15	LA-ICPMS (hematite)	lower intercept	syn	1	Courtney-Davies et al. (2024)	10.1073/pnas.2410759121
WF1B	Tavakaiv Sandstone	syn-Sturtian			Colorado	669	15	15	LA-ICPMS (hematite)	lower intercept	syn	1	Courtney-Davies et al. (2024)	10.1073/pnas.2410759121
HETA2	Tavakaiv Sandstone	syn-Sturtian			Colorado	671	13	13	LA-ICPMS (hematite)	lower intercept	syn	1	Courtney-Davies et al. (2024)	10.1073/pnas.2410759121
WF3	Tavakaiv Sandstone	syn-Sturtian			Colorado	663	20	20	LA-ICPMS (hematite)	lower intercept	syn	1	Courtney-Davies et al. (2024)	10.1073/pnas.2410759121
WF2	Tavakaiv Sandstone	syn-Sturtian			Colorado	696	10	10	LA-ICPMS (hematite)	lower intercept	syn	1	Courtney-Davies et al. (2024)	10.1073/pnas.2410759121
HETA4	Tavakaiv Sandstone	syn-Sturtian			Colorado	675	32	32	LA-ICPMS (hematite)	lower intercept	syn	0	Courtney-Davies et al. (2024)	10.1073/pnas.2410759121	imprecise
MSIT-SH	Tavakaiv Sandstone	syn-Sturtian			Colorado	678	41	41	LA-ICPMS (hematite)	lower intercept	syn	0	Courtney-Davies et al. (2024)	10.1073/pnas.2410759121	imprecise
