# Supplementary material for: Four-million-year Marinoan snowball shows multiple routes to deglaciation
Source: Proc Natl Acad Sci U S A. 2025 Apr 21;122(18):e2418281122. doi: 10.1073/pnas.2418281122 (PMC12067226; doi:10.1073/pnas.2418281122)
Supplement: Supplementary file 5 — Dataset S04 (XLSX) [file pnas.2418281122.sd04.xlsx]

## Sheet: Sheet1
Section	Height	Type	d13C	d18O
AT22 FRAN 20	35	matrix	-4.62926	-7.46398
AT22 FRAN 20	35	clast	5.61609	-4.53449
AT22 FRAN 20	39		-5.34775	-7.8192
AT22 FRAN 20	42		-5.65414	-5.89335
AT22 FRAN 20	51		-1.67509	-4.87943
AT22 FRAN 20	70		-2.63592	-5.39656
AT22 FRAN 21	13		5.80673	-1.01382
AT22 FRAN 21	30		5.95314	-1.75223
AT22 FRAN 21	31		1.59968	-4.19269
AT22 FRAN 21	32		6.70428	-1.2696
AT22 FRAN 21	99		5.27248	-7.68455
AT22 FRAN 21	113		-2.82747	-6.90765
AT22 FRAN 21	167		-2.18026	-8.43306
AT22 FRAN 21	168		-2.53183	-8.49322
AT22 FRAN 21	169		-1.3549	-5.96818
AT22 FRAN 21	170		-2.30435	-5.06608
AT22 FRAN 21	171		-1.72952	-7.44386
AT22 FRAN 21	172		-0.606669	-3.71871
AT22 FRAN 21	173		-0.768923	-5.44456
AT22 FRAN 21	174		-0.583891	-7.98435
AT22 FRAN 21	175		0.0115135	-3.49188
AT22 FRAN 21	176		-0.00465936	-6.70608
AT22 FRAN 21	177		-0.879145	-4.44439
AT22 FRAN 21	178		-1.25617	-8.45522
AT22 FRAN 21	179		-1.94808	-6.28206
AT22 FRAN 21	180		-2.67968	-3.605
AT22 FRAN 21	181		-0.798754	-5.99625
AT22 FRAN 21	182		-0.908336	-5.30576
AT22 FRAN 21	183		-1.46732	-6.12561
AT22 FRAN 21	184		-1.28012	-4.71958
AT22 FRAN 21	185		-2.01304	-8.30972
AT22 FRAN 21	186		-2.377	-12.4181
AT22 FRAN 21	187		-2.17884	-13.2728
AT22 FRAN 21	188		-2.4065	-10.8534
AT22 FRAN 21	190		-2.65857	-11.6966
AT22 FRAN 21	192		-0.965606	-4.93809
AT22 FRAN 21	194		-2.77999	-4.09725
AT22 FRAN 21	196		-2.82436	-8.51277
AT2313	0.4		-0.733582	-6.23997
AT2313	2		-0.883178	-5.35351
AT2313	3.5		-0.861564	-5.28251
AT2313	5		1.30475	-1.81962
AT2313	6.5		-0.483045	-7.00243
AT2313	8		-0.9352	-5.94067
AT2313	10		-0.692567	-2.99662
AT2313	11.5		-0.217219	-5.79146
AT2313	13		-0.30898	-2.84886
AT2313	14.5		-0.0316309	-3.03997
AT2313	16		-0.391707	-2.8181
AT2313	17.5		-0.620049	-4.84656
AT2313	18.7		-0.414846	-7.47728
AT2313	20.5		-0.472697	-5.36768
AT2313	22		-0.828383	-6.90246
AT2313	23.5		-0.865628	-6.14695
AT2313	25		-0.62089	-4.8076
AT2313	26.5		-0.560969	-7.99347
AT2313	28		-0.729245	-6.85672
AT2313	29.5		-0.946632	-4.65736
AT2313	31		-1.09393	-7.34628
AT2313	32.5		-0.759866	-7.70025
AT2313	34.5		-0.0221736	-4.0786
AT2313	36		-0.3165	-4.19164
AT2313	37.5		-0.572112	-5.97125
AT2313	39		-0.197224	-4.5347
AT2313	40.5		-0.684221	-5.14809
AT2313	42		-1.00924	-3.3802
AT2313	43.5		-0.258769	-2.32351
AT2313	45		-0.354353	-4.40464
AT2313	46.5		-0.379628	-7.15985
AT2313	48		-0.207187	-5.46897
AT2313	49.5		-0.462816	-5.97114
AT2313	51		-0.385203	-6.45674
AT2313	52.5		-0.196481	-5.56747
AT2313	54		-0.121447	-4.70323
AT2313	55.5		-0.052885	-2.90892
AT2313	57.5		-0.801324	-7.48144
AT2313	59		-0.0931307	-6.83738
AT2313	60.5		-0.609011	-7.07741
AT2313	62		-0.535637	-6.69259
AT2313	63.5		-0.342261	-5.99206
AT2313	65		-0.471234	-6.37581
AT2313	66.5		-0.546228	-4.50729
AT2313	68		-0.319877	-7.49054
AT2313	69.5		-0.335129	-6.12214
AT2313	71		-0.245513	-5.18337
AT2313	74		-0.370627	-7.83058
AT2313	75.5		-0.200247	-8.12473
AT2313	79.2		0.688857	-8.72949
AT2313	81		-1.07767	-9.90905
AT2313	82	matrix	-0.683355	-11.1417
AT2313	82	clast	-1.53672	-9.72869
AT2313	84	matrix	-0.935695	-9.10177
AT2313	84	clast	-1.11532	-8.50374
AT2313	85.1	matrix	-0.836577	-8.06104
AT2313	87		-0.554576	-5.79303
AT2313	88		-0.475093	-5.69584
AT2313	89.5	matrix	-0.904288	-4.37544
AT2313	89.5	clast	-0.68748	-2.35019
AT2313	89.5	clast	-1.21669	-2.97594
AT2313	90	matrix	-0.837287	-5.62356
AT2313	90	clast	-1.91772	-12.4093
AT2313	90	clast	-0.855968	-3.651
AT2313	91.5	matrix	-0.719507	-4.15826
AT2313	91.5	clast	-0.726019	-4.42116
AT2313	92.5	matrix	0.158585	-3.31301
AT2313	92.5	clast	-0.94722	-5.40342
AT2313	92.5	clast	-1.79491	-6.03636
AT2313	92.5	clast	-1.15917	-10.2753
AT2315	0		-6.42394	-7.98321
AT2315	1.5		-7.25363	-9.68428
AT2315	3		-7.29955	-9.21929
AT2315	4.7		-6.81819	-8.62364
AT2315	6		-8.31473	-11.7376
AT2315	7.5		-7.12107	-8.19152
AT2315	10.5		-8.04676	-10.9608
AT2315	12		-6.90092	-7.90034
AT2315	15.5		-6.71999	-7.46742
AT2315	17		-6.48245	-8.40971
AT2315	18.5		-6.42489	-7.60229
AT2315	20		-6.23504	-7.37177
AT2315	21.5		-5.57748	-7.20947
AT2315	22.8		-6.43711	-9.3915
AT2315	24.5		-6.36277	-8.45044
AT2315	26		-6.91653	-8.30681
AT2315	28		-5.57476	-7.22406
AT2315	29		-5.53168	-7.42543
AT2315	30.5		-5.71543	-7.66009
AT2315	32		-6.48446	-8.27107
AT2315	33.5		-5.19768	-7.29521
AT2315	35		-6.01076	-8.42888
AT2315	38		-3.53185	-5.89043
AT2315	39.5		-2.74311	-6.61806
AT2315	41		-2.54524	-6.73529
AT2315	42.5		-2.58019	-6.52424
AT2315	44		-1.90444	-3.89676
AT2315	45.5		-1.84189	-4.82968
AT2315	47		-1.73621	-3.59928
AT2315	48.5		-1.33577	-5.80822
AT2315	50		-1.3643	-5.84661
AT2315	51.5		-0.975961	-3.9362
AT2315	53		-1.00523	-2.9811
AT2315	54.5		-1.57449	-2.63403
AT2315	56		-1.18991	-3.39874
AT2315	57.5		-1.55702	-5.89749
AT2315	59		-1.19138	-5.66112
AT2315	60.5		-1.0434	-3.75886
AT2315	63		-1.50785	-5.83325
AT2315	64.5		-1.43477	-5.48151
AT2315	66		-0.590965	-2.91323
AT2315	67.5		-1.35951	-3.51569
AT2315	69		-0.992793	-4.06615
AT2315	70.5		-1.25835	-5.65961
AT2315	72		-1.22601	-4.50716
AT2315	73.5		-0.756235	-4.01559
AT2315	75		-1.32339	-5.30753
AT2315	76.5		-1.42402	-4.84639
AT2315	78		-1.37083	-6.02981
AT2315	79.5		-1.62521	-5.81431
AT2315	81		-1.64406	-6.52285
AT2315	82.5		-0.926461	-4.83792
AT2315	84		-1.45512	-5.50124
AT2315	85.5		-2.5902	-2.47284
AT2315	87		-1.76758	-5.32282
AT2315	88.5		-3.30352	-9.79915
AT2315	90		-2.27058	-9.47152
AT2315	93		-1.56018	-6.36466
AT2315	94.5		-2.10784	-6.36134
AT2315	96		-1.72995	-4.45652
AT2315	97.5		-1.94601	-6.55299
AT2315	99.3		-1.79265	-7.14131
AT2315	100.5		-2.68846	-4.48285
AT2315	102		-4.19569	-9.34007
AT2315	103.5		-2.5577	-3.24028
AT2315	106		-1.59584	-3.98322
AT2315	107.5		-1.97978	-5.36481
AT2315	109		-0.770272	-3.31424
AT2315	111		-2.2966	-3.87384
AT2315	112.5		-2.28075	-4.51604
AT2315	114		-2.40518	-4.21714
AT2315	115.5		-1.17342	-5.50843
AT2315	117		-1.55619	-5.27944
AT2315	118.5		-1.65519	-8.06335
AT2315	121.5		-1.19035	-2.79019
AT2315	123		-2.22763	-7.93813
AT2315	126		-1.79523	-2.91859
AT2315	127.5		-1.62256	-6.45513
AT2315	129		-1.93066	-9.51499
AT2315	130.5		-1.77011	-4.35887
AT2315	133.5		-0.32862	-2.19552
AT2315	135		-1.48724	-7.57079
AT2315	136.5		-1.06344	-6.08746
AT2315	138		-1.81156	-9.35869
AT2315	139.5		-0.639527	-4.33919
AT2315	140.5		-1.33496	-9.42528
AT2315	142		-0.586523	-4.41354
AT2315	143.5		-1.12797	-7.74265
AT2315	143.9		-1.45413	-10.0777
AT2315	145.3		-0.996323	-8.54826
AT2315	146.3		-2.01949	-7.75599
AT2315	147.8		-2.47938	-8.34083
AT2315	151.5		-2.54914	-8.10989
AT2315	153		-1.49701	-6.33172
AT2315	154.9		-4.19587	-8.67253
AT2315	158.2	matrix	-0.836006	-10.8426
AT2315	158.2	clast	-1.70738	-10.1122
AT2315	159.9		-2.86986	-8.76638
AT2315	161		0.9548	-9.09233
AT2315	163		-0.20489	-8.53713
AT2315	165		-2.44147	-6.3638
AT2315	166		-1.58716	-6.88598
AT2315	167		-1.61877	-6.94718
AT2315	168		0.415485	-5.74346
AT2315	169		-0.593607	-6.53026
AT2315	170	matrix	-1.14475	-7.27151
AT2315	171	matrix	-3.64423	-10.6843
AT2319	35.5		0.912014	-2.58283
AT2319	36.5		2.69066	-5.37377
AT2319	37.8		2.78613	-3.64768
AT2319	42.3		1.65236	-3.62802
AT2319	43.3		2.46867	-3.44884
AT2319	48.5		3.54419	-2.28283
AT2319	49.5		3.03699	-2.47726
AT2319	50.5		3.12349	-3.04498
AT2319	51.5		2.27481	-4.04184
AT2319	52.5		3.21042	-3.06177
AT2319	53.5		3.50316	-2.62258
AT2319	54.5		3.61746	-2.28366
AT2319	55.5		3.72632	-3.04765
AT2319	56.5		3.69753	-4.53076
AT2319	57.5		1.16628	-6.65915
AT2319	58.5		0.413215	-6.75694
AT2319	59.5		0.190113	-7.20927
AT2319	60.5		-0.718325	-8.5237
AT2319	62.5		1.11344	-5.68747
AT2319	65		-1.90378	-5.23832
AT2319	66		-3.06254	-4.83751
AT2319	67		-3.75654	-4.56627
AT2319	74.5		-3.8583	-7.32358
AT2319	88		-0.634653	-8.51714
AT2319	89.7		0.178906	-8.68681
AT2319	90.7		-1.54501	-6.86095
AT2319	91.7		-1.82113	-6.76424
AT2319	92.7		-2.48345	-7.0255
AT2316	0.3		-1.05317	-4.92042
AT2316	1.3		-1.18499	-5.86564
AT2316	2.5		-0.975153	-5.6573
AT2316	3.5		-1.21515	-5.45655
AT2316	4.5		-1.08097	-6.63909
AT2316	5.5		-1.29829	-6.47564
AT2316	6.5		-1.2648	-7.47428
AT2316	9.8		-1.20743	-8.94693
AT2316	10.5		-0.838568	-9.82155
AT2316	11.5	matrix	-0.849542	-11.215
AT2316	12.5	matrix	-0.4497	-11.4219
AT2316	12.5	clast	-3.20889	-14.4603
AT2316	15.5	clast	-4.25347	-13.1135
AT2320	4.5		-8.45729	-11.8432
AT2320	12.5		-7.15066	-14.8299
AT2320	14.5		-5.28041	-13.0771
AT2320	15.9		-6.22934	-16.1182
AT2320	17		-6.58431	-15.9311
AT2320	18		-6.25759	-14.7669
AT2320	22		-4.14329	-10.1859
AT2320	33		-1.53885	-5.89542
AT2320	34	matrix	-0.985252	-6.04008
AT2320	35		-1.09598	-6.05985
AT2320	36.2	matrix	-0.593256	-6.45786
AT2320	36.2	clast	-0.448933	-5.6546
AT2320	37	matrix	0.0735455	-5.49606
AT2320	37	clast	0.658859	-5.52932
AT2320	37	clast	-0.97207	-9.84348
AT2320	37	clast	-1.51812	-5.73252
AT2320	39.7		0.235534	-5.22139
AT2320	41.7		-0.0138266	-6.09794
AT2320	42.7		0.175075	-6.03603
AT2321	33		5.80536	-2.0906
AT2321	34		4.08804	-1.48602
AT2321	35		6.41456	-0.072009
AT2321	36		3.92059	-2.99581
AT2321	37		6.29552	-0.0725487
AT2321	38		6.2329	-0.98859
AT2321	41		6.33082	-1.3971
AT2321	44		2.5322	-7.10019
AT2321	46		3.49185	-3.86686
AT2321	47		0.76935	-6.70097
AT2321	48		0.331955	-10.7705
AT2321	49		1.47182	-7.57354
AT2321	50		0.958957	-7.97082
AT2321	51		0.789655	-9.35648
AT2321	53		1.28344	-8.35898
AT2321	56		0.844757	-7.81283
AT2321	69		3.16434	-5.51616
AT2321	71		1.80055	-6.81215
AT2321	71.5		3.06715	-7.60778
AT2321	72		2.25319	-8.0201
AT2321	81.5	matrix	1.7457	-8.727
AT2321	81.5	clast	4.51329	-5.18548
AT2321	81.5	clast	0.451358	-6.81493
AT2321	82.7	matrix	2.4889	-9.23058
AT2321	82.7	clast	7.29285	-6.35327
AT2321	83		3.38244	-9.46743
AT2321	84	matrix	2.95761	-8.06031
AT2321	84	clast	8.88683	-1.66613
AT2321	84	clast	3.7543	-7.67627
AT2321	84	clast	4.20522	-7.15794
AT2321	84.8		1.59379	-8.24196
AT2321	85	clast	3.16823	-7.91961
AT2321	86		3.48604	-4.7133
AT2321	87	matrix	0.264361	-10.2728
AT2321	88	matrix	2.59875	-6.51756
AT2321	96		1.14589	-7.23649
AT2321	98		0.732871	-6.84359
AT2322	1		3.19334	-3.15076
AT2322	2		3.85638	-3.19328
AT2322	3		5.35323	-2.20131
AT2322	4		3.21826	-4.29236
AT2322	5		2.16024	-5.34291
AT2322	6		4.13601	-4.00507
AT2322	7		5.40952	-3.33606
AT2322	8		3.09879	-3.43125
AT2322	13		-1.36555	-3.77312
AT2322	15.5		-2.15247	-5.55406
AT2322	23.5		-6.06497	-7.473
AT2322	25		-2.09927	-12.6789
AT2322	26		-1.60178	-8.30456
AT2322	28		-0.213807	-7.45012
AT2322	29		-0.557473	-6.18044
AT2322	29.3	matrix	1.1792	-5.74354
AT2322	29.3	clast	-0.907392	-6.01819
AT2322	29.3	clast	3.47299	-4.70566
AT2322	29.3	clast	-2.69331	-6.79835
AT2322	30		1.98146	-5.08981
AT2322	31	matrix	2.01168	-4.81278
AT2322	31	clast	-0.54467	-4.77095
AT2322	31	clast	0.0166791	-4.89941
AT2322	32		2.63361	-4.72572
AT2323	0		2.17479	-6.50235
AT2323	1.5		-0.862067	-8.71981
AT2323	3		-0.655643	-7.95207
AT2323	4.5		-2.42457	-7.29313
AT2323	6		-2.88822	-5.91119
AT2323	7.5		-2.78998	-6.17229
AT2323	9		-3.40661	-6.13243
AT2323	10.5		0.943847	-6.12417
AT2323	12		-0.772465	-8.67093
AT2323	13.5		3.06261	-4.50622
AT2323	15		3.2343	-4.14019
AT2323	16.5		2.20319	-6.13575
AT2323	18		0.394777	-6.58792
AT2323	19.5		0.298718	-6.85268
AT2323	21		0.692682	-5.3131
AT2323	22.5		-0.00393176	-5.80086
AT2323	23		-1.22797	-5.28209
AT2323	24.5		1.94932	-3.46901
AT2323	26		0.965692	-4.988
AT2323	27.5		0.133044	-5.09293
AT2323	29		-1.53242	-4.32839
AT2323	30.5		2.50234	-3.31445
AT2323	32		4.338	-2.17668
AT2323	33.5		6.43266	-3.15672
AT2323	35		7.89888	0.0688541
AT2323	36.5		5.01653	-2.2272
AT2323	38		6.59547	-1.94809
AT2323	39.5		2.55718	-4.26542
AT2323	41		2.86858	-4.83816
AT2323	42.5		4.48443	-2.75564
AT2323	44		0.74665	-4.35913
AT2323	45.5		4.94458	-5.24393
AT2323	47		2.21417	-5.57377
AT2323	48.5		5.3649	-3.19871
AT2323	50		4.55383	-1.74894
AT2323	51.5		4.47538	-1.99464
AT2323	53		3.6132	-4.69769
AT2323	54.5		6.40774	-3.74094
AT2323	56		4.08427	-4.10105
AT2323	57.5		5.54686	-2.49656
AT2323	59		4.66407	-2.65706
AT2323	62		3.81934	-3.50367
AT2323	63.5		6.75	-0.646423
AT2323	64.5		4.69496	-3.15675
AT2323	66		4.68756	-2.77848
AT2323	68.5		-2.08806	-4.65419
AT2323	71.5		-0.876677	-4.62908
AT2323	74.5		6.33099	-3.03963
AT2323	76		6.86222	-2.97408
AT2323	77.5		7.3011	-1.63091
AT2323	79		3.81932	-3.8985
AT2323	80.5		4.75698	-4.08726
AT2323	82		6.1999	-4.11404
AT2323	83.5		5.77606	-4.11081
AT2323	85		6.19995	-5.14957
AT2323	90		-0.379613	-4.41679
AT2323	100		0.0958259	-5.88366
AT2323	101.5		0.97439	-5.64407
AT2323	103		-1.06242	-5.52761
AT2323	104.5		2.11311	-5.38796
AT2323	106		-1.06282	-4.43455
AT2323	107.5		-3.20919	-7.5427
AT2323	114.5		-3.92475	-6.64599
AT2323	116.5		-4.66501	-7.47197
AT2323	118		-3.39371	-7.63683
AT2323	120		-4.05577	-8.23162
AT2323	121.5		-0.910404	-5.42432
AT2323	123		-0.964672	-5.05038
AT2323	124.5		-0.99419	-5.29673
AT2323	126		-1.55065	-5.58251
AT2323	127.5		-0.51075	-4.9048
AT2323	131		-1.27741	-5.71981
AT2323	132		-1.22175	-4.97492
AT2323	133		-0.0206012	-5.27496
AT2323	134.5	matrix	-0.69885	-5.52135
AT2323	134.5	clast	-0.981028	-5.72049
AT2323	136		-1.58331	-6.65789
AT2323	137.5		-0.123548	-5.03428
AT2323	140		-0.540904	-6.25072
AT2323	141.5	matrix	0.399381	-5.23709
AT2323	141.5	clast	-2.11114	-6.04184
AT2323	143		-0.679859	-5.82324
AT2323	144		-2.1699	-3.06118
AT2323	145.5		-1.75865	-4.9603
AT2323	147		-1.7443	-5.48218
AT2323	149		-1.82947	-6.84187
AT2323	150.5		-1.77774	-3.22486
AT2323	154		-0.804314	-5.69861
AT2323	155.5		-0.726926	-6.40321
AT2323	157		0.0113286	-5.05685
AT2323	159		-0.816971	-5.51751
AT2323	160		-1.42656	-5.41675
AT2323	161.5		-1.11866	-2.92145
AT2323	164.5		-1.7217	-2.00003
AT2323	166		-1.38786	-6.70773
AT2323	167.5		-2.57683	-2.4091
AT2323	168.5		-0.630554	-6.4167
AT2323	170		-1.59101	-2.37932
AT2323	171.5		-2.47656	-2.73286
AT2323	173		-1.32319	-5.42115
AT2323	174.5		-1.9207	-8.50758
AT2323	176		-1.21579	-5.86941
AT2323	177.5		-1.73628	-6.29063
AT2323	179		-1.92215	-2.32086
AT2323	180.5		-2.32211	-3.53361
AT2323	183	matrix	-0.198424	-5.38934
AT2323	183	clast	-0.269728	-5.6562
AT2323	183	clast	-0.130645	-2.97522
AT2323	183	clast	-0.310236	-3.33766
AT2323	186	matrix	-0.174977	-4.87063
AT2323	186	clast	3.56532	-0.659707
AT2323	187.5	clast	0.967819	-4.74217
AT2323	189	matrix	1.9081	-4.08438
AT2323	189	clast	1.73027	-4.21613
AT2323	189	clast	2.91346	-4.22784
AT2323	189	clast	5.04387	-2.39995
AT2323	190.5	matrix	1.95856	-4.17267
AT2323	190.5	clast	1.46415	-4.11375
AT2323	190.5	clast	1.35312	-4.15478
AT2323	190.5	clast	1.28175	-5.39435
AT2323	190.5	clast	3.68312	-3.09005
AT2323	192	matrix	2.18601	-3.52022
AT2323	192	clast	1.33763	-3.80804
AT2323	192	clast	6.28655	-1.28391
AT2323	193	matrix	2.12538	-4.268
AT2323	193	clast	0.664415	-4.85941
AT2323	193	clast	0.00211017	-4.59695
AT2323	195	matrix	1.80736	-4.0603
AT2323	195	clast	-0.778232	-9.30201
AT2323	195	clast	0.280577	-6.13727
AT2323	195	clast	3.58488	-3.72011
AT2323	198	matrix	1.60628	-4.8417
AT2323	198	clast	7.55073	0.990792
AT2323	199	matrix	1.40767	-5.84134
AT2323	199	clast	4.88805	-2.88727
AT2323	200.5	matrix	1.71858	-3.89069
AT2323	200.5	clast	3.7139	-3.74348
AT2323	200.5	clast	4.85854	-3.34983
AT2323	200.5	clast	7.95077	-1.27179
AT2323	200.5	clast	3.09014	-1.44723
AT2323	202	matrix	2.2274	-3.80476
AT2323	202	clast	3.04904	-3.38875
AT2323	202	clast	-2.00132	-11.0915
AT2323	202	clast	0.00330153	-5.32757
AT2323	202	clast	7.13547	-1.85892
AT2323	206	matrix	1.51859	-4.32202
AT2323	206	clast	9.40127	-1.27752
AT2323	208		-0.889769	-3.57941
AT2324	0		6.79609	-0.138631
AT2324	1		5.70142	-3.51022
AT2324	2		5.9046	-4.43031
AT2324	3		3.2588	-3.75409
AT2324	4		7.5186	-1.55668
AT2324	5		3.92897	-4.5528
AT2324	6		5.64352	-4.58323
AT2324	7		4.75416	-4.08642
AT2324	8		5.34973	-2.17771
AT2324	9		5.37133	-3.68984
AT2324	10		3.84993	-5.51475
AT2324	11		4.41002	-4.05239
AT2324	12		3.56777	-4.37788
AT2324	13		6.44117	-1.43363
AT2324	14		3.13749	-4.40417
AT2324	15		2.72884	-4.51741
AT2324	16		2.22399	-4.20027
AT2324	18		-1.70425	-4.4707
AT2324	19		6.513	-0.845675
AT2324	20		5.80083	-0.754624
AT2324	21		5.91712	-1.43175
AT2324	22		5.83912	-2.34946
AT2324	23		6.07676	-2.91206
AT2324	24		6.39033	-1.6576
AT2324	25		7.37939	-0.442153
AT2324	26		6.61732	-0.85695
AT2324	29		6.84215	0.0412498
AT2324	30		5.11609	-1.16566
AT2324	31		5.10618	-3.02582
AT2324	33		4.85267	-2.07655
AT2324	34		4.93814	-1.68455
AT2324	36.8		-4.80019	-8.6986
AT2324	38		5.41018	-4.11572
AT2324	39.5		5.01653	-4.4554
AT2324	40.5		6.28425	-4.10313
AT2324	42.5		4.55261	-5.2574
AT2324	47		6.25815	-4.91434
AT2324	51		-2.02858	-5.99638
AT2324	52		7.40677	-7.03409
AT2324	53		7.99533	-6.13679
AT2324	54		6.6104	-6.37735
AT2324	55		7.30533	-6.70823
AT2324	56		7.34254	-7.50842
AT2324	57		7.57645	-7.72159
AT2324	58.5		5.50107	-6.901
AT2324	60		4.33224	-6.61354
AT2324	63		2.45249	-6.27803
AT2324	79.5		3.56615	-8.32888
AT2324	80		5.02953	-7.88503
AT2324	81.5		4.76787	-3.17345
AT2324	83		2.32085	-3.13204
AT2324	84.5		4.71878	-3.89845
AT2324	86		6.44963	-3.46233
AT2324	87.7		3.17716	-4.0206
AT2324	88.5		2.87833	-2.90756
AT2324	90		3.70236	-3.9055
AT2324	91.5		0.930027	-3.48451
AT2324	93		-1.85632	-3.46043
AT2324	94.5		-0.321529	-4.95762
AT2324	95.7		2.92082	-4.39527
AT2324	97.5		-0.905772	-3.68094
AT2324	100.5		-0.834777	-3.85478
AT2324	102		-0.740701	-4.01775
AT2324	103.5		-0.764209	-3.49745
AT2324	105		-1.15384	-3.95442
AT2324	106.5		4.41977	-4.24465
AT2324	108		0.362406	-4.17166
AT2324	109.5		-0.400097	-4.53112
AT2324	111		-2.35951	-4.2291
AT2324	112.5		2.10029	-4.21553
AT2324	114		2.7829	-4.28899
AT2324	115		3.82607	-3.18584
AT2324	116.5	matrix	2.39083	-3.92393
AT2324	116.5	clast	1.43908	-2.21038
AT2324	116.5	clast	1.32624	-2.48654
AT2324	116.5	clast	5.06294	-2.71701
AT2324	116.5	clast	-0.329323	-3.40907
AT2324	118	matrix	1.69141	-4.76504
AT2324	118	clast	-3.69224	-4.80316
AT2324	118	clast	6.97204	-1.22062
AT2324	119	matrix	3.16242	-4.71428
AT2324	119	clast	3.93799	-4.52279
AT2324	121	matrix	3.07272	-4.25627
AT2324	121	clast	0.770233	-5.20348
AT2324	122.5	matrix	-0.852955	-7.03715
AT2324	122.5	clast	-0.213494	-6.20036
AT2324	122.5	clast	0.507236	-4.97913
AT2324	124		2.74512	-4.64464
AT2324	125.5	matrix	3.99057	-3.29885
AT2324	125.5	clast	1.17727	-3.3762
AT2324	125.5	clast	1.74799	-3.33473
AT2324	141		2.03187	-4.02529
AT2324	143		-2.72364	-5.27098
AT2324	144	matrix	1.59803	-1.98177
AT2324	144	clast	5.32751	-1.76694
AT2324	159		-0.494023	-3.9625
AT2325	0		6.12372	-3.47961
AT2325	1.5		4.94884	-2.2013
AT2325	3		5.51054	-1.63131
AT2325	4.5		5.53571	-3.01816
AT2325	6		-2.99578	-4.37533
AT2325	7.5		3.87099	-3.74499
AT2325	9.5		-2.98647	-4.71809
AT2325	10.5		-0.206542	-4.10415
AT2325	12.5		1.86046	-4.08149
AT2325	13.5		3.41364	-3.13792
AT2325	14.5		4.0233	-2.67301
AT2325	16.5		2.28994	-3.6114
AT2325	17.5		5.02933	-2.95211
AT2325	20		5.19479	-0.559775
AT2325	23		4.42639	-2.46905
AT2325	24.5		3.60184	-4.36331
AT2325	26		5.48611	-0.477025
AT2325	27.5		3.91148	-2.28726
AT2325	29		4.67002	-1.65874
AT2325	30.5		5.57016	-3.52404
AT2325	32		4.47929	-2.37235
AT2325	32	matrix	5.74498	-2.01891
AT2325	32	clast	3.48171	-3.38474
AT2325	33.5		4.38763	-6.55944
AT2325	35		4.07807	-6.9052
AT2325	36		4.75762	-8.23141
AT2325	51		6.03494	-8.0129
AT2325	51.5		5.69155	-8.36402
AT2325	55		6.00677	-6.34829
AT2325	62.5		6.84953	-7.93479
AT2325	73.5		-0.963881	-5.08761
AT2325	75		1.57421	-6.55663
AT2325	76		0.856996	-5.94769
AT2325	79.2		1.82202	-6.86108
AT2325	80.5		2.42503	-6.53404
AT2325	81.5		-1.31415	-4.80834
AT2325	82.5		2.49668	-4.80079
AT2325	83.5		2.15821	-5.07752
AT2325	84		2.34606	-5.20996
AT2325	85.5		2.19613	-5.30902
AT2325	87		-0.079869	-5.36837
AT2325	87.5		2.3293	-5.3306
AT2325	88.5		-3.37613	-5.20059
AT2325	89.5		-0.772783	-5.83297
AT2325	90.5		-3.04913	-5.69269
AT2325	91.5		-2.74613	-5.34787
AT2325	93		-0.270459	-5.42923
AT2325	95		1.72692	-5.04437
AT2325	96.5		3.78258	-4.83586
AT2325	98		1.67411	-4.28672
AT2325	99.5		-2.29944	-4.54819
AT2325	101		-2.67884	-4.31937
AT2325	103	matrix	-0.361433	-4.47253
AT2325	103	clast	-0.505633	-4.61091
AT2325	104.5	matrix	-0.31896	-4.49985
AT2325	106	matrix	1.2524	-4.38215
AT2325	107.5		1.64885	-4.47852
AT2325	109		0.0254515	-5.46056
AT2325	110.5	matrix	0.699653	-3.11281
AT2325	110.5	clast	0.541667	-2.60139
AT2325	112.5		0.333619	-2.54608
AT2325	113.5	matrix	1.35315	-2.94316
AT2325	113.5	clast	-2.43366	-6.72177
AT2325	114.5	matrix	0.798811	-3.71983
AT2325	114.5	clast	4.31792	-1.19203
AT2325	116	matrix	2.26642	-4.65108
AT2325	116	clast	1.34962	-4.75734
AT2325	117.5		0.715509	-4.66999
AT2325	119	clast	-2.80298	-6.48852
AT2325	119	clast	0.298481	-4.76558
AT2325	124		1.85111	-3.36749
AT2325	130	matrix	1.22102	-5.94139
AT2325	130	clast	-1.5404	-4.72818
AT2325	130	clast	-2.0158	-8.48512
AT2325	130	clast	0.439834	-6.69943
AT2325	132	matrix	2.03524	-5.95467
AT2325	132	clast	3.25593	-3.73428
AT2325	132	clast	5.22298	-4.11323
AT2325	134	matrix	0.795033	-6.33372
AT2325	134	clast	10.2519	-0.0813232
AT2325	134	clast	-1.00259	-4.82239
AT2325	134	clast	0.898252	-6.19092
AT2325	136	matrix	5.65088	-3.38915
AT2325	136	clast	8.44719	-2.06653
AT2325	138	matrix	0.913871	-4.69231
AT2325	138	clast	6.46928	-3.07014
AT2325	138	clast	-1.30035	-5.05611
AT2325	138	clast	7.75832	-2.46407
AT2326	0		4.39614	-4.6098
AT2326	1		4.10376	-5.83428
AT2326	2		3.51144	-6.02035
AT2326	3		3.05434	-5.89657
AT2326	4		1.51245	-6.5506
AT2326	5		6.57748	-2.39014
AT2326	6		3.50111	-5.11661
AT2326	7		2.47093	-7.50037
AT2326	8		3.55587	-6.34869
AT2326	8.9		4.79882	-4.98007
AT2326	10		4.51088	-6.80139
AT2326	11		4.417	-6.68696
AT2326	12		4.35783	-7.57276
AT2326	16.9		-5.35348	-5.95514
AT2326	18		1.47952	-6.0131
AT2326	19		4.22486	-3.79068
AT2326	20.4		2.7098	-3.98532
AT2326	21		6.48483	-3.15646
AT2326	22		7.66847	-1.29124
AT2326	23		7.15521	-1.92209
AT2326	25		7.76546	-2.83159
AT2326	26		7.73916	-3.458
AT2326	28		-2.27537	-4.50255
AT2326	29		5.44893	-5.22813
AT2326	30		-2.50622	-5.98085
AT2326	31		-4.32809	-6.17153
AT2326	32		3.27259	-5.09848
AT2326	43.5		-4.52435	-6.89165
AT2326	44.5		-4.17903	-7.1496
AT2326	45.5		-4.56125	-8.73133
AT2326	46		-2.98425	-5.22174
AT2326	59		-3.94132	-4.38923
AT2326	59.5		-5.21248	-5.75145
AT2326	69		-3.48797	-5.08895
AT2326	88		-2.78216	-5.18902
AT2326	90		-0.074136	-4.96882
AT2326	92		-2.17536	-2.79647
AT2326	94		-1.01827	-3.27677
AT2326	96		-1.39985	-5.17112
AT2326	98		-1.83555	-5.76422
AT2326	100		-1.01258	-4.79368
AT2326	102		-2.65313	-6.17436
AT2326	104		-1.68613	-11.332
AT2326	108		-2.18928	-6.06038
AT2326	110		-0.620024	-6.46723
AT2326	112		-1.79081	-11.3999
AT2326	120		-2.27849	-5.42347
AT2326	128		-0.957603	-5.57892
AT2326	140		-1.67703	-7.21371
AT2326	142		-1.74043	-9.40986
AT2326	144		-1.08397	-7.64287
AT2326	146		0.23965	-6.72222
AT2326	150		-1.15744	-5.89648
AT2326	151	clast	-0.168081	-4.28647
AT2326	151	matrix	-0.769196	-5.46345
AT2326	152	matrix	-0.133004	-4.00259
AT2327	1		5.00414	-3.01131
AT2327	2		5.4028	-3.97392
AT2327	3		6.0389	-4.03887
AT2327	4		5.85177	-4.32257
AT2327	5		4.80254	-4.0067
AT2327	6		5.97814	-3.4603
AT2327	7		5.68085	-4.68521
AT2327	8		4.11195	-4.19156
AT2327	9		2.19247	-5.05052
AT2327	11		0.148525	-5.21124
AT2327	13		0.67108	-5.37557
AT2327	15		0.0839398	-5.52069
AT2327	17		0.140355	-5.13803
AT2327	19		0.953769	-4.68363
AT2327	21		2.10359	-4.65035
AT2327	22		1.28536	-6.58958
AT2327	23		2.15307	-4.76433
AT2327	24		2.12162	-4.74356
AT2327	26		1.72259	-5.7769
AT2327	27	matrix	1.27754	-4.40185
AT2327	27	clast	5.41298	-4.16488
AT2327	28		1.2229	-4.65009
AT2327	29		1.19617	-4.25092
AT2327	40.5		0.413952	-4.08067
AT2327	43.5		2.49628	-4.72847
AT2327	45	matrix	3.00511	-3.85349
AT2327	45	clast	3.34052	-3.93805
AT2327	45	clast	3.2379	-4.23417
AT2327	49	matrix	2.81583	-3.9924
AT2327	49	clast	8.70647	-0.083114
AT2327	49	clast	1.9325	-5.19874
AT2327	53		2.78199	-2.71467
AT2327	57	matrix	3.30083	-3.97118
AT2327	57	clast	3.44838	-4.12281
AT2327	57	clast	3.33321	-4.7912
AT2327	68	matrix	2.60157	-4.49342
AT2327	68	clast	2.79277	-4.36483
AT2327	69.5		1.19229	-5.26031
AT2313	72.5		-2.44815	-8.51776
AT2315	132	clast	-1.6002	-5.59336
AT2323	183	clast	-0.35735	-2.34329
AT2323	189	clast	6.67647	-0.33826
AT2325	119.5		1.42615	-5.1359
AT2326	124		-1.9408	-2.38911
AT2327	0		4.57742	-3.66794
AT2315	9		-7.15165	-7.45364
AT2315	132	matrix	-1.6333	-5.47565
AT2315	162		0.992975	-6.74859
AT2316	11.5	matrix	-0.0614354	-10.4448
AT2316	13.5	matrix	-0.181688	-10.977
AT2316	13.5	clast	-1.03008	-9.58154
AT2316	15.5	matrix	-0.273888	-7.82121
AT2320	11		-3.41923	-8.15899
AT2320	13.5		-2.49929	-8.49715
AT2320	15.3		-2.38297	-7.70666
AT2320	19		-2.05153	-6.69042
AT2320	20		-1.71099	-6.51709
AT2320	21		-2.15187	-6.92091
AT2320	23		-0.917918	-5.65325
AT2320	24		-1.62378	-6.58264
AT2320	25		-1.63606	-5.87657
AT2320	26		-1.29746	-5.39675
AT2320	27.6		-1.84227	-7.52895
AT2320	28.6		-1.12044	-6.33357
AT2320	29.2		-1.18419	-6.37797
AT2320	34	clast	-4.46344	-7.77986
AT2321	39		5.28018	-1.63808
AT2321	40.5		5.19219	-1.67624
AT2321	42		5.64684	-1.90757
AT2321	43		4.03186	-2.25187
AT2321	45		5.49802	-1.71003
AT2321	52		3.79329	-2.5272
AT2321	54		4.34974	-2.01285
AT2321	55		3.21283	-3.08803
AT2321	57		3.36659	-5.08649
AT2321	58		3.39916	-3.11564
AT2321	59		2.93253	-4.39709
AT2321	60		3.97727	-2.80405
AT2321	61		3.68167	-3.15665
AT2321	62		4.13035	-2.99472
AT2321	63		4.02621	-2.62153
AT2321	64		3.15767	-4.1584
AT2321	65		4.22484	-3.05353
AT2321	66		4.1429	-3.69558
AT2321	67		3.26635	-5.63925
AT2321	68		3.99312	-5.12304
AT2321	85	matrix	2.60901	-6.49765
AT2321	89	matrix	2.99022	-6.46603
AT2321	89	clast	3.346	-5.46913
AT2321	89	clast	3.02984	-4.725
AT2321	91		1.60737	-9.0261
AT2321	92		1.67388	-6.19679
AT2321	93		-2.05708	-5.44268
AT2321	95		0.825431	-5.70036
AT2322	0		2.72572	-4.41714
AT2322	27		-0.904891	-7.83358
AT2323	163		-2.29838	-4.12308
AT2323	187.5	matrix	1.52771	-3.75625
AT2326	13		4.56605	-4.70485
AT2326	20		5.88402	-2.48605
